# Supplementary material for: NeuroBooster Array: A Genome-Wide Genotyping Platform to Study Neurological Disorders Across Diverse Populations
Source: medRxiv. 2023 Nov 14:2023.11.06.23298176. Preprint. [Version 2] doi: 10.1101/2023.11.06.23298176 (PMC10659467; doi:10.1101/2023.11.06.23298176)
Supplement: Supplement 1 — Supplementary Table 1. Neurological conditions/traits with potential neurological complications Supplementary Table 2. Top risk variants nominated by recent GWAS meta-analyses across neurodegenerative diseases: Imputation qualities across multiple ancestries, average and standard deviation of the number of variants per locus Supplementary Table 3. Custom genotype clustering: Overview of genotyped and imputed samples divided by ancestry Supplementary Table 4. Problematic or low quality variants excluded from the array design Supplementary Table 5. Neurobooster annotated content through the Human Gene Mutation Database Supplementary Table 6. Imputed genetic markers for genes linked to neurodegenerative diseases across multiple ancestries Supplementary Table 7. Number of imputed markers by minor allele frequency across different ancestral populations [file media-1.xlsx]

## Sheet: Overview
Overview
Supplementary Table 1. Neurological conditions/traits with potential neurological complications
Supplementary Table 2. Top risk variants nominated by recent GWAS meta-analyses across neurodegenerative diseases: Imputation qualities across multiple ancestries, average and standard deviation of the number of variants per locus
Supplementary Table 3. Custom genotype clustering: Overview of genotyped and imputed samples divided by ancestry
Supplementary Table 4. Problematic or low quality variants excluded from the array design
Supplementary Table 5. Neurobooster annotated content through the Human Gene Mutation Database
Supplementary Table 6. Imputed genetic markers for GBA and APOE across multiple ancestries
Supplementary Table 7. Number of imputed markers by minor allele frequency across different ancestral populations
Supplementary Table 8. Proportion of imputed versus types variants for genes linked to neurodegenerative diseases across multiple ancestries

## Sheet: ST1
Neurological conditions/Traits with potential neurological complications
Amyotrophic lateral sclerosis
Spastic paraplegia
Parkinson
Alzheimer
Gaucher disease
Rett syndrome
CADASIL
Frontotemporal
Ataxia
Fabry disease
Cardiomyopathy
Retinitis pigmentosa
Niemann-Pick
Muscular dystrophy
Dyskinesia
Neuronal ceroid lipofuscinosis
Deafness
Spinal muscular atrophy
Sandhoff
Tay-Sachs
Leukoencephalopathy
Multiple system atrophy
Neurodegeneration with brain iron accumulation
Restless legs syndrome
Kufor-Rakeb syndrome
Supranuclear palsy
Dystonia
Lewy bodies
Autism
Schizophrenia
Hearing loss
Phenylketonuria
Usher syndrome
Rubinstein-Taybi
Gangliosidosis
Leber congenital amaurosis
Stargardt
Albinism
Haemochromatosis
Progressive external ophthalmoplegia
Wilson
Papillon-Lefevre
Bardet-Biedl
Cystinuria
Joubert
Fanconi anaemia
IBMPFD
Hypercholesterolaemia
Thalassaemia
Mucopolysaccharidosis
Complex I deficiency
Marfan syndrome
Methylmalonic aciduria
Aromatic L-amino acid decarboxylase deficiency
Alpers syndrome
Mucolipidosis
Corticobasal and Tourette syndrome.
Early onset dementia (encompassing fronto-temporal dementia and prion disease)
Hereditary ataxia - adult onset
Hereditary ataxia
Hereditary neuropathy
Hereditary spastic paraplegia
Inherited white matter disorders
Neurodegenerative disorders - adult onset
Neuromuscular disorders
Neurotransmitter disorders
Pain syndromes
Parkinson Disease and Complex Parkinsonism
Paroxysmal neurological disorders
Pain disorders and sleep disorders
White matter disorders - adult onset

## Sheet: ST2
Top variant	Chromosome:Position	Nearest gene	Disease	Reference
rs4575098	1:161185602	ADAMTS4	AD	Jansen et al. 2019
rs2093760	1:207613483	CR1L	AD	Jansen et al. 2019
rs4663105	2:127133851	BIN1	AD	Jansen et al. 2019
rs10933431	2:233117202	INPP5D	AD	Jansen et al. 2019
rs184384746	3:57192122	HESX1	AD	Jansen et al. 2019
rs6448453	4:11024404	MIR572	AD	Jansen et al. 2019
rs7657553	4:11721611	HS3ST1	AD	Jansen et al. 2019
rs6931277	6:32615580	HLA-DQA1	AD	Jansen et al. 2019
rs187370608	6:40974457	UNC5CL	AD	Jansen et al. 2019
rs9381563	6:47464901	CD2AP	AD	Jansen et al. 2019
rs1859788	7:100374211	PILRB	AD	Jansen et al. 2019
rs7810606	7:143411065	EPHA1	AD	Jansen et al. 2019
rs114360492	7:146252937	LOC101928700	AD	Jansen et al. 2019
rs4236673	8:27607412	MIR6843	AD	Jansen et al. 2019
rs11257238	10:11675398	ECHDC3	AD	Jansen et al. 2019
rs2081545	11:60190907	MS4A6A	AD	Jansen et al. 2019
rs867611	11:86065502	PICALM	AD	Jansen et al. 2019
rs11218343	11:121564878	SORL1	AD	Jansen et al. 2019
rs12590654	14:92472511	SLC24A4	AD	Jansen et al. 2019
rs442495	15:58730416	HSP90AB4P	AD	Jansen et al. 2019
rs117618017	15:63277703	APH1B	AD	Jansen et al. 2019
rs59735493	16:31121779	KAT8	AD	Jansen et al. 2019
rs113260531	17:5235685	SCIMP	AD	Jansen et al. 2019
rs28394864	17:49373413	LOC102724596	AD	Jansen et al. 2019
rs2632516	17:58331728	MIR142	AD	Jansen et al. 2019
rs8093731	18:31508995	DSG2	AD	Jansen et al. 2019
rs76726049	18:58522227	MIR122	AD	Jansen et al. 2019
rs111278892	19:1039324	CNN2	AD	Jansen et al. 2019
rs41289512	19:44848259	PVRL2	AD	Jansen et al. 2019
rs76320948	19:45738583	LOC388553	AD	Jansen et al. 2019
rs3865444	19:51224706	CD33	AD	Jansen et al. 2019
rs6014724	20:56423488	CASS4	AD	Jansen et al. 2019
rs71618613	5:29005878	LOC101929645	AD	Kunkle et al. 2019
rs35868327	5:53369400	FST	AD	Kunkle et al. 2019
rs114812713	6:41066261	OARD1	AD	Kunkle et al. 2019
rs62039712	16:79321960	MAF	AD	Kunkle et al. 2019
rs4735340	8:94964023	TP53INP1	AD	Kunkle et al. 2019
rs7920721	10:11678309	ECHDC3	AD	Kunkle et al. 2019
rs7295246	12:43573874	ADAMTS20	AD	Kunkle et al. 2019
rs10467994	15:50716490	SPPL2A	AD	Kunkle et al. 2019
rs593742	15:58753575	FAM63B	AD	Kunkle et al. 2019
rs7185636	16:19796841	IQCK	AD	Kunkle et al. 2019
rs2632516	17:58331728	MIR142	AD	Kunkle et al. 2019
rs138190086	17:63460787	CYB561	AD	Kunkle et al. 2019
rs2830500	21:26784537	ADAMTS1	AD	Kunkle et al. 2019
rs4844610	1:207629207	CR1L	AD	Kunkle et al. 2019
rs6733839	2:127135234	BIN1	AD	Kunkle et al. 2019
rs10933431	2:233117202	INPP5D	AD	Kunkle et al. 2019
rs9271058	6:32607629	HLA-DRB1	AD	Kunkle et al. 2019
rs75932628	6:41161514	TREM2	AD	Kunkle et al. 2019
rs9473117	6:47463548	CD2AP	AD	Kunkle et al. 2019
rs12539172	7:100494172	NYAP1	AD	Kunkle et al. 2019
rs10808026	7:143402040	EPHA1	AD	Kunkle et al. 2019
rs73223431	8:27362470	TRIM35	AD	Kunkle et al. 2019
rs9331896	8:27610169	MIR6843	AD	Kunkle et al. 2019
rs3740688	11:47358789	SPI1	AD	Kunkle et al. 2019
rs7933202	11:60169453	MS4A6A	AD	Kunkle et al. 2019
rs3851179	11:86157598	EED	AD	Kunkle et al. 2019
rs11218343	11:121564878	SORL1	AD	Kunkle et al. 2019
rs17125924	14:52924962	FERMT2	AD	Kunkle et al. 2019
rs12881735	14:92466484	SLC24A4	AD	Kunkle et al. 2019
rs3752246	19:1056493	ABCA7	AD	Kunkle et al. 2019
rs429358	19:44908684	APOE	AD	Kunkle et al. 2019
rs6024870	20:56422512	CASS4	AD	Kunkle et al. 2019
rs190982	5:88927603	MEF2C-AS1	AD	Kunkle et al. 2019
rs4723711	7:37804661	GPR141	AD	Kunkle et al. 2019
rs114138760	1:154925709	PMVK	PD	Nalls et al. 2019
rs35749011	1:155162560	KRTCAP2	PD	Nalls et al. 2019
rs76763715	1:155235843	GBA	PD	Nalls et al. 2019
rs6658353	1:161499264	FCGR2A	PD	Nalls et al. 2019
rs11578699	1:171750629	VAMP4	PD	Nalls et al. 2019
rs823118	1:205754444	RAB29	PD	Nalls et al. 2019
rs11557080	1:205768611	RAB29	PD	Nalls et al. 2019
rs4653767	1:226728377	ITPKB	PD	Nalls et al. 2019
rs10797576	1:232528865	SIPA1L2	PD	Nalls et al. 2019
rs76116224	2:17966582	KCNS3	PD	Nalls et al. 2019
rs2042477	2:95335195	KCNIP3	PD	Nalls et al. 2019
rs11683001	2:101780501	MAP4K4	PD	Nalls et al. 2019
rs57891859	2:134707046	TMEM163	PD	Nalls et al. 2019
rs1474055	2:168253884	STK39	PD	Nalls et al. 2019
rs73038319	3:18320267	SATB1	PD	Nalls et al. 2019
rs6808178	3:28664199	LINC00693	PD	Nalls et al. 2019
rs12497850	3:48711556	IP6K2	PD	Nalls et al. 2019
rs55961674	3:122478045	KPNA1	PD	Nalls et al. 2019
rs11707416	3:151391177	P2RY12	PD	Nalls et al. 2019
rs1450522	3:161359842	SPTSSB	PD	Nalls et al. 2019
rs10513789	3:183042285	MCCC1	PD	Nalls et al. 2019
rs873786	4:931588	TMEM175	PD	Nalls et al. 2019
rs34311866	4:958159	DGKQ	PD	Nalls et al. 2019
rs4698412	4:15735725	BST1	PD	Nalls et al. 2019
rs34025766	4:17967188	LCORL	PD	Nalls et al. 2019
rs6825004	4:76189212	SCARB2	PD	Nalls et al. 2019
rs4101061	4:76226816	FAM47E	PD	Nalls et al. 2019
rs6854006	4:76276901	FAM47E-STBD1	PD	Nalls et al. 2019
rs356182	4:89704960	SNCA	PD	Nalls et al. 2019
rs5019538	4:89715479	SNCA	PD	Nalls et al. 2019
rs13117519	4:113447909	CAMK2D	PD	Nalls et al. 2019
rs62333164	4:169662006	CLCN3	PD	Nalls et al. 2019
rs1867598	5:60842132	ELOVL7	PD	Nalls et al. 2019
rs26431	5:103030090	GIN1	PD	Nalls et al. 2019
rs11950533	5:134863415	C5orf24	PD	Nalls et al. 2019
rs4140646	6:27771022	LOC100131289	PD	Nalls et al. 2019
rs9261484	6:30140906	TRIM40	PD	Nalls et al. 2019
rs112485576	6:32610995	HLA-DRB1	PD	Nalls et al. 2019
rs12528068	6:71778059	LINC00472	PD	Nalls et al. 2019
rs997368	6:111922088	WISP3	PD	Nalls et al. 2019
rs75859381	6:132889222	MIR4459	PD	Nalls et al. 2019
rs199351	7:23260430	GPNMB	PD	Nalls et al. 2019
rs76949143	7:66544864	LOC493754	PD	Nalls et al. 2019
rs1293298	8:11854934	CTSB	PD	Nalls et al. 2019
rs620513	8:16840084	FGF20	PD	Nalls et al. 2019
rs2280104	8:22668467	EGR3	PD	Nalls et al. 2019
rs2086641	8:129889663	FAM49B	PD	Nalls et al. 2019
rs13294100	9:17579692	SH3GL2	PD	Nalls et al. 2019
rs10756907	9:17727067	SH3GL2	PD	Nalls et al. 2019
rs6476434	9:34046393	DCAF12	PD	Nalls et al. 2019
rs896435	10:15515407	ITGA8	PD	Nalls et al. 2019
rs10748818	10:102255522	PITX3	PD	Nalls et al. 2019
rs72840788	10:119656173	BAG3	PD	Nalls et al. 2019
rs117896735	10:119776815	INPP5F	PD	Nalls et al. 2019
rs7938782	11:10537230	RNF141	PD	Nalls et al. 2019
rs12283611	11:83776234	CCDC90B	PD	Nalls et al. 2019
rs3802920	11:133917106	MIR4697HG	PD	Nalls et al. 2019
rs76904798	12:40220632	LRRK2	PD	Nalls et al. 2019
rs34637584	12:40340400	LRRK2	PD	Nalls et al. 2019
rs7134559	12:46025303	SCAF11	PD	Nalls et al. 2019
rs10847864	12:122842051	HIP1R	PD	Nalls et al. 2019
rs11610045	12:132487182	FBRSL1	PD	Nalls et al. 2019
rs9568188	13:49353596	CAB39L	PD	Nalls et al. 2019
rs4771268	13:97212767	MBNL2	PD	Nalls et al. 2019
rs12147950	14:37520065	FOXA1	PD	Nalls et al. 2019
rs11158026	14:54882151	MIR4308	PD	Nalls et al. 2019
rs3742785	14:74906331	RPS6KL1	PD	Nalls et al. 2019
rs979812	14:87997920	GPR65	PD	Nalls et al. 2019
rs2251086	15:61705186	VPS13C	PD	Nalls et al. 2019
rs6497339	16:19266171	CLEC19A	PD	Nalls et al. 2019
rs2904880	16:28933075	CD19	PD	Nalls et al. 2019
rs11150601	16:30966478	SETD1A	PD	Nalls et al. 2019
rs6500328	16:50702745	NOD2	PD	Nalls et al. 2019
rs3104783	16:52602330	CASC16	PD	Nalls et al. 2019
rs10221156	16:52935514	CHD9	PD	Nalls et al. 2019
rs12600861	17:7452302	CHRNB1	PD	Nalls et al. 2019
rs12951632	17:42588995	PSMC3IP	PD	Nalls et al. 2019
rs2269906	17:44216969	UBTF	PD	Nalls et al. 2019
rs850738	17:44357262	FAM171A2	PD	Nalls et al. 2019
rs62053943	17:45666837	CRHR1-IT1	PD	Nalls et al. 2019
rs117615688	17:45720942	CRHR1-IT1	PD	Nalls et al. 2019
rs11658976	17:46789439	WNT3	PD	Nalls et al. 2019
rs61169879	17:61840005	INTS2	PD	Nalls et al. 2019
rs666463	17:78429399	PGS1	PD	Nalls et al. 2019
rs1941685	18:33724354	ASXL3	PD	Nalls et al. 2019
rs12456492	18:43093415	SYT4	PD	Nalls et al. 2019
rs8087969	18:51157219	MEX3C	PD	Nalls et al. 2019
rs55818311	19:2341049	SPPL2B	PD	Nalls et al. 2019
rs77351827	20:6025395	CRLS1	PD	Nalls et al. 2019
rs2248244	21:37480059	DYRK1A	PD	Nalls et al. 2019
rs382940	9:105296281	SLC44A1	PD progression	Iwaki et al. 2019
rs61863020	10:111196297	ADRA2A	PD progression	Iwaki et al. 2019
rs10463311	5:151031274	GPX3	ALS	Nicolas et al. 2018
rs3849943	9:27543384	C9orf72	ALS	Nicolas et al. 2018
rs74654358	12:64488187	TBK1	ALS	Nicolas et al. 2018
rs12973192	19:17642430	UNC13A	ALS	Nicolas et al. 2018
rs75087725	21:44333234	C21orf2	ALS	Nicolas et al. 2018
rs117027576	12:56922819	SDR9C7	ALS	Nicolas et al. 2018
rs118082508	12:56925035	SDR9C7	ALS	Nicolas et al. 2018
rs113247976	12:57581917	PIP4K2C	ALS	Nicolas et al. 2018
rs116900480	12:58262322	XRCC6BP1	ALS	Nicolas et al. 2018
rs142321490	12:58282349	XRCC6BP1	ALS	Nicolas et al. 2018
rs429358	19:44908684	APOE	DLB	Guerriero et al. 2018
rs7681440	4:89835399	LOC644248	DLB	Guerriero et al. 2018
rs35749011	1:155162560	KRTCAP2	DLB	Guerriero et al. 2018
rs897984	16:30875322	MIR4519	DLB	Guerriero et al. 2018
rs1426210	15:26595851	GABRB3	DLB	Guerriero et al. 2018
rs1411478	1:180993146	STX6	PSP	Hoglinger et al. 2011
rs7571971	2:88595833	EIF2AK3	PSP	Hoglinger et al. 2011
rs1768208	3:39481512	MOBP	PSP	Hoglinger et al. 2011
rs8070723	17:46003698	STH	PSP	Hoglinger et al. 2011
rs242557	17:45942346	MAPT-IT1	PSP	Hoglinger et al. 2011
rs302652	11:88161663	MIR3166	FTD and subtypes	Ferrari et al. 2014
rs74977128	11:88203706	MIR3166	FTD and subtypes	Ferrari et al. 2014
rs9268877	6:32463370	HLA-DRA	FTD and subtypes	Ferrari et al. 2014
rs9268856	6:32461942	HLA-DRA	FTD and subtypes	Ferrari et al. 2014
rs1980493	6:32395438	HCG23	FTD and subtypes	Ferrari et al. 2014
rs302668	11:88143743	RAB38	FTD and subtypes	Ferrari et al. 2014
rs16913634	11:88200900	MIR3166	FTD and subtypes	Ferrari et al. 2014
rs2230288	1:155236376	GBA	DLB	Chia et al. 2021
rs6733839	2:127135234	BIN1	DLB	Chia et al. 2021
rs7680557	4:89842209	SNCA-AS1	DLB	Chia et al. 2021
rs769449	19:44906745	APOE	DLB	Chia et al. 2021
** Duplicated SNPs are present given that there are pleiotropic SNPs associated with multiple disease associations

## Sheet: ST3
Ancestry	N samples
EUR	601
AAC	438
AJ	417
AMR	346
CAS	282
AFR	158
EAS	66
SAS	41
MDE	20
FIN	1
EUR; European, AAC; African admixed; AJ; Ashkenazi Jewish, AMR; American admixed, CAS; Central Asians, AFR; Africans, EAS; East Asians, SAS; South Asians, MDE; Middle Eastern, FIN; Finnish

## Sheet: ST4
Variant	Chromosome	Position
JHU_1.753404	1	818025
JHU_1.769373	1	833994
JHU_1.787261	1	851882
JHU_1.801942	1	866563
JHU_1.822878	1	887499
JHU_1.822908	1	887529
rs7538305	1	889018
JHU_1.826140	1	890761
1:851713-T-C	1	916333
rs35854196	1	928483
JHU_1.869070	1	933691
JHU_1.870810	1	935431
1:878363-GA	1	942983
1:879317-CT	1	943937
1:879384-GA	1	944004
exm2275405	1	944059
exm2233921	1	946404
JHU_1.898118	1	962739
exm513	1	962867
1:902148-GA	1	966768
1:902182-CT	1	966802
JHU_1.905016	1	969637
1:906496-CA	1	971116
exm687	1	971132
rs28687571	1	971594
exm781	1	973896
1:914876-TC	1	979496
JHU_1.919500	1	984121
JHU_1.919634	1	984255
exm928	1	1014452
JHU_1.963012	1	1027633
rs147784721	1	1033565
JHU_1.970454	1	1035075
1:976612-GA	1	1041232
exm999	1	1041976
Seq_rs777883200	1	1042082
Seq_rs879253788_ilmnrev_F2BTindel	1	1042136
rs199563268	1	1043262
1:979002-CT	1	1043622
rs202061838	1	1045864
exm1124	1	1045973
1:982116-GA	1	1046736
1:983553-CA	1	1048173
1:983611-CT	1	1048231
1:983701-CA	1	1048321
exm1234	1	1048900
1:984412-CT	1	1049032
exm1247	1	1049280
1:984957-GA	1	1049577
1:985170-GA	1	1049790
chr1:986681:G:C_ilmnfwd_ilmnF2BT	1	1051301
chr1_986871	1	1051491
1:986878-CT	1	1051498
JHU_1.996247	1	1060868
1:1007636-GT	1	1072256
JHU_1.1011094	1	1075715
rs11810785	1	1075715
JHU_1.1025269	1	1089890
exm1507	1	1091533
JHU_1.1027069	1	1091690
JHU_1.1086481	1	1151102
1:1115084-GA	1	1179704
exm1565	1	1180294
1:1118337-CT	1	1182957
1:1139081-GT	1	1203701
exm1695	1	1203940
1:1139470-GA	1	1204090
1:1139539-GA	1	1204159
rs76030777	1	1204773
exm1761	1	1211957
exm1790	1	1213729
1:1149141-CT	1	1213761
1:1149425-CA	1	1214045
1:1149492-GA	1	1214112
exm1829	1	1217719
JHU_1.1157958	1	1222579
1:1168124-G-A	1	1232744
1:1168143-GA	1	1232763
1:1168325-GA	1	1232945
1:1168436-CA	1	1233056
rs715643	1	1237527
JHU_1.1177820	1	1242441
exm1932	1	1242601
1:1179380-CT	1	1244000
1:1179449-GA	1	1244069
JHU_1.1190165	1	1254786
rs2144440	1	1284756
1:1221001-AG	1	1285621
exm2135	1	1287216
1:1222618-GA	1	1287238
exm2182	1	1287996
JHU_1.1225958	1	1290579
rs586965	1	1290968
1:1226734-CT	1	1291354
exm2272	1	1291532
rs72896218	1	1292946
exm2290	1	1293845
1:1230833-GT	1	1295453
1:1232004-GA	1	1296624
exm2440	1	1303203
rs12410087	1	1304555
1:1243158-GA	1	1307778
1:1244541-GT	1	1309161
1:1245144-GT	1	1309764
exm2249776	1	1312246
1:1247978-GA	1	1312598
exm2699	1	1327347
1:1262785-GA	1	1327405
exm2713	1	1327506
1:1262892-GA	1	1327512
1:1262895-CT	1	1327515
exm2723	1	1327578
1:1262976-GA	1	1327596
1:1267539-GA	1	1332159
exm2791	1	1332159
1:1267806-GA	1	1332426
1:1267852-GA	1	1332472
1:1268661-GA	1	1333281
1:1268985-CT	1	1333605
rs140035477	1	1333624
1:1269453-GA	1	1334073
1:1269459-GA	1	1334079
1:1271832-CT	1	1336452
exm1707125	1	1341804
1:1290866-CT	1	1355486
exm3203	1	1373805
1KG_1_1323216	1	1387836
rs141177577	1	1426907
JHU_1.1371458	1	1436079
exm3418	1	1437310
JHU_1.1406873	1	1471494
1:1413884-AG	1	1478504
rs7531221	1	1517993
JHU_1.1460415	1	1525036
rs606231452	1	1535392
JHU_1.1483951	1	1548572
JHU_1.1512884	1	1577505
JHU_1.1518868	1	1583489
JHU_1.1542720	1	1607341
exm3966	1	1616572
JHU_1.1555395	1	1620016
JHU_1.1558791	1	1623412
exm3973	1	1623412
rs72897886	1	1624205
1:1562546-GA	1	1627166
1:1562553-GA	1	1627173
exm4067	1	1627196
1:1562782-CT	1	1627402
1:1563115-GA	1	1627735
1:1564651-CA	1	1629271
1:1592006-A-G	1	1660545
JHU_1.1609873	1	1678435
1:1686040-GT	1	1754601
rs28508199	1	1921045
rs2250833	1	1922882
JHU_1.1855707	1	1924269
1:1855890-GA	1	1924451
rs143829795	1	1926151
JHU_1.1886221	1	1954783
exm4990	1	1972985
rs74802917	1	2028949
1:1961498-GA	1	2030059
1:1961681-CT	1	2030242
rs2376803	1	2036515
JHU_1.1999679	1	2068241
rs2490558	1	2090656
rs144179083	1	2187780
rs262695	1	2213349
ilmnseq_rs387907305	1	2228867
rs75096312	1	2230199
JHU_1.2187910	1	2256472
JHU_1.2215977	1	2284539
1:2235473-CT	1	2304034
JHU_1.2243563	1	2312125
JHU_1.2252279	1	2320841
1:2252959-GA	1	2321520
1:2252963-CA	1	2321524
exm5435	1	2321528
rs61762084	1	2325021
rs113792968	1	2327061
JHU_1.2262663	1	2331225
rs903904	1	2332449
exm5454	1	2336496
rs113506906	1	2348547
rs80233729	1	2375666
rs2643908	1	2380956
1:2316467-GA	1	2385028
1:2337939-GA	1	2406500
Seq_rs34154371	1	2406576
rs139345520	1	2406811
1:2340211-CT	1	2408772
rs62636524	1	2412499
Seq_rs1393899190	1	2412500
rs724160002	1	2412501
rs11578895	1	2429381
rs4648843	1	2434877
rs61763906	1	2435078
rs6659405	1	2441650
rs34672163	1	2455439
rs77381203	1	2458694
1:2410049-GA	1	2478610
JHU_1.2418889	1	2487451
1:2434239-GA	1	2502800
1:2435648-CT	1	2504209
exm5841	1	2504299
1:2436130-TG-T	1	2504691
1:2436645-GA	1	2505206
1:2451329-CA	1	2519890
exm6013	1	2520407
1:2491273-CT	1	2559834
rs10910092	1	2570077
1:2518320-CA	1	2586881
1:2518322-GA	1	2586883
1:2518593-GT	1	2587154
1:2518688-GT	1	2587249
1:2518689-GT	1	2587250
1:2522475-GT	1	2591036
exm6322	1	2606309
JHU_1.2749804	1	2833240
JHU_1.2776760	1	2860196
JHU_1.2782209	1	2865645
rs116339523	1	2875907
rs10909793	1	2877986
JHU_1.2805027	1	2888463
JHU_1.2877195	1	2960631
JHU_1.2897454	1	2980891
rs72629455	1	2993469
JHU_1.2954060	1	3037497
rs2297829	1	3067523
rs55915245	1	3097122
rs140943213	1	3098822
JHU_1.3021915	1	3105352
rs72630950	1	3114758
JHU_1.3044433	1	3127870
JHU_1.3062494	1	3145931
rs75467184	1	3146444
rs79538554	1	3147149
JHU_1.3097463	1	3180900
JHU_1.3110677	1	3194114
JHU_1.3117628	1	3201065
JHU_1.3203765	1	3287202
rs7531499	1	3319808
JHU_1.3243350	1	3326787
JHU_1.3267280	1	3350717
rs74048282	1	3355035
JHU_1.3272959	1	3356396
JHU_1.3313281	1	3396718
exm6548	1	3411794
exm6556	1	3411881
JHU_1.3332211	1	3415648
1:3379959-GA	1	3463395
1:3380007-GA	1	3463443
JHU_1.3384757	1	3468194
1:3390015-GA	1	3473451
JHU_1.3408705	1	3492142
exm6842	1	3492708
Variant37631	1	3494041
1:3410968-CT	1	3494404
exm6871	1	3494484
1:3412576-GA	1	3496012
1:3413672-CT	1	3497108
1:3415283-CA	1	3498719
1:3415750-CT	1	3499186
1:3416172-CT	1	3499608
1:3416176-GA	1	3499612
exm6953	1	3500647
1:3418436-AC	1	3501872
JHU_1.3418461	1	3501898
1:3425762-GA	1	3509198
1:3426527-CT	1	3509963
rs76447852	1	3520901
JHU_1.3507544	1	3590981
rs6697749	1	3594069
rs3001106	1	3597432
JHU_1.3527637	1	3611074
1:3548050-GA	1	3631486
exm7240	1	3631546
1:3563294-GA	1	3646730
rs1009345	1	3669864
JHU_1.3603694	1	3687131
rs879622	1	3692609
JHU_1.3612418	1	3695855
rs12032272	1	3698592
rs1801174	1	3722110
1:3649488-GA	1	3732924
exm1799309	1	3732939
1:3679729-GT	1	3763165
exm7574	1	3763211
JHU_1.3680480	1	3763917
rs78474288	1	3769207
rs6691991	1	3805295
JHU_1.3761272	1	3844709
JHU_1.3789194	1	3872631
exm1800702	1	3883712
JHU_1.3825710	1	3909147
JHU_1.3828901	1	3912338
JHU_1.4002953	1	3942894
JHU_1.4005547	1	3945488
JHU_1.4010035	1	3949976
JHU_1.4060150	1	4000091
JHU_1.4110783	1	4050724
rs58967398	1	4050724
JHU_1.4142284	1	4082225
rs1495248	1	4294684
rs114295570	1	4351566
JHU_1.4450079	1	4390020
JHU_1.4484515	1	4424456
rs12567893	1	4531025
JHU_1.4606395	1	4546336
JHU_1.4713220	1	4653161
JHU_1.4751763	1	4691704
JHU_1.4752087	1	4692028
rs6669203	1	4697816
1:4772349-CT	1	4712289
rs78520929	1	4723406
JHU_1.4795745	1	4735686
rs6662606	1	4791839
JHU_1.5021078	1	4961019
JHU_1.5339586	1	5279527
JHU_1.5357072	1	5297013
rs12731988	1	5413891
JHU_1.5567663	1	5507604
JHU_1.5725933	1	5665874
JHU_1.5730540	1	5670481
rs12060464	1	5856064
JHU_1.5920490	1	5860431
rs115526767	1	5864458
rs112284157	1	5874320
rs373369949	1	5874542
chr1_5934617	1	5874557
exm1844859	1	5877194
exm8291	1	5887313
rs146078470	1	5909220
JHU_1.6051712	1	5991653
JHU_1.6068907	1	6008848
rs12076209	1	6034740
JHU_1.6095614	1	6035555
JHU_1.6138555	1	6078496
JHU_1.6139048	1	6078989
1:6155395-GA	1	6095335
1:6181880-G-A	1	6121820
rs9434662	1	6130155
rs41307755	1	6142363
exm8768	1	6146817
rs72632537	1	6148146
1:6214773-GA	1	6154713
JHU_1.6221264	1	6161205
JHU_1.6265848	1	6205789
exm8903	1	6209009
1:6305466-GA	1	6245406
1:6313858-CT	1	6253798
rs58640499	1	6290525
JHU_1.6368879	1	6308820
rs6577570	1	6327216
JHU_1.6411219	1	6351160
1:6445606-CT	1	6385546
rs150213121	1	6392884
1:6479904-CA	1	6419844
1:6500753-CT	1	6440693
exm9346	1	6445736
rs3138159	1	6459964
1:6521520-GT	1	6461460
exm9487	1	6465532
1:6528438-G-C	1	6468378
ilmnseq_rs201656051	1	6474174
JHU_1.6562637	1	6502578
exm9899	1	6578865
1:6648464-GA	1	6588404
1:6661995-CA	1	6601935
JHU_1.6802181	1	6742122
JHU_1.7191310	1	7131251
JHU_1.7208031	1	7147972
JHU_1.7237537	1	7177478
JHU_1.7242568	1	7182509
JHU_1.7287979	1	7227920
JHU_1.7292347	1	7232288
rs78320724	1	7458565
rs190670453	1	7520198
rs57697431	1	7550778
rs9988575	1	7586241
rs61774184	1	7646243
exm10480	1	7665110
JHU_1.7738857	1	7678798
JHU_1.7739139	1	7679080
rs3124793	1	7684223
JHU_1.7789183	1	7729124
rs116329032	1	7741291
JHU_1.7871583	1	7811524
rs2640909	1	7830057
rs79479445	1	7851161
rs472774	1	7866734
JHU_1.7955436	1	7895377
Seq_rs901561484_ilmnfwd_F2BTindel	1	7961699
PARK7:NM_007262.4:c.234C>T:p.(.)	1	7969386
JHU_1.8089799	1	8029740
JHU_1.8168260	1	8108201
1:8384778-CA	1	8324718
rs7548093	1	8339222
chr1:8418291-8418291_A_T_ilmnfwd_ilmnF2BT	1	8358231
JHU_1.8419401	1	8359342
Seq_rs1215653376_ilmnrev_ilmnF2BT	1	8360215
exm11354	1	8361126
JHU_1.8421202	1	8361143
rs77128874	1	8846684
JHU_1.8979306	1	8919248
JHU_1.8985949	1	8925891
rs2765513	1	8927538
JHU_1.9038423	1	8978365
1:9165574-CT	1	9105515
JHU_1.9318777	1	9258719
rs201017402	1	9263727
exm12005	1	9263803
rs201573656	1	9264427
rs72643827	1	9337806
JHU_1.9462886	1	9402828
JHU_1.9534011	1	9473953
JHU_1.9534154	1	9474096
JHU_1.9589181	1	9529123
1:9627034-T-C	1	9566976
rs9430182	1	9598649
1:9661361-GA	1	9601303
rs6671868	1	9669541
rs11121472	1	9673163
JHU_1.9743528	1	9683471
rs61755420	1	9717541
rs9430220	1	9719813
1:9931262-GA	1	9871204
rs1220383	1	9898536
chr1:9932369:G:A	1	9932369
JHU_1.10011519	1	9951462
Variant47927	1	9975672
rs7414481	1	10022363
JHU_1.10573042	1	10512986
exm1690682	1	10649412
rs75932283	1	10661345
rs284322	1	10665441
JHU_1.10809595	1	10749539
JHU_1.10815671	1	10755615
rs2387416	1	10794416
rs12143767	1	10838694
JHU_1.10935594	1	10875538
JHU_1.11006849	1	10946793
1:11007937-GA	1	10947880
rs10864483	1	10948284
1:11008753-GA	1	10948696
exm13824	1	10949646
1:11009761-TG-T	1	10949704
rs968545	1	11012522
rs11121679	1	11012634
JHU_1.11166301	1	11106245
JHU_1.11200415	1	11140359
rs112356153	1	11331058
JHU_1.11438785	1	11378729
rs36126289	1	11611007
1:11710622-CA	1	11650565
Seq_rs745719600	1	11650571
JHU_1.11793673	1	11733617
1:11808640-CT	1	11748583
1:11828238-GA	1	11768181
1:11839033-GT	1	11778976
1:11839034-GA	1	11778977
1:11839923-CT	1	11779866
1:11844424-GA	1	11784367
rs198398	1	11823285
rs75035069	1	11881420
rs2336395	1	11881427
JHU_1.11949836	1	11889780
JHU_1.11964699	1	11904643
rs199567720	1	11964297
1:12052746-C-T	1	11992689
Seq_rs119103268	1	11992689
rs119103268	1	11992689
exm15961	1	12022306
JHU_1.12175817	1	12115761
rs551062	1	12127484
rs13306715	1	12206625
rs1061624	1	12207208
JHU_1.12289969	1	12229913
ilmnseq_1:12663003	1	12602998
exm16868	1	12617183
rs3000895	1	12622849
1:12835290-CT	1	12775147
JHU_1.13787735	1	13461268
JHU_1.13824463	1	13498012
rs2495052	1	13834756
JHU_1.14172423	1	13845929
rs75890819	1	14022044
JHU_1.14461507	1	14135013
JHU_1.14915829	1	14589334
rs12093747	1	14766273
rs12144050	1	14803522
rs804135	1	14804374
rs3933177	1	14809710
JHU_1.15161148	1	14834653
JHU_1.15239192	1	14912697
rs2801180	1	14914079
1:15287279-GA	1	14960783
JHU_1.15322461	1	14995966
JHU_1.15333579	1	15007084
rs78602379	1	15021613
JHU_1.15362625	1	15036130
exm18935	1	15044092
JHU_1.15391500	1	15065005
exm18992	1	15094363
JHU_1.15426805	1	15100310
exm19091	1	15272529
exm19285	1	15444626
JHU_1.15801592	1	15475098
rs114738079	1	15491012
Seq_rs1052576.1_ilmnrev_ilmnF2BT	1	15506048
exm19502	1	15506048
rs4646037	1	15506850
JHU_1.16056948	1	15730454
exm20080	1	15739383
chr1_16070934	1	15744439
1:16070935-GA	1	15744440
JHU_1.16094074	1	15767580
1:16263763-GA	1	15937268
1:16270896-CT	1	15944401
1:16271156-CA	1	15944661
1:16272676-CT	1	15946181
JHU_1.16351485	1	16024991
seq-rs387907407	1	16027408
exm21029	1	16030006
rs112960271	1	16033983
exm21136	1	16049015
exm21233	1	16053701
JHU_1.16383514	1	16057020
rs56673124	1	16088002
exm21462	1	16138117
rs72889767	1	16184703
exm21565	1	16206003
1:16532728-CA	1	16206233
1:16535245-CT	1	16208750
JHU_1.16563562	1	16237068
1:16725896-AG-A	1	16399401
1:17022937-GT	1	16696442
JHU_1.17023926	1	16697432
JHU_1.17235256	1	16908762
rs145059083	1	16912066
JHU_1.17240279	1	16913785
chr1_17256357	1	16929862
JHU_1.17274232	1	16947738
exm22640	1	16954740
1:17287304-CA	1	16960809
JHU_1.17290298	1	16963804
rs182717735	1	16966411
1:17296781-GA	1	16970286
1:17296853-GA	1	16970358
exm22776	1	16970358
1:17304565-A-G	1	16978070
exm22854	1	16986248
chr1:17313567-17313567_G_C_ilmnrev_ilmnF2BT	1	16987072
chr1:17313609-17313609_C_G_ilmnrev_ilmnF2BT	1	16987114
rs150748722	1	16987190
Seq_rs1190389833	1	16987191
chr1:17316252:G:A	1	16989757
1:17316259-CT	1	16989764
exm22947	1	16992115
1:17320240-GA	1	16993745
Seq_rs1057519291	1	16993828
1:17320326-CT	1	16993831
JHU_1.17325900	1	16999406
rs41273157	1	17004983
Seq_rs1064794269	1	17022627
chr1:17380492:C:T	1	17053997
Seq_rs760565241	1	17054006
1:17413114-CT	1	17086619
rs2647180	1	17124780
JHU_1.17495736	1	17169242
JHU_1.17520407	1	17193913
exm23547	1	17282897
rs114999606	1	17516761
JHU_1.17961344	1	17634850
JHU_1.18015952	1	17689458
exm24128	1	17697222
JHU_1.18040134	1	17713640
JHU_1.18130969	1	17804475
rs12038436	1	17850666
rs79199193	1	18080642
rs34368678	1	18091081
rs74428983	1	18138032
JHU_1.18642070	1	18315577
rs2992756	1	18480845
exm24342	1	18481444
exm24406	1	18482553
1:18809210-CT	1	18482716
rs55998142	1	18559580
rs77593937	1	18580807
rs766326	1	18630121
JHU_1.18999099	1	18672606
rs143451038	1	18684025
exm1742986	1	18735710
JHU_1.19066690	1	18740197
JHU_1.19087904	1	18761411
rs68160056	1	18837524
JHU_1.19179006	1	18852513
1:19180928-CT	1	18854434
1:19181248-GA	1	18854754
kgp15749192	1	18883265
rs9426724	1	18887382
JHU_1.19240240	1	18913747
rs55866178	1	18915370
rs4603153	1	18922622
1:19282633-CT	1	18956139
JHU_1.19283814	1	18957321
JHU_1.19387118	1	19060625
chr1_19474560	1	19148066
1:19536738-GT	1	19210244
1:19597267-CT	1	19270773
JHU_1.19611226	1	19284733
JHU_1.19629185	1	19302692
1:19632569-GA	1	19306075
exm26095	1	19326380
JHU_1.19862333	1	19535840
rs10917486	1	19541965
rs3790745	1	19648839
JHU_1.19989109	1	19662617
1:19992506-CT	1	19666013
1:19992511-TC	1	19666018
rs1805054	1	19666020
exm26319	1	19694493
1:20141257-CT	1	19814764
1:20209136-TGGC-T	1	19882643
rs115109387	1	20099096
rs7522524	1	20146315
JHU_1.20492851	1	20166359
rs114688763	1	20327653
JHU_1.20670162	1	20343670
1:20811791-GT	1	20485298
rs12726436	1	20588948
rs602950	1	20589038
ilmnseq_1:20920129	1	20593636
rs12401770	1	20594902
chr1:20960133-20960133_T_A_ilmnfwd_ilmnF2BT	1	20633640
chr1:20960133-20960133_T_A_ilmnrev_ilmnF2BT	1	20633640
PINK1:NM_032409.2:c.94G>A:p.(Gly32Arg)	1	20633642
Seq_rs751456355_ilmnfwd_F2BTindel	1	20633724
chr1:20960219-20960219_G_A	1	20633726
PINK1:NM_032409.2:c.199C>T:p.(Leu67Phe)	1	20633747
chr1:20960247-20960247_T_C	1	20633754
1:20960253-GT	1	20633760
PINK1:NM_032409.2:c.275G>T:p.(Cys92Phe)	1	20633823
chr1:20960425-20960425_C_A	1	20633932
Seq_rs759468742	1	20638074
rs7521885	1	20643336
chr1:20975656-20975656_C_T	1	20649163
rs4143111	1	20687053
exm27362	1	20687524
rs56094066	1	20697765
1:21039984-CT	1	20713491
rs147438943	1	20717514
JHU_1.21154524	1	20828032
JHU_1.21532575	1	21206083
JHU_1.21659836	1	21333344
rs11584744	1	21415350
JHU_1.21854838	1	21528346
rs1780316	1	21563142
1:21889663-TGG-T	1	21563170
Seq_rs121918011.1_ilmnfwd_ilmnF2BT	1	21563219
Seq_rs121918011.2_ilmnfwd_ilmnF2BT	1	21563219
rs74059652	1	21566044
ilmnseq_rs121918009	1	21575736
1:21904071-CT	1	21577578
rs72659191	1	21580106
1:21913986-C-T	1	21587493
exm28232	1	21599604
rs829369	1	21601314
JHU_1.21929259	1	21602767
rs3817041	1	21609212
rs139931136	1	21615420
JHU_1.21947034	1	21620542
rs112324778	1	21620542
rs6693446	1	21662483
1:22109326-CT	1	21782833
JHU_1.22144800	1	21818308
chr1_22149849	1	21823356
1:22149948-CT	1	21823455
chr1:22157706-22157706_T_A_ilmnfwd_ilmnF2BT	1	21831213
chr1_22163329	1	21836836
exm28772	1	21839035
exm28894	1	21847362
rs2290500	1	21850338
1:22176867-CA	1	21850374
1:22176870-GA	1	21850377
rs12117402	1	21854055
1:22181934-CT	1	21855441
exm29138	1	21861796
1:22198803-CT	1	21872310
1:22199449-GA	1	21872956
rs377228309	1	21880647
rs114142802	1	21973886
Seq_rs750058511	1	21980892
JHU_1.22325563	1	21999071
JHU_1.22327244	1	22000752
JHU_1.22519066	1	22192574
JHU_1.22543367	1	22216875
JHU_1.22553554	1	22227062
JHU_1.22559438	1	22232946
1:22569656-G-T	1	22243163
JHU_1.22572706	1	22246214
1:22577374-G-C	1	22250881
JHU_1.22614688	1	22288196
rs12407338	1	22337510
1:22846686-CT	1	22520193
rs3767556	1	22587614
exm30030	1	22597366
exm30033	1	22597380
JHU_1.22970641	1	22644149
rs78094595	1	22749580
1:23111504-TG	1	22785011
rs75886857	1	22787832
rs170129	1	22883069
rs11590344	1	22929361
1:23280459-CT	1	22953966
JHU_1.23503371	1	23176879
exm30878	1	23431100
JHU_1.23810381	1	23483889
rs2811956	1	23630828
JHU_1.24073121	1	23746632
JHU_1.24121600	1	23795111
rs28940885	1	23796183
Seq_rs10917431.1_ilmnrev_ilmnF2BT	1	23847603
chr1:24194574:C:T	1	23868084
chr1_24194707	1	23868217
rs28493372	1	23926102
JHU_1.24307020	1	23980531
rs10903077	1	24066792
exm-rs4649175	1	24080157
1:24433705-CT	1	24107215
JHU_1.24463403	1	24136914
exm32146	1	24157618
JHU_1.24490072	1	24163583
rs12064986	1	24343939
1:24345091_24345092ins	1	24345091
JHU_1.24854757	1	24528268
JHU_1.25049679	1	24723189
rs115609657	1	24725332
JHU_1.25185676	1	24859186
1:25228644-CT	1	24902153
1:25228714-CT	1	24902223
rs144421201	1	24963349
rs12719821	1	24980071
rs34121458	1	24981766
1:25513931-C-G	1	25187440
rs61777578	1	25239415
1:25709258-A-C	1	25382767
1:25893353-GT	1	25566862
JHU_1.26108577	1	25782087
1:26126722-A-G	1	25800231
chr1:26126723:T:G	1	25800232
chr1:26126887:C:T	1	25800396
chr1:26126905:G:C_ilmnfwd_ilmnF2BT	1	25800414
chr1:26126905:G:C_ilmnrev_ilmnF2BT	1	25800414
Seq_rs762663129_ilmnrev_ilmnF2BT	1	25809098
Seq_rs774283170	1	25811774
chr1:26140372:G:T	1	25813881
Seq_rs752156505	1	25813889
rs41284323	1	26038199
exm33767	1	26045188
1:26487936-CT	1	26161445
1:26488507-CT	1	26162016
1:26496632-CT	1	26170141
1:26509007-GA	1	26182516
exm34041	1	26185131
JHU_1.26553259	1	26226769
exm34652	1	26344653
1:26672371-CT	1	26345880
rs6659727	1	26360024
rs34104114	1	26576684
seq-rs797045263	1	26696794
1:27182698-CT	1	26856207
JHU_1.27200547	1	26874057
1:27240175-CT	1	26913684
Seq_rs750666067	1	26913685
1:27332907-CT	1	27006416
rs145003489	1	27124267
rs10902652	1	27232031
1:27624491-CT	1	27298000
exm36048	1	27303644
exm36133	1	27347843
exm1785842	1	27358224
1:27690804-GA	1	27364313
JHU_1.27860769	1	27534259
1:27875463-CT	1	27548952
rs147276945	1	27550705
JHU_1.27957843	1	27631333
1:27994856-CA	1	27668345
JHU_1.28125478	1	27798968
1:28208758-GA	1	27882247
JHU_1.28251064	1	27924554
JHU_1.28277582	1	27951072
rs113568867	1	27959512
rs61743136	1	27963621
JHU_1.28364975	1	28038465
rs72875075	1	28131670
1:28562252-C-G	1	28235741
JHU_1.28610777	1	28284267
JHU_1.29029900	1	28703389
rs6697540	1	28737047
rs77280685	1	29137000
JHU_1.29473550	1	29147039
1:29605541-GT	1	29279029
exm38566	1	29317767
rs383699	1	29395350
rs4654347	1	29452793
rs75800900	1	29453061
JHU_1.30030791	1	29557945
rs9729822	1	29669626
JHU_1.30200722	1	29727876
JHU_1.30240052	1	29767206
rs16832711	1	29893797
JHU_1.30407224	1	29934378
JHU_1.30472846	1	30000000
rs4949551	1	30184210
JHU_1.30698266	1	30225420
JHU_1.30738768	1	30265922
rs390259	1	30302547
JHU_1.30943944	1	30471098
JHU_1.30977333	1	30504487
JHU_1.30997788	1	30524942
rs143188954	1	30537484
JHU_1.31024771	1	30551925
JHU_1.31101035	1	30628189
rs2647106	1	30647801
JHU_1.31165702	1	30692856
exm38621	1	30714318
rs12738259	1	30789652
rs117837765	1	30810557
JHU_1.31339614	1	30866768
rs60398448	1	30919013
JHU_1.31567587	1	31094741
rs146517729	1	31098412
rs6701667	1	31235124
rs144774588	1	31349131
1:31431949_31431950ins	1	31431949
exm39211	1	31432972
1:32050856-GA	1	31585255
exm39353	1	31620963
exm39371	1	31623577
1:32145445-GA	1	31679844
rs2297684	1	31681163
1:32149742-CT	1	31684141
1:32151349-TG-T	1	31685748
1:32205056-GA	1	31739455
exm40009	1	31792232
1:32264228-GA	1	31798627
exm40132	1	31815098
JHU_1.32524785	1	32059185
rs79979643	1	32272814
1:32829379-GA	1	32363778
rs11588809	1	32439010
rs657887	1	32697751
exm41149	1	32769894
1:33237859-CT	1	32772258
1:33237980-CT	1	32772379
1:33359449-GA	1	32893848
Seq_rs550921485	1	32893848
rs1053542	1	32894633
exm41465	1	32895686
chr1_33363836	1	32898235
JHU_1.33433103	1	32967503
1:33613092-CT	1	33147491
1:33646686-CA	1	33181085
1:33772833-CT	1	33307232
rs4653015	1	33310830
JHU_1.33956288	1	33490689
JHU_1.33958396	1	33492797
JHU_1.33965376	1	33499777
JHU_1.33976979	1	33511380
rs565953	1	33712908
rs474474	1	33772682
JHU_1.34363681	1	33898081
JHU_1.34387979	1	33922379
rs149897497	1	34013534
rs1465782	1	34022977
rs12077276	1	34164422
JHU_1.35180147	1	34714547
rs56260146	1	34781935
ilmnseq_rs727503069	1	34785414
rs7529736	1	34852767
Seq_rs762072609_ilmnfwd_ilmnF2BT	1	34885633
1:35351359-GT	1	34885758
exm2273630	1	34904743
exm2268877	1	34919004
rs6699355	1	34919004
JHU_1.35394264	1	34928664
JHU_1.35426469	1	34960869
rs12727254	1	35210965
1:36031059-GA	1	35565458
1:36043084-CA	1	35577483
JHU_1.36287770	1	35822170
rs12034450	1	36083396
chr1:36554605:G:A	1	36089004
1:36554710-CT	1	36089109
rs145553904	1	36097957
exm44763	1	36097982
1:36563606-CT	1	36098005
JHU_1.36607287	1	36141687
1:36643764-CA	1	36178163
rs522468	1	36188076
JHU_1.36736172	1	36270572
rs6425986	1	36397922
JHU_1.36978756	1	36513156
JHU_1.36988189	1	36522589
rs6425991	1	36523000
rs78719074	1	36530447
rs35019018	1	36577421
rs2003736	1	36620985
JHU_1.37123262	1	36657662
JHU_1.37325722	1	36860122
rs3753764	1	36913308
rs28613209	1	37126553
rs2026325	1	37319252
rs2282256	1	37455082
JHU_1.38067551	1	37601951
JHU_1.38158904	1	37693233
JHU_1.38197563	1	37731892
JHU_1.38263833	1	37798162
JHU_1.38304766	1	37839095
JHU_1.38603581	1	38137910
JHU_1.38604468	1	38138797
JHU_1.38652830	1	38187159
JHU_1.38717764	1	38252093
rs72667508	1	38367078
rs12567724	1	38422424
JHU_1.39216856	1	38751185
rs10890425	1	38818450
JHU_1.39325135	1	38859464
1:39325290-GT	1	38859618
rs12757585	1	38898671
JHU_1.39423079	1	38957408
1:39426966-G-A	1	38961294
rs74829317	1	38973972
1:39457245-GA	1	38991573
JHU_1.39477293	1	39011622
rs34426883	1	39069587
1:39878938-GA	1	39413266
chr1_39957944	1	39492272
JHU_1.39983499	1	39517828
1:40092349-CA	1	39626677
JHU_1.40251290	1	39785619
JHU_1.40252569	1	39786898
1:40420992-GT	1	39955320
exm48754	1	39967880
rs150702147	1	40025437
1:40627115-GA	1	40161443
JHU_1.40644298	1	40178627
exm49234	1	40307477
rs1009731	1	40372297
rs146591345	1	40401254
JHU_1.41002081	1	40536410
1:41164817-T-C	1	40699145
rs76504694	1	40739565
rs80358272	1	40784303
rs80358271	1	40784304
Seq_rs80358275_ilmnfwd_ilmnF2BT	1	40819423
exm49755	1	40831156
rs913378	1	40832980
rs728859	1	40881556
rs11209213	1	40940788
1:41483034-CT	1	41017362
1:41483771-CA	1	41018099
rs41301074	1	41028112
JHU_1.41570640	1	41104969
rs79327325	1	41380328
JHU_1.41852551	1	41386880
JHU_1.41859514	1	41393843
JHU_1.41862913	1	41397242
JHU_1.41892741	1	41427071
exm50110	1	41482542
1:41976217-GA	1	41510546
exm50148	1	41510751
JHU_1.41992487	1	41526817
JHU_1.42834811	1	42369141
1:43212750-CT	1	42747079
exm50983	1	42747255
Seq_rs935400435.2_ilmnrev_ilmnF2BT	1	42929693
chr1:43395452:G:C_ilmnrev_ilmnF2BT	1	42929781
chr1:43396349:C:T	1	42930678
Seq_rs794727642.1_ilmnrev_ilmnF2BT	1	42930684
ilmnseq_rs587781171	1	42958622
chr1:43424320:G:A	1	42958649
chr1:43424321:T:C	1	42958650
rs666837	1	43071949
exm51516	1	43186771
exm51611	1	43272817
1:43738542-CT	1	43272871
1:43738790-GA	1	43273119
rs117540372	1	43333255
chr1_43913985	1	43448314
1:43919085-GA	1	43453414
1:43919443-CA	1	43453772
1:43919451-CA	1	43453780
chr1:44056693-44056693_A_C	1	43591022
exm52690	1	43592562
1:44063658-CT	1	43597987
exm53297	1	43972453
1:44463276-CA	1	43997604
1:44482772-GA	1	44017100
rs783306	1	44028484
JHU_1.44497001	1	44031330
rs17413167	1	44042101
JHU_1.44576412	1	44110741
rs41270415	1	44219992
1:44820617-GT	1	44354945
JHU_1.44831010	1	44365339
JHU_1.45097512	1	44631841
rs115545367	1	44631841
1:45295682-CA	1	44830010
JHU_1.45296276	1	44830605
1:45671940-GT	1	45206268
1:45793040-GT	1	45327368
1:45793082-GT	1	45327410
rs3219492	1	45330682
ilmnseq_rs755651654	1	45331456
ilmnseq_rs1060501326	1	45331460
31803 days, 14:34:00	1	45331462
1:45331474_MNV	1	45331474
rs1060501321	1	45331476
ilmnseq_rs878854184	1	45331480
ilmnseq_rs786202141	1	45331492
ilmnseq_rs886039606	1	45331544
IlmnSeq_rs587781337	1	45331660
ilmnseq_rs772113192	1	45331715
1:45797419_ilmndup1	1	45331746
rs1060501342	1	45331746
Variant48382	1	45331809
ilmnseq_rs372673338	1	45331809
Seq_rs3219489_ilmnrev_ilmnF2BT	1	45331833
rs138089183	1	45332174
31804 days, 7:15:00	1	45332458
ilmnseq_rs1064793197_mnv	1	45332458
rs1064793197_mnv	1	45332458
ilmnseq_rs765157527	1	45332505
ilmnseq_rs1114167683	1	45332600
ilmnseq_rs760321509	1	45333569
JHU_1.45970789	1	45505118
exm55301	1	45509177
exm55536	1	45621330
rs61789991	1	45626077
JHU_1.46235997	1	45770326
rs138713165	1	45918920
exm56016	1	46035687
rs386834015	1	46192367
rs140231037	1	46240237
exm56643	1	46406301
exm56734	1	46511199
rs17102247	1	46523800
JHU_1.47127568	1	46661897
rs146389378	1	46792823
JHU_1.47308312	1	46842641
JHU_1.47385131	1	46919460
1:47386216-T-C	1	46920544
1:47398496-A-G	1	46932824
JHU_1.47559544	1	47093873
JHU_1.47594048	1	47128377
JHU_1.47605162	1	47139491
ilmnseq_rs4926581	1	47143311
1:47611598-TC	1	47145926
rs2405599	1	47145926
1:47799639-G-C	1	47333967
1:47799751-GT	1	47334079
Variant48460	1	47416584
1:47882625-CA	1	47416953
1:47904930-GA	1	47439258
rs12093240	1	47583495
rs12086883	1	47591982
JHU_1.48462657	1	47996986
JHU_1.48566104	1	48100433
JHU_1.48903472	1	48437801
JHU_1.48996876	1	48531205
rs4926741	1	48531205
JHU_1.49119858	1	48654187
JHU_1.49198247	1	48732576
rs140850326	1	50380361
1:50884411-CA	1	50418739
1:50885242-CT	1	50419570
JHU_1.51130190	1	50664519
JHU_1.51779357	1	51313686
rs75466777	1	51710924
JHU_1.52404333	1	51938662
1:52498997-GA	1	52033325
1:52499138-CT	1	52033466
JHU_1.52643615	1	52177944
rs11205949	1	52279082
JHU_1.52929926	1	52464255
rs144139634	1	52540470
exm59622	1	52633570
rs34480400	1	52672942
rs377403477	1	52726541
Seq_rs7518390.1_ilmnrev_ilmnF2BT	1	52767702
JHU_1.53247639	1	52781968
JHU_1.53308261	1	52842590
1:53372199-CA	1	52906527
1:53527910-CA	1	53062238
1:53531857-T-C	1	53066185
exm59955	1	53069827
1:53535585-GA	1	53069913
1:53535607-CA	1	53069935
exm60007	1	53077326
exm60048	1	53078832
1:53544665-CA	1	53078993
JHU_1.53559309	1	53093638
rs72907004	1	53094931
JHU_1.53564886	1	53099215
JHU_1.53565882	1	53100211
rs2242274	1	53103308
JHU_1.53580838	1	53115167
JHU_1.53581227	1	53115556
Seq_rs914022380_ilmnfwd_F2BTindel	1	53196981
chr1:53662677-53662677_C_A	1	53197005
rs2788032	1	53311959
rs72895386	1	53317140
1:53927251-CT	1	53461578
JHU_1.53971374	1	53505702
1:53975650-CA	1	53509977
1:53986409-CT	1	53520736
JHU_1.54022162	1	53556490
exm2265010_ilmndup1	1	53973693
JHU_1.54585661	1	54119989
JHU_1.54596465	1	54130793
JHU_1.54643973	1	54178301
JHU_1.54726432	1	54260760
JHU_1.54754717	1	54289045
JHU_1.54955002	1	54489330
JHU_1.55016831	1	54551159
rs72901621	1	54552063
exm61593	1	54599307
exm61635	1	54607183
1:55075435-GA	1	54609762
exm61703	1	54609779
rs58817396	1	54675595
1:55271811-GA	1	54806138
1:55271880-GT	1	54806207
rs116664472	1	54811674
JHU_1.55277680	1	54812008
JHU_1.55279687	1	54814015
exm62445	1	54883769
1:55456039-C-A	1	54990366
JHU_1.55456038	1	54990366
JHU_1.55456441	1	54990769
chr1:55465041:G:C_ilmnrev_ilmnF2BT	1	54999368
1:55477635-G-T	1	55011962
JHU_1.55479966	1	55014294
ilmnseq_rs45448095	1	55039774
38222 days, 4:53:00	1	55039913
38545 days, 14:06:00	1	55039913
ilmnseq_rs886039839	1	55040022
1:55505698-CA	1	55040025
1:55518374-CT	1	55052701
1:55521806-GA	1	55056133
1:55521859-C-T	1	55056186
ilmnseq_rs376753957	1	55056186
ilmnseq_rs768213924	1	55056197
ilmnseq_rs146471967	1	55057505
IlmnSeq_rs28362263	1	55058182
rs28362263	1	55058182
1:55524308-C-T	1	55058635
exm62688	1	55058636
JHU_1.55524386	1	55058714
rs28362287	1	55063659
Seq_rs1165222.2_ilmnrev_ilmnF2BT	1	55172402
1:55680699-CT	1	55215026
rs75511697	1	55311968
JHU_1.56036721	1	55571049
rs146369507	1	55730173
JHU_1.56311698	1	55846026
rs201829484	1	55941849
JHU_1.56798092	1	56332421
JHU_1.56928441	1	56462770
JHU_1.56931472	1	56465801
1:57111134-GA	1	56645461
JHU_1.57189736	1	56724064
JHU_1.57196055	1	56730383
rs78202314	1	56794698
rs706353	1	57019546
JHU_1.57696007	1	57230335
rs12409420	1	57588963
rs61781884	1	58311899
JHU_1.58913535	1	58447864
1:59042474-T-A	1	58576802
rs2985503	1	59113443
rs1539597	1	59578252
JHU_1.60230073	1	59764402
rs659844	1	59764402
JHU_1.60280384	1	59814713
rs12404963	1	59940165
rs61802254	1	60311001
JHU_1.60951874	1	60486203
JHU_1.61135346	1	60669675
JHU_1.61210494	1	60744823
JHU_1.61344055	1	60878384
JHU_1.61362220	1	60896549
rs1470532	1	60896549
JHU_1.61375945	1	60910274
JHU_1.62285283	1	61819612
JHU_1.62359945	1	61894274
rs115996779	1	62056067
JHU_1.62590935	1	62125264
JHU_1.62630972	1	62165301
rs61775685	1	62176381
rs200789118	1	62210001
rs2457809	1	62250651
rs34196591	1	62309197
JHU_1.62804544	1	62338874
1:62977558-A-C	1	62511887
1:62980400-CACA-C	1	62514729
1:62991905-T-C	1	62526234
1:63106767-C-A	1	62641096
1:63112389-A-G	1	62646718
1:63149353-C-A	1	62683682
1:63153914-CA	1	62688243
1:63186215-A-C	1	62720544
JHU_1.63316516	1	62850846
JHU_1.63532530	1	63066860
rs72674274	1	63174504
1:63788753-CA	1	63323082
exm65444	1	63323105
1:64060262-C-A	1	63594591
Seq_rs587777405_ilmnrev_F2BTindel	1	63631760
rs705510	1	63662265
JHU_1.64733810	1	64268128
JHU_1.64935776	1	64470094
JHU_1.65304549	1	64838867
JHU_1.65711867	1	65246185
1:65720252-GA	1	65254569
1:65923157-C-G	1	65457474
rs72921454	1	65463823
1:66016301-A-G	1	65550618
1:66020840-A-G	1	65555157
rs3828037	1	65588114
1:66078405-T-C	1	65612722
1:66115213-C-G	1	65649530
exm66621	1	66247513
exm1865410	1	66372631
rs79835007	1	66383114
JHU_1.66897008	1	66431326
1:66998863-T-C	1	66533180
JHU_1.67012727	1	66547045
Seq_rs112735441.2_ilmnfwd_ilmnF2BT	1	66781352
JHU_1.67441672	1	66975990
JHU_1.67500827	1	67035145
JHU_1.67519421	1	67053739
rs56187736	1	67306661
JHU_1.67937038	1	67471356
JHU_1.67996213	1	67530531
1:68152065-CA	1	67686382
JHU_1.68626868	1	68161186
rs1430740	1	68191827
JHU_1.68748758	1	68283076
JHU_1.68938025	1	68472343
rs1577611	1	69154018
JHU_1.69686664	1	69220982
JHU_1.69707687	1	69242005
rs80182524	1	69274241
rs1341784	1	69541980
JHU_1.70137988	1	69672306
rs2050858	1	69692955
JHU_1.70526016	1	70060334
JHU_1.70740179	1	70274497
rs114616815	1	70413560
rs2651236	1	70536237
rs17131476	1	70881734
rs140679743	1	71388611
JHU_1.72974013	1	72508331
rs76454372	1	73874632
1:75004048-G-A	1	74538364
JHU_1.75687644	1	75221960
chr1:76205699-76205699_A_T_ilmnfwd_ilmnF2BT	1	75740014
Seq_rs1061337.2_ilmnrev_ilmnF2BT	1	75761337
JHU_1.76482840	1	76017156
JHU_1.76646750	1	76181066
JHU_1.76854696	1	76389012
JHU_1.77167728	1	76702044
JHU_1.77909615	1	77443931
JHU_1.77922613	1	77456929
seq_rs1166698	1	77926761
JHU_1.78399991	1	77934307
rs11162451	1	78294921
JHU_1.78979284	1	78513600
variant.4422	1	78655446
JHU_1.79287521	1	78821837
JHU_1.79512224	1	79046540
JHU_1.79787059	1	79321375
JHU_1.80149614	1	79683930
JHU_1.81160411	1	80694727
JHU_1.81190090	1	80724406
JHU_1.81291274	1	80825590
JHU_1.81355241	1	80889557
JHU_1.81817294	1	81351610
JHU_1.82069655	1	81603971
JHU_1.82116616	1	81650932
JHU_1.82142366	1	81676682
rs2133108	1	81724426
JHU_1.82290651	1	81824967
JHU_1.82697956	1	82232273
JHU_1.83202332	1	82736650
rs76412049	1	82787017
JHU_1.83618496	1	83152814
JHU_1.83684587	1	83218905
JHU_1.83758588	1	83292906
JHU_1.83798859	1	83333177
JHU_1.83855792	1	83390110
JHU_1.83879757	1	83414075
JHU_1.83912465	1	83446783
JHU_1.83930520	1	83464838
JHU_1.83943832	1	83478150
rs72709117	1	83590362
1:85666251-CA	1	85200568
1:85666648-CA	1	85200965
exm71718	1	85464799
rs115556970	1	85527716
rs74461724	1	85572460
JHU_1.86046181	1	85580499
rs115141227	1	85708711
rs7552516	1	86035270
rs2135809	1	86186841
JHU_1.86876569	1	86410887
rs4655913	1	86481284
JHU_1.87002953	1	86537271
rs972764	1	86551410
rs138161209	1	86595129
JHU_1.87066169	1	86600487
rs12135067	1	86600487
JHU_1.87150931	1	86685249
JHU_1.87637652	1	87171970
rs6676045	1	87484501
rs7519024	1	87632486
JHU_1.88102095	1	87636413
rs114632915	1	87783473
JHU_1.88442130	1	87976448
rs306308	1	88511593
JHU_1.89178004	1	88712322
JHU_1.89321449	1	88855767
JHU_1.89588285	1	89122603
chr1:89615184-89615184_A_G	1	89149501
exm73516	1	89186395
rs10754277	1	89431251
JHU_1.90550596	1	90085039
rs11800888	1	90154584
JHU_1.90843857	1	90378301
rs75095134	1	90480202
JHU_1.90962639	1	90497083
JHU_1.91058313	1	90592757
rs12141823	1	90655144
exm74162	1	90716915
rs116496126	1	90725052
JHU_1.91274308	1	90808752
rs56948002	1	90871030
rs76288876	1	91067103
JHU_1.91647011	1	91181455
rs190899080	1	91674089
rs17886908	1	91731098
rs113748877	1	92007537
1:92642741-ACAG-A	1	92177184
1:92734470-A-T	1	92268913
JHU_1.93250369	1	92784813
rs34244251	1	92831623
rs2785610	1	93042625
1:93646418-CT	1	93180861
exm75840	1	93674633
rs537831	1	94010999
chr1:94495008-94495008_C_G_ilmnrev_ilmnF2BT	1	94029452
rs115978267	1	94418862
1:95007137-GA	1	94541581
1:95007171-GA	1	94541615
rs11165192	1	94661907
JHU_1.95154964	1	94689409
1:95520032-GC-G	1	95054476
1:95535446-A-C	1	95069890
JHU_1.95631021	1	95165466
JHU_1.95740659	1	95275104
JHU_1.96813928	1	96348373
rs145499981	1	96390607
JHU_1.97527727	1	97062172
rs7528701	1	97322883
JHU_1.97952898	1	97487343
seq_rs146356975	1	97595149
JHU_1.98304426	1	97838871
JHU_1.98546776	1	98081221
JHU_1.98611767	1	98146212
rs61783129	1	99144145
JHU_1.99678984	1	99213429
JHU_1.99955884	1	99490329
exm77332	1	99689637
exm77359	1	99710875
rs114497488	1	99940950
JHU_1.100917788	1	100452233
JHU_1.100924685	1	100459130
1:101004562-GA	1	100539006
1:101005118-CT	1	100539562
1:101005136-CT	1	100539580
exm78172	1	100539619
JHU_1.101451262	1	100985707
exm78397	1	101239016
JHU_1.102757287	1	102291732
JHU_1.102757308	1	102291753
rs140187351	1	102535658
rs10874647	1	102704095
rs12032936	1	102871704
exm78706	1	103004654
JHU_1.103551880	1	103086325
rs78389088	1	103591070
JHU_1.104303803	1	103761182
rs77877496	1	103865866
JHU_1.104801802	1	104259181
JHU_1.105004207	1	104461586
rs142181773	1	104725509
JHU_1.105487785	1	104945164
rs150740132	1	105060517
rs11184553	1	105395840
1:105769141del111	1	105769142
rs7555950	1	106662762
JHU_1.107215429	1	106672808
JHU_1.107813337	1	107270716
rs77259015	1	107463279
Seq_rs76883000	1	107719652
JHU_1.108543476	1	108000855
JHU_1.108669718	1	108127097
JHU_1.108764435	1	108221814
exm79831	1	108835025
exm80004	1	108934846
JHU_1.109802642	1	109260021
1:109806279-GA	1	109263657
exm80696	1	109264151
1:109810489-GA	1	109267867
1:109810612-GA	1	109267990
exm80915	1	109273574
rs138361368	1	109282936
JHU_1.109946094	1	109403473
1:110171361-CT	1	109628739
ilmnseq_1:110204588	1	109661966
rs625456	1	109668049
IlmnSeq_rs11540636	1	109671369
1:110228436_CNV_GSTM1	1	109685814
1:110228505_CNV_GSTM1	1	109685883
1:110228615_CNV_GSTM1	1	109685993
1:110228695_CNV_GSTM1	1	109686073
1:110229315_CNV_GSTM1	1	109686693
1:110229436_CNV_GSTM1	1	109686814
1:110229816_CNV_GSTM1	1	109687194
1:110230105_CNV_GSTM1	1	109687483
1:110230206_CNV_GSTM1	1	109687584
1:110230206_CNV_GSTM1_ilmndup1	1	109687584
1:110230335_CNV_GSTM1	1	109687713
1:110230465_CNV_GSTM1	1	109687843
1:110230755_CNV_GSTM1	1	109688133
1:110231036_CNV_GSTM1	1	109688414
1:110231095_CNV_GSTM1	1	109688473
1:110231555_CNV_GSTM1	1	109688933
1:110231605_CNV_GSTM1	1	109688983
1:110231896_CNV_GSTM1	1	109689274
1:110231975_CNV_GSTM1	1	109689353
1:110232065_CNV_GSTM1	1	109689443
1:110232136_CNV_GSTM1	1	109689514
1:110232255_CNV_GSTM1	1	109689633
1:110232335_CNV_GSTM1	1	109689713
1:110232395_CNV_GSTM1	1	109689773
1:110232566_CNV_GSTM1	1	109689944
1:110232655_CNV_GSTM1	1	109690033
1:110232735_CNV_GSTM1	1	109690113
1:110232825_CNV_GSTM1	1	109690203
1:110232996_CNV_GSTM1	1	109690374
1:110233125_CNV_GSTM1	1	109690503
1:110233236_CNV_GSTM1	1	109690614
1:110233325_CNV_GSTM1	1	109690703
1:110233425_CNV_GSTM1	1	109690803
1:110233565_CNV_GSTM1	1	109690943
1:110233645_CNV_GSTM1	1	109691023
1:110233735_CNV_GSTM1	1	109691113
1:110233815_CNV_GSTM1	1	109691193
1:110233865_CNV_GSTM1	1	109691243
1:110233915_CNV_GSTM1	1	109691293
1:110233985_CNV_GSTM1	1	109691363
1:110234125_CNV_GSTM1	1	109691503
1:110234185_CNV_GSTM1	1	109691563
1:110234255_CNV_GSTM1	1	109691633
1:110234376_CNV_GSTM1	1	109691754
1:110234465_CNV_GSTM1	1	109691843
1:110234655_CNV_GSTM1	1	109692033
1:110234755_CNV_GSTM1	1	109692133
1:110234855_CNV_GSTM1	1	109692233
1:110235155_CNV_GSTM1_ilmndup1	1	109692533
1:110237356_CNV_GSTM1	1	109694734
1:110237465_CNV_GSTM1	1	109694843
1:110237546_CNV_GSTM1	1	109694924
1:110237605_CNV_GSTM1	1	109694983
1:110237706_CNV_GSTM1	1	109695084
1:110237816_CNV_GSTM1	1	109695194
1:110237876_CNV_GSTM1	1	109695254
1:110237876_CNV_GSTM1_ilmndup1	1	109695254
1:110237935_CNV_GSTM1	1	109695313
1:110238386_CNV_GSTM1	1	109695764
1:110238946_CNV_GSTM1	1	109696324
1:110239016_CNV_GSTM1	1	109696394
1:110239086_CNV_GSTM1	1	109696464
1:110239146_CNV_GSTM1	1	109696524
1:110239206_CNV_GSTM1	1	109696584
1:110239426_CNV_GSTM1	1	109696804
1:110239506_CNV_GSTM1	1	109696884
1:110239606_CNV_GSTM1	1	109696984
1:110239656_CNV_GSTM1	1	109697034
1:110239806_CNV_GSTM1	1	109697184
1:110239865_CNV_GSTM1	1	109697243
1:110240046_CNV_GSTM1	1	109697424
1:110240146_CNV_GSTM1	1	109697524
1:110240236_CNV_GSTM1	1	109697614
1:110240556_CNV_GSTM1	1	109697934
1:110240916_CNV_GSTM1	1	109698294
1:110240976_CNV_GSTM1	1	109698354
1:110241216_CNV_GSTM1	1	109698594
1:110241275_CNV_GSTM1	1	109698653
1:110241326_CNV_GSTM1	1	109698704
1:110241385_CNV_GSTM1	1	109698763
1:110243276_CNV_GSTM1	1	109700654
1:110243335_CNV_GSTM1	1	109700713
1:110245765_CNV_GSTM1	1	109703143
1:110246096_CNV_GSTM1	1	109703474
1:110246326_CNV_GSTM1	1	109703704
1:110246596_CNV_GSTM1	1	109703974
1:110246596_CNV_GSTM1_ilmndup1	1	109703974
1:110246736_CNV_GSTM1	1	109704114
1:110246876_CNV_GSTM1	1	109704254
1:110246976_CNV_GSTM1	1	109704354
1:110247406_CNV_GSTM1	1	109704784
1:110247456_CNV_GSTM1	1	109704834
1:110247536_CNV_GSTM1	1	109704914
1:110247726_CNV_GSTM1	1	109705104
1:110247976_CNV_GSTM1	1	109705354
1:110248035_CNV_GSTM1	1	109705413
1:110248035_CNV_GSTM1_ilmndup1	1	109705413
1:110248186_CNV_GSTM1	1	109705564
1:110248186_CNV_GSTM1_ilmndup1	1	109705564
1:110248245_CNV_GSTM1	1	109705623
1:110248406_CNV_GSTM1	1	109705784
1:110248465_CNV_GSTM1	1	109705843
1:110248696_CNV_GSTM1	1	109706074
1:110248886_CNV_GSTM1	1	109706264
1:110248945_CNV_GSTM1	1	109706323
1:110249226_CNV_GSTM1	1	109706604
1:110249306_CNV_GSTM1	1	109706684
1:110249586_CNV_GSTM1	1	109706964
1:110249666_CNV_GSTM1	1	109707044
1:110249716_CNV_GSTM1	1	109707094
1:110250026_CNV_GSTM1	1	109707404
1:110250026_CNV_GSTM1_ilmndup1	1	109707404
1:110250126_CNV_GSTM1	1	109707504
1:110250456_CNV_GSTM1	1	109707834
1:110250456_CNV_GSTM1_ilmndup1	1	109707834
1:110250586_CNV_GSTM1	1	109707964
1:110250676_CNV_GSTM1	1	109708054
1:110250766_CNV_GSTM1	1	109708144
1:110250826_CNV_GSTM1	1	109708204
1:110251116_CNV_GSTM1	1	109708494
1:110251155-GA	1	109708533
1:110251996_CNV_GSTM1	1	109709374
1:110252055_CNV_GSTM1	1	109709433
1:110252055_CNV_GSTM1_ilmndup1	1	109709433
1:110252216_CNV_GSTM1	1	109709594
1:110252275_CNV_GSTM1	1	109709653
1:110252275_CNV_GSTM1_ilmndup1	1	109709653
1:110252406_CNV_GSTM1	1	109709784
1:110252406_CNV_GSTM1_ilmndup1	1	109709784
1:110252465_CNV_GSTM1	1	109709843
1:110252465_CNV_GSTM1_ilmndup1	1	109709843
1:110252856_CNV_GSTM1	1	109710234
1:110252856_CNV_GSTM1_ilmndup1	1	109710234
1:110252955_CNV_GSTM1	1	109710333
1:110253065_CNV_GSTM1	1	109710443
rs12731384	1	109711898
exm81979	1	109715192
1:110293302-CA	1	109750680
rs17024898	1	109801935
1:110604118-CT	1	110061496
1:110607301-C-G	1	110064679
rs11102061	1	110185378
JHU_1.110728249	1	110185628
rs10776704	1	110185628
rs41306175	1	110198464
exm82628	1	110223303
exm82661	1	110226059
JHU_1.110770152	1	110227531
rs7553286	1	110262419
rs76315898	1	110266749
JHU_1.110811356	1	110268735
rs12023354	1	110485070
JHU_1.111040651	1	110498030
1:111216584-CT	1	110673962
JHU_1.111402578	1	110859957
rs138933253	1	111003544
JHU_1.111548341	1	111005720
rs4838885	1	111027945
rs75721924	1	111028202
JHU_1.111623090	1	111080469
rs187095925	1	111295558
rs12563158	1	111303794
rs12097665	1	111515820
Seq_rs1163017012	1	111704388
exm84078	1	111755959
chr1:112298709-112298709_G_C_ilmnfwd_ilmnF2BT	1	111756087
JHU_1.112354878	1	111812257
rs2587368	1	111895285
JHU_1.112458387	1	111915766
rs201340369	1	111982722
rs12749667	1	112030643
rs76558828	1	112208738
rs115783647	1	112250442
JHU_1.113062496	1	112519875
rs10745332	1	112646431
1:113244151-CA	1	112701529
1:113264887-CT	1	112722265
rs114767321	1	112894887
JHU_1.113576534	1	113033913
rs117127271	1	113322144
rs6696784	1	113688776
JHU_1.114242249	1	113699628
JHU_1.114275130	1	113732509
rs750906	1	114104141
rs78670401	1	114111880
JHU_1.114688126	1	114145505
JHU_1.115010868	1	114468247
JHU_1.115032388	1	114489767
1:115053285-GA	1	114510664
rs143343482	1	114511371
rs11589112	1	114680692
JHU_1.115685708	1	115143088
JHU_1.116037029	1	115494409
rs139937897	1	115495068
JHU_1.116107336	1	115564716
exm86752	1	115664222
JHU_1.116247544	1	115704924
JHU_1.116376107	1	115833487
JHU_1.116422588	1	115879968
JHU_1.116423373	1	115880753
rs147022144	1	115900223
ilmnseq_1:116560836	1	116018215
JHU_1.116595120	1	116052500
JHU_1.116707016	1	116164396
JHU_1.116915760	1	116373139
exm-rs12025416	1	116495665
rs12025416	1	116495665
rs7534533	1	116567369
JHU_1.117113774	1	116571153
JHU_1.117135118	1	116592497
JHU_1.117252525	1	116709904
rs56306758	1	116741973
JHU_1.118200292	1	117657671
JHU_1.118291825	1	117749204
JHU_1.118293349	1	117750728
JHU_1.119674086	1	119131464
rs12141041	1	119410153
rs4659175	1	119413850
JHU_1.119992661	1	119450039
JHU_1.120010330	1	119467708
rs6697100	1	119552337
rs12563561	1	119565878
JHU_1.120116432	1	119573810
JHU_1.120127817	1	119585195
rs149186782	1	119589038
rs201139974	1	119623025
1:120285493-G-A	1	119742870
exm89338	1	119841445
rs151281147	1	119906520
chr1:143258666:C:T	1	143258666
JHU_1.149122639	1	143627979
1:145611273-GA	1	145823840
1:145589292-GA	1	145845776
1:145589033-GA	1	145846035
exm91502	1	145874836
1:145507646-G-A	1	145927447
rs139428292	1	145927447
1:145477405-GA	1	145957681
rs41310118	1	145961815
JHU_1.146333643	1	146898408
JHU_1.146347659	1	146912423
JHU_1.146498627	1	147027071
rs551568	1	147073052
JHU_1.146608728	1	147137147
kgp5680701	1	147157163
rs75059118	1	147164265
1:146650007-GA	1	147178428
ilmnseq_1:146688819	1	147217249
JHU_1.147164308	1	147692188
rs12568149	1	147719482
JHU_1.147735168	1	148262894
JHU_1.144927881	1	148956607
JHU_1.144884401	1	149000070
rs74885624	1	149750209
JHU_1.149729336	1	149757787
JHU_1.149889338	1	149917787
1:149995265-G-A	1	150023307
JHU_1.150031041	1	150059053
1:150122474-GT	1	150150284
JHU_1.150122738	1	150150549
1:150131195-GA	1	150159000
rs143754097	1	150189970
JHU_1.150376138	1	150403663
1:150525672-GA	1	150553196
1:150526210-CA	1	150553734
exm94840	1	150558061
1:150532346-GA	1	150559870
exm94925	1	150560150
rs147697821	1	150560150
1:150771704-C-T	1	150799228
ilmnseq_1:150787718	1	150815242
rs2228099	1	150836413
JHU_1.150858988	1	150886513
rs184390681	1	150960089
rs4970987	1	150977206
1:150991066-CT	1	151018590
1:151020455-GT	1	151047979
rs141435244	1	151063705
1:151105406-CT	1	151132930
1:151105787-GA	1	151133311
1:151238835-GA	1	151266359
JHU_1.151428374	1	151455899
1:151679740-GA	1	151707264
JHU_1.151750432	1	151777957
exm97585	1	151802140
1:151810558-CT	1	151838082
1:152084131-CA	1	152111655
1:152084203-CT	1	152111727
1:152127272-CT	1	152154796
JHU_1.152129086	1	152156611
1:152191469-CT	1	152218993
1:152192036-GT	1	152219560
1:152193052-AC	1	152220576
chr1_152277282	1	152304806
1:152286119-GA	1	152313643
exm100507	1	152313681
1:152326120-TC	1	152353644
1:152383104-CT	1	152410628
JHU_1.152459746	1	152487271
JHU_1.152469624	1	152497149
1:152487990-AGG-A	1	152515514
exm101073	1	152515625
exm101074	1	152515670
JHU_1.152506730	1	152534255
exm101281	1	152709179
chr1:152784969-152784969_G_A	1	152812493
JHU_1.152799920	1	152827445
rs4845496	1	152915702
JHU_1.152968406	1	152995931
1:153234030-G-GGAT	1	153261554
JHU_1.153390641	1	153418166
1:153391729-GA	1	153419253
rs3014818	1	153421078
JHU_1.153508399	1	153535924
JHU_1.153520783	1	153548308
JHU_1.153521931	1	153549456
1:153652200-CT	1	153679724
exm2268764	1	153715774
JHU_1.153700840	1	153728365
JHU_1.153704054	1	153731579
1:153748239-GA	1	153775763
exm102893	1	153775766
exm102949	1	153778213
JHU_1.153755450	1	153782975
JHU_1.153756144	1	153783669
JHU_1.153809853	1	153837378
1:153906020-CT	1	153933544
1:153906174-GA	1	153933698
exm103149	1	153934207
exm103155	1	153934811
rs8450	1	153947810
1:153945277-GT	1	153972801
1:153949709-CA	1	153977233
JHU_1.154119104	1	154146629
rs12738393	1	154245167
rs11265425	1	154272666
JHU_1.154266791	1	154294316
1:154296793-GC-G	1	154324317
rs4406622	1	154373940
1:154378115-GT	1	154405639
rs200441832	1	154572013
rs11578437	1	154599979
rs72700220	1	154721696
1:154769174-C-T	1	154796698
1:154812060-ACGAAGGTTTGG-A	1	154839584
1:154813515-A-G	1	154841039
1:154814812-C-T	1	154842336
rs4845675	1	154853330
rs114494540	1	154854943
rs4845676	1	154855385
JHU_1.154847857	1	154875382
rs9793588	1	154906402
rs4845687	1	154906435
rs184497993	1	154936113
chr1:154941247:C:G_ilmnfwd_ilmnF2BT	1	154941247
1:154936325-GA	1	154963849
rs11264293	1	154974041
1:154956411-GT	1	154983935
rs11590058	1	154984509
rs187323130	1	155021935
chr1_155006974	1	155034498
rs78266397	1	155051158
rs193116209	1	155051320
rs12743272	1	155060858
1:155036361-GT	1	155063885
1:155039288-CT	1	155066812
rs7546746	1	155110051
JHU_1.155087410	1	155114935
rs12025371	1	155146851
rs4644481	1	155158424
rs12124306	1	155161323
imm_1_153406133	1	155167033
JHU_1.155140022	1	155167547
rs4971093	1	155171824
rs2974930	1	155226926
rs114090048	1	155229119
Seq_rs368275143	1	155234893
rs708606	1	155234903
1:155204994-G-C	1	155235203
GBA_A485P	1	155235247
1:155205043-T-C	1	155235252
GBA_M455V	1	155235707
rs80356768	1	155235752
Seq_rs76763715.1_ilmnfwd_ilmnF2BT	1	155235843
GBA_V391L	1	155236298
GBA_V344L	1	155236440
rs381737	1	155238141
Variant49135	1	155239615
chr1:155209528-155209528_T_G	1	155239737
GBA_C55S	1	155240029
exm106269	1	155247898
1:155218011-GA	1	155248220
1:155220136-CT	1	155250345
rs12730005	1	155252692
rs61092432	1	155252938
imm_1_153490925	1	155254510
rs12042020	1	155258255
rs11264348	1	155260124
imm_1_153498169	1	155261754
rs10128085	1	155275527
rs11264353	1	155286115
1:155258058-GA	1	155288267
1:155258165-GA	1	155288374
exm106625	1	155294276
Seq_rs2071053.1_ilmnfwd_ilmnF2BT	1	155295386
Seq_rs2071053.3_ilmnrev_ilmnF2BT	1	155295386
rs2297480	1	155309691
1:155279593-CA	1	155309802
rs10796941	1	155314470
rs113486356	1	155350693
rs12021631	1	155351887
rs111764429	1	155386784
rs61103093	1	155392697
chr1:155419060:A:T_ilmnfwd_ilmnF2BT	1	155419060
rs10796944	1	155446537
rs11264374	1	155451721
rs116829660	1	155469343
1:155532316-TC	1	155562525
1:155532325-TC	1	155562534
108041 days, 18:01:00	1	155610270
rs622288	1	155612848
chr1:155582839:G:A	1	155613048
JHU_1.155589790	1	155620000
rs111369148	1	155738966
rs6427287	1	155753629
rs111461849	1	155790930
imm_1_154037298	1	155800883
rs822016	1	155804808
rs12024257	1	155810745
rs7537110	1	155821284
JHU_1.155797491	1	155827701
rs113102681	1	155846750
JHU_1.155879728	1	155909938
exm107889	1	155942674
exm107892	1	155942695
Seq_rs61046466	1	156114934
chr1:156084752:C:T	1	156114961
chr1:156084780:C:G_ilmnfwd_ilmnF2BT	1	156114989
1:156084858-GA	1	156115067
Seq_rs60695352.1_ilmnfwd_ilmnF2BT	1	156115067
Seq_rs60695352.2_ilmnfwd_ilmnF2BT	1	156115067
Seq_rs60695352.3_ilmnfwd_ilmnF2BT	1	156115067
chr1:156084884:C:G_ilmnfwd_ilmnF2BT	1	156115093
rs267607586	1	156115121
Seq_rs794728602	1	156115168
seq-rs794728602	1	156115168
Seq_rs28933090.2_ilmnfwd_ilmnF2BT	1	156115172
rs59040894	1	156115184
rs267607595	1	156130766
JHU_1.156102627	1	156132837
ilmnseq_rs538089	1	156135237
Seq_rs1488261387	1	156135240
Seq_rs730882262.1_ilmnrev_ilmnF2BT	1	156135293
ilmnseq_rs878855234	1	156135304
chr1:156105103:G:C_ilmnrev_ilmnF2BT	1	156135312
Seq_rs267607588.1_ilmnrev_ilmnF2BT	1	156135313
Seq_rs267607588.2_ilmnrev_ilmnF2BT	1	156135313
rs267607645	1	156135890
rs56816490	1	156135913
Seq_rs397517915_ilmnfwd_F2BTindel	1	156135922
rs56771886	1	156135923
Seq_rs267607617.1_ilmnfwd_ilmnF2BT	1	156136027
Seq_rs58389804	1	156136049
seq-rs397517889	1	156136093
ilmnseq_rs61672878	1	156136094
chr1:156105890:C:T	1	156136099
1:156136106_IlmnRev	1	156136106
chr1:156105902:G:A	1	156136111
chr1:156105907:G:C_ilmnrev_ilmnF2BT	1	156136116
rs267607562	1	156136215
rs58133342	1	156136218
rs374726751	1	156136245
rs61094188	1	156136257
rs58541611	1	156136393
rs58932704	1	156136413
ilmnseq_rs762836610	1	156137036
ilmnseq_rs794728596	1	156137186
chr1:156107519:G:C_ilmnrev_ilmnF2BT	1	156137728
rs61224243	1	156138522
chr1:156108328-156108328_C_T	1	156138537
Seq_rs56657623	1	156138540
Variant49238	1	156138540
rs56657623	1	156138540
rs267607621	1	156138551
Seq_rs797044486_ilmnrev_ilmnF2BT	1	156138560
ilmnseq_rs786205448	1	156138563
Variant49239	1	156138575
rs59886214	1	156138610
1:156108404-C-T	1	156138613
Seq_rs58596362.1_ilmnrev_ilmnF2BT	1	156138613
Seq_rs58596362.2_ilmnrev_ilmnF2BT	1	156138613
rs267607612	1	156138693
rs80356814	1	156138697
Seq_rs368386019	1	156138720
rs368386019	1	156138720
chr1:156186641:C:T	1	156186641
rs6427304	1	156186998
rs1800247	1	156242034
JHU_1.156252608	1	156282818
JHU_1.156296464	1	156326674
rs35161831	1	156330940
rs3795731	1	156369177
rs73010646	1	156387771
rs6661934	1	156534155
rs1361745	1	156640858
JHU_1.156615193	1	156645402
1:156622540-GA	1	156652748
exm109819	1	156658623
exm109911	1	156671141
1:156646636-GA	1	156676844
1:156646683-CA	1	156676891
1:156646693-CA	1	156676901
rs144991452	1	156722561
1:156737706-CA	1	156767914
JHU_1.156798345	1	156828554
exm110416	1	156841723
rs141357125	1	156847359
chr1:156830733:C:T	1	156860941
1:156830751-C-T	1	156860959
Seq_rs80356673.2_ilmnrev_ilmnF2BT	1	156860959
chr1:156830770:G:A	1	156860978
rs113893939	1	156867025
Seq_rs1485714154_ilmnfwd_F2BTindel	1	156868218
rs137994522	1	156873722
Seq_rs80356676	1	156879176
chr1:156849011:G:C_ilmnfwd_ilmnF2BT	1	156879219
JHU_1.156849795	1	156880004
Seq_rs754452975	1	156880009
Variant49257	1	156880009
rs140852621	1	156880121
chr1:156849917:A:G	1	156880125
chr1:156851297:T:A_ilmnrev_ilmnF2BT	1	156881505
chr1:156851331:G:C_ilmnfwd_ilmnF2BT	1	156881539
1:156877797-C-A	1	156908005
rs77235035	1	156908005
chr1:156878507-156878507_C_G_ilmnrev_ilmnF2BT	1	156908715
rs139002004	1	157288259
rs7544297	1	157292082
rs11264705	1	157375535
1:157347169-T-G	1	157377379
rs2224902	1	157385218
JHU_1.157468411	1	157498622
JHU_1.157478396	1	157508607
chr1_157804488	1	157834698
JHU_1.157887424	1	157917635
rs58865631	1	158091254
JHU_1.158496008	1	158526219
JHU_1.158499290	1	158529501
JHU_1.158778205	1	158808416
rs187321505	1	158879849
exm114101	1	159205737
chr1:159283723-159283723_G_A	1	159313933
JHU_1.159308321	1	159338532
Seq_rs2808661.2_ilmnfwd_ilmnF2BT	1	159588468
exm114558	1	159830018
rs11807946	1	159854415
rs111315641	1	159925114
rs1317846	1	159925169
exm114995	1	159943068
rs148354042	1	159973056
JHU_1.159943504	1	159973715
1:160062107-CT	1	160092317
exm115295	1	160120918
seq-rs796052276	1	160128725
[truncated: 47,591 more rows]

## Sheet: ST5
Disease/Phenotype	Gene symbol	Entrez Gene Id	Mutation type	Variant class	HGMD_ID	dbsnp	Functional Profile	HGVS	Base change	Location	Triplet change	Amino Acid change	Codon number	Genomic coordinates (GRCh37/hg19)	Genomic Sequence Context (GRCh37/hg19)	Genomic coordinates (GRCh38)	MutPred Probability of deleterious mutation	SIFT	Reference
Frontotemporal dementia, behavioural variant	AARS2	57505	Missense	DM?	CM1817316			[NM_020745.3:c.636G>A] [NP_065796.1:p.M212I]	G-A		ATG-ATA	Met-Ile	212	chr6:44278844 (-)	CTTTGGACCACAAGAGAACTTCTGGGAGAT[G/A]GGGGATACTGGCCCTTGTGGGCCCTGTACT	chr6:44311107 (-)			Kim (2018) NEURO AG 72, 186.e1
Frontotemporal dementia, behavioural variant	AARS2	57505	Splice	DM	CS1817317			[NM_020745.3:c.1040+1G>A]	G-A	IVS 6, ds, +1				chr6:44274985 (-)	TGGCATCTTCCCTGGGATGTCAGGTCCCCC[G/A]tgagtctggaagggctacagagaggacagg	chr6:44307248 (-)			Kim (2018) NEURO AG 72, 186.e1
Frontotemporal dementia	ALS2	57679	Missense	DM?	CM1817327			[NM_020919.3:c.395C>T] [NP_065970.2:p.P132L]	C-T		CCG-CTG	Pro-Leu	132	chr2:202626322 (-)	AGTGTGCAGTAGCCAACCAGCAGTATGTGC[C/T]GGAACCAAATCCTGTCAGCATTGCTGATTC	chr2:201761599 (-)			Kim (2018) NEURO AG 72, 186.e1
Frontotemporal dementia/Parkinsonism	APBB2	323	Missense	DM?	CM1811837			[NM_001166051.1:c.433A>T] [NP_001159523.1:p.N145Y]	A-T		AAC-TAC	Asn-Tyr	145	chr4:40823920 (-)	CACGTTTTCTGGTGCGAGCCTAATGCTGGT[A/T]ACGTGTCTGAGGCGGTGCAGGCCGCCTGCA	chr4:40821903 (-)			Xu (2018) AGDIS 9, 696
Alzheimer disease/frontotemporal dementia	APP	351	Missense	DM	CM1811814			[NM_000484.3:c.2061A>C] [NP_000475.1:p.K687N]	A-C		AAA-AAC	Lys-Asn	687	chr21:27269888 (-)	TGACTCAGGATATGAAGTTCATCATCAAAA[A/C]TTGgtacgtaaaataatttacctctttcca	chr21:25897576 (-)			Xu (2018) AGDIS 9, 696
Dementia	APP	351	Missense	DM	CM152472	rs202198008		[NM_000484.3:c.826A>T] [NP_000475.1:p.T276S]	A-T		ACC-TCC	Thr-Ser	276	chr21:27394195 (-)	ACAGAGAGAACCACCAGCATTGCCACCACC[A/T]CCACCACCACCACAGAGTCTGTGGAAGAGG	chr21:26021879 (-)			Weihl (2015) NEU DIS 25, 289
Dementia	APP	351	Missense	DM?	CM152316	rs200978018		[NM_000484.3:c.982C>T] [NP_000475.1:p.R328W]	C-T		CGG-TGG	Arg-Trp	328	chr21:27372381 (-)	CCATTCTTTTACGGCGGATGTGGCGGCAAC[C/T]GGAACAACTTTGACACAGAAGAGTACTGCA	chr21:26000066 (-)			Weihl (2015) NEU DIS 25, 289
Frontotemporal dementia	APP	351	Missense	DM?	CM1815492	rs1305531440		[NM_000484.3:c.1969G>A] [NP_000475.1:p.G657R]	G-A		GGG-AGG	Gly-Arg	657	chr21:27269980 (-)	atactttaattatgatgtaatacagGTTCT[G/A]GGTTGACAAATATCAAGACGGAGGAGATCT	chr21:25897668 (-)			Koriath (2018) MOL PSYCH epub, epub
Frontotemporal dementia	ATP13A2	23400	Missense	DM?	CM1812454	rs1190389833		[NM_022089.3:c.2938C>T] [NP_071372.1:p.R980C]	C-T		CGC-TGC	Arg-Cys	980	chr1:17313686 (-)	ATCACCACCACAGTGGCAGTGCTCATGAGC[C/T]GCACGGGGCCAGCGCTGGTCCTGGGACGGG	chr1:16987191 (-)			Xu (2018) AGDIS 9, 696
Parkinsonism with dementia	ATP13A2	23400	Splice	DM	CS064367	rs786205056		[NM_022089.3:c.1306+5G>A]	G-A	IVS 13, ds, +5				chr1:17322876 (-)	GTTTGTGGCTGCCCTCTCTGTCCTGGgtga[G/A]tggccccctgcaccctcctctgcccatagc	chr1:16996381 (-)			Ramirez (2006) NAT GENET 38, 1184
Amyotrophic lateral sclerosis/Frontotemporal dementia	ATXN1	6310	Missense	DM?	CM1616005	rs773627110		[NM_000332.3:c.511C>A] [NP_000323.2:p.R171S]	C-A		CGC-AGC	Arg-Ser	171	chr6:16328031 (-)	TCGGCCGCAGGGGCCACCACTCCATCCCAG[C/A]GCTCCCAGCTGGAGGCCTATTCCACTCTGC	chr6:16327800 (-)			Krüger (2016) FMN 9, 92
Amyotrophic lateral sclerosis/Frontotemporal dementia	ATXN1	6310	Missense	DM?	CM1616004	rs753249607		[NM_000332.3:c.1117C>T] [NP_000323.2:p.R373C]	C-T		CGT-TGT	Arg-Cys	373	chr6:16327425 (-)	GTCCACCCGAGCCCCTCAGACTACAGCAGT[C/T]GTGATCCTTCGGGGGTCCGGGCCTCTGTGA	chr6:16327194 (-)			Krüger (2016) FMN 9, 92
Amyotrophic lateral sclerosis/Frontotemporal dementia	ATXN2	6311	Missense	DM?	CM1616002			[NM_002973.3:c.2049A>T] [NP_002964.3:p.L683F]	A-T		TTA-TTT	Leu-Phe	683	chr12:111948376 (-)	acattttccctttcttctagTTCCAAGATT[A/T]TCCCCTAAAACTCATAGACCCAGGTCTCCC	chr12:111510572 (-)			Krüger (2016) FMN 9, 92
Frontotemporal dementia / amyotrophic lateral sclerosis	CAPZA1	829	Missense	DM?	CM177746	rs200758434		[NM_006135.2:c.26C>T] [NP_006126.1:p.S9L]	C-T		TCG-TTG	Ser-Leu	9	chr1:113162492 (+)	ccaagATGGCCGACTTCGATGATCGTGTGT[C/T]GGATGAGGAGAAGgtaaggggtccgcctct	chr1:112619870 (+)			Türk (2017) NEURO AG 56, 213.e1
Frontotemporal dementia / amyotrophic lateral sclerosis	CCNF	899	Missense	DM	CM164795	rs1465313712		[NM_001761.2:c.290A>G] [NP_001752.2:p.K97R]	A-G		AAG-AGG	Lys-Arg	97	chr16:2485818 (+)	tatgttcttaatgtttcagGGCTGCTGAAA[A/G]GGGGAATTTCGAAGCTGCTGTGAAGCTGGG	chr16:2435817 (+)			Williams (2016) NAT COMM 7, 11253
Frontotemporal dementia / amyotrophic lateral sclerosis	CCNF	899	Missense	DM	CM164802	rs756914411		[NM_001761.2:c.1628C>T] [NP_001752.2:p.T543I]	C-T		ACA-ATA	Thr-Ile	543	chr16:2503451 (+)	ACAGCCAGTTGTGTGCTGCATTAGGAGTGA[C/T]ACAAGACAGCCCCGACCCCCCGACTTTCCT	chr16:2453450 (+)			Williams (2016) NAT COMM 7, 11253
Frontotemporal dementia / amyotrophic lateral sclerosis	CCNF	899	Missense	DM	CM164800	rs745821656		[NM_001761.2:c.542C>T] [NP_001752.2:p.T181I]	C-T		ACT-ATT	Thr-Ile	181	chr16:2488072 (+)	aatcacacttctttctcctttttttaaagA[C/T]TCACAAAGCATCCATATTGCACTGCTTGGG	chr16:2438071 (+)			Williams (2016) NAT COMM 7, 11253
Frontotemporal dementia / amyotrophic lateral sclerosis	CCNF	899	Missense	DM	CM164801	rs954539468		[NM_001761.2:c.1175G>C] [NP_001752.2:p.R392T]	G-C		AGA-ACA	Arg-Thr	392	chr16:2498936 (+)	ACAACACTTACAAGTACGAGGACCTGGTGA[G/C]AATGATGGGCGAGATCGTCTCCGCCTTGGA	chr16:2448935 (+)			Williams (2016) NAT COMM 7, 11253
Frontotemporal dementia / amyotrophic lateral sclerosis	CCNF	899	Missense	DM	CM164794	rs944306963		[NM_001761.2:c.7A>G] [NP_001752.2:p.S3G]	A-G		AGC-GGC	Ser-Gly	3	chr16:2479489 (+)	ggcggcagcgacgcgagcgcggcgATGGGG[A/G]GCGGCGGCGgtgagtgcggggcgatgtccg	chr16:2429488 (+)			Williams (2016) NAT COMM 7, 11253
Frontotemporal dementia / amyotrophic lateral sclerosis	CCNF	899	Missense	DM	CM164796	rs1371569927		[NM_001761.2:c.585T>G] [NP_001752.2:p.S195R]	T-G		AGT-AGG	Ser-Arg	195	chr16:2488115 (+)	CATATTGCACTGCTTGGGCAGAGTGCTGAG[T/G]CTGTTCGAGgtgagtcaagttgttctctgc	chr16:2438114 (+)			Williams (2016) NAT COMM 7, 11253
Frontotemporal dementia / amyotrophic lateral sclerosis	CCNF	899	Missense	DM	CM164798	rs778264897		[NM_001761.2:c.1861A>G] [NP_001752.2:p.S621G]	A-G		AGT-GGT	Ser-Gly	621	chr16:2505541 (+)	TGCTGCTCTGGCTATGAAGGCGACCAGGAG[A/G]GTGAGGGCGAGAAGGAGGGCGACGgtgagt	chr16:2455540 (+)			Williams (2016) NAT COMM 7, 11253
Frontotemporal dementia / amyotrophic lateral sclerosis	CCNF	899	Missense	DM	CM164799	rs762663630		[NM_001761.2:c.2315T>C] [NP_001752.2:p.I772T]	T-C		ATA-ACA	Ile-Thr	772	chr16:2506975 (+)	AGCAACAGGTGAAGCGGATAAACCTATGCA[T/C]ACACAGTGAGGAGGAGGACATGAACCTGGG	chr16:2456974 (+)			Williams (2016) NAT COMM 7, 11253
Frontotemporal dementia / amyotrophic lateral sclerosis	CCNF	899	Missense	DM	CM164803	rs771621178		[NM_001761.2:c.1870G>A] [NP_001752.2:p.E624K]	G-A		GAG-AAG	Glu-Lys	624	chr16:2505550 (+)	GGCTATGAAGGCGACCAGGAGAGTGAGGGC[G/A]AGAAGGAGGGCGACGgtgagtgtggggcca	chr16:2455549 (+)			Williams (2016) NAT COMM 7, 11253
Frontotemporal dementia / amyotrophic lateral sclerosis	CCNF	899	Missense	DM	CM164797	rs760953006		[NM_001761.2:c.1525T>C] [NP_001752.2:p.S509P]	T-C		TCT-CCT	Ser-Pro	509	chr16:2503248 (+)	GATGACGCCCCCAAGGACTACAGGCAAGTC[T/C]CTCTGACCGCCGTGAAGCAGCGGTTTGAGG	chr16:2453247 (+)			Williams (2016) NAT COMM 7, 11253
Frontotemporal dementia	CHCHD10	400916	Missense	DM	CM164355			[NM_213720.2:c.64C>T] [NP_998885.1:p.H22Y]	C-T		CAC-TAC	His-Tyr	22	chr22:24109758 (-)	ccccgcagCCGCCCAGCCGCGCCCTCTGCC[C/T]ACCCGCCCGCGCACCCACCGCCCTCGGCAG	chr22:23767571 (-)			Jiao (2016) BRAIN 139, 1
Frontotemporal dementia / amyotrophic lateral sclerosis	CHCHD10	400916	Nonsense	DM	CM1512900	rs770043821		[NM_213720.2:c.244C>T] [NP_998885.1:p.Q82*]	C-T		CAG-TAG	Gln-Term	82	chr22:24109578 (-)	GCCTTCAGCGGGGGGAGCTCGGAGCCCTCC[C/T]AGCCTGCTGTCCAGCAGgtgagcagcgagt	chr22:23767391 (-)			Dols-Icardo (2015) BRAIN 138, e400
Frontotemporal dementia	CHCHD10	400916	Nonsense	DM	CM171628	rs1181028283		[NM_213720.2:c.322C>T] [NP_998885.1:p.Q108*]	C-T		CAG-TAG	Gln-Term	108	chr22:24108402 (-)	CAGATGGGGCCCTGCGCCTACGAGATCAGG[C/T]AGTTCCTGGACTGTTCCACCACTCAGAGTG	chr22:23766215 (-)			Perrone (2017) NEURO AG 51, 177.e9
Frontotemporal dementia / amyotrophic lateral sclerosis	CHCHD10	400916	Missense	DM	CM1512899	rs775303926		[NM_213720.2:c.34C>T] [NP_998885.1:p.P12S]	C-T		CCA-TCA	Pro-Ser	12	chr22:24110028 (-)	CCTCGGGGAAGCCGCAGCGCGGCCTCCCGG[C/T]CAGCCAGgtgtgagggggacaagggccctg	chr22:23767841 (-)			Dols-Icardo (2015) BRAIN 138, e400
Frontotemporal dementia / amyotrophic lateral sclerosis	CHCHD10	400916	Missense	DM?	CM1411508	rs551521196		[NM_213720.2:c.100C>T] [NP_998885.1:p.P34S]	C-T		CCA-TCA	Pro-Ser	34	chr22:24109722 (-)	CCCGCGCACCCACCGCCCTCGGCAGCCGCC[C/T]CAGCCCCCGCCCCTTCGGGCCAGCCGGGGC	chr22:23767535 (-)			Chaussenot (2014) NEURO AG 35, 2884.e1
Frontotemporal dementia	CHCHD10	400916	Missense	DM	CM164357			[NM_213720.2:c.68C>T] [NP_998885.1:p.P23L]	C-T		CCG-CTG	Pro-Leu	23	chr22:24109754 (-)	gcagCCGCCCAGCCGCGCCCTCTGCCCACC[C/T]GCCCGCGCACCCACCGCCCTCGGCAGCCGC	chr22:23767567 (-)			Jiao (2016) BRAIN 139, 1
Frontotemporal dementia	CHCHD10	400916	Missense	DM	CM164356			[NM_213720.2:c.67C>T] [NP_998885.1:p.P23S]	C-T		CCG-TCG	Pro-Ser	23	chr22:24109755 (-)	cgcagCCGCCCAGCCGCGCCCTCTGCCCAC[C/T]CGCCCGCGCACCCACCGCCCTCGGCAGCCG	chr22:23767568 (-)			Jiao (2016) BRAIN 139, 1
Frontotemporal dementia	CHCHD10	400916	Missense	DM	CM164358			[NM_213720.2:c.95C>A] [NP_998885.1:p.A32D]	C-A		GCC-GAC	Ala-Asp	32	chr22:24109727 (-)	ACCCGCCCGCGCACCCACCGCCCTCGGCAG[C/A]CGCCCCAGCCCCCGCCCCTTCGGGCCAGCC	chr22:23767540 (-)			Jiao (2016) BRAIN 139, 1
Semantic dementia	CHCHD10	400916	Same-sense	DM	CM178008			[NM_213720.2:c.63C>T] [NP_998885.1:p.A21A]	C-T		GCC-GCT	Ala-Ala	21	chr22:24109759 (-)	cccccgcagCCGCCCAGCCGCGCCCTCTGC[C/T]CACCCGCCCGCGCACCCACCGCCCTCGGCA	chr22:23767572 (-)			Che (2017) CAR 14, 1102
Frontotemporal dementia	CHCHD10	400916	Missense	DM	CM164359			[NM_213720.2:c.170T>A] [NP_998885.1:p.V57E]	T-A		GTG-GAG	Val-Glu	57	chr22:24109652 (-)	AGATGGCGACCACGGCCGCAGGGGTAGCCG[T/A]GGGCTCGGCTGTGGGACACGTCATGGGCAG	chr22:23767465 (-)			Jiao (2016) BRAIN 139, 1
Frontotemporal dementia / amyotrophic lateral sclerosis	CHCHD10	400916	Missense	DM	CM147240	rs587777574		[NM_213720.2:c.176C>T] [NP_998885.1:p.S59L]	C-T		TCG-TTG	Ser-Leu	59	chr22:24109646 (-)	CGACCACGGCCGCAGGGGTAGCCGTGGGCT[C/T]GGCTGTGGGACACGTCATGGGCAGCGCCCT	chr22:23767459 (-)			Bannwarth (2014) BRAIN 137, 2329
Frontotemporal dementia	CHMP2B	25978	Missense	DM	CM080145	rs63750944		[NM_014043.3:c.428A>G] [NP_054762.2:p.N143S]	A-G		AAT-AGT	Asn-Ser	143	chr3:87302557 (+)	ctttgctccttctcccatatcccctagTCA[A/G]TGATACACTTGATGACATCTTTGACGGTTC	chr3:87253407 (+)	0.39;LOW RISK	0.42;TOLERATED	van der Zee (2008) HMG 17, 313
Frontotemporal dementia	CHMP2B	25978	Missense	DM?	CM1010493	rs78268395		[NM_014043.3:c.560G>A] [NP_054762.2:p.S187N]	G-A		AGC-AAC	Ser-Asn	187	chr3:87302890 (+)	agATGGCCAAAGCTCCATCAGCTGCTCGAA[G/A]CTTACCATCTGCCTCTACTTCAAAGGCTAC	chr3:87253740 (+)			Ferrari (2010) ADAD 24, 397
Frontotemporal dementia	CHMP2B	25978	Nonsense	DM	CM080146	rs63750355		[NM_014043.3:c.493C>T] [NP_054762.2:p.Q165*]	C-T		CAA-TAA	Gln-Term	165	chr3:87302622 (+)	GACGAAGAAGAAAGCCAGGATATTGTGAAT[C/T]AAGTTCTTGATGAAATTGGAATTGAAATTT	chr3:87253472 (+)			van der Zee (2008) HMG 17, 313
Frontotemporal dementia	CHMP2B	25978	Nonsense	DM	CM067363	rs63751048		[NM_014043.3:c.556C>T] [NP_054762.2:p.R186*]	C-T		CGA-TGA	Arg-Term	186	chr3:87302886 (+)	atatagATGGCCAAAGCTCCATCAGCTGCT[C/T]GAAGCTTACCATCTGCCTCTACTTCAAAGG	chr3:87253736 (+)			Momeni (2006) NDD 3, 129
Frontotemporal dementia	CHMP2B	25978	Missense	DM?	CM1817328			[NM_014043.3:c.613C>T] [NP_054762.2:p.R205W]	C-T		CGG-TGG	Arg-Trp	205	chr3:87302943 (+)	AAGGCTACAATCTCAGATGAAGAGATTGAA[C/T]GGCAACTCAAGGCTTTAGGAGTAGATTAGt	chr3:87253793 (+)			Kim (2018) NEURO AG 72, 186.e1
Frontotemporal dementia	CHMP2B	25978	Missense	DM	CM052837	rs63750653		[NM_014043.3:c.442G>T] [NP_054762.2:p.D148Y]	G-T		GAC-TAC	Asp-Tyr	148	chr3:87302571 (+)	ccatatcccctagTCAATGATACACTTGAT[G/T]ACATCTTTGACGGTTCTGATGACGAAGAAG	chr3:87253421 (+)	0.64;HIGH RISK	0.0;DAMAGING	Skibinski (2005) NAT GENET 37, 806
Frontotemporal dementia	CHMP2B	25978	Splice	DM	CS052951	rs63750652		[NM_014043.3:c.532-1G>C]	G-C	IVS 5, as, -1				chr3:87302861 (+)	gcacgtttgtctttttcattgtttaatata[G/C]ATGGCCAAAGCTCCATCAGCTGCTCGAAGC	chr3:87253711 (+)			Skibinski (2005) NAT GENET 37, 806
Frontotemporal dementia	CHRNA4	1137	Missense	DM?	CM1817329			[NM_000744.6:c.1459C>T] [NP_000735.1:p.R487W]	C-T		CGG-TGG	Arg-Trp	487	chr20:61981304 (-)	GCGGTGGAAGGCGGCGTCCGGTGCCGGTCT[C/T]GGAGCATCCAGTACTGTGTTCCCCGAGACG	chr20:63349952 (-)			Kim (2018) NEURO AG 72, 186.e1
Multi-infarct dementia, Swedish type	COL4A1	1282	Regulatory	DM	CR175740				G-A	#ERROR!				chr13:110802678 (-)	GAAGCCTGACTCAGCTAATGTCACAACATG[G/A]TGCTACTTCTTCTTCTTTTTGTTAACAGCA	chr13:110150331 (-)			Siitonen (2017) BRAIN 140, 29
Dementia	CSF1R	1436	Missense	DM	CM1815459			[NM_005211.3:c.2326C>T] [NP_005202.2:p.H776Y]	C-T		CAC-TAC	His-Tyr	776	chr5:149435898 (-)	taaccctgcagtgctttccctcagTGCATC[C/T]ACCGGGACGTGGCAGCGCGTAACGTGCTGT	chr5:150056335 (-)			Koriath (2018) MOL PSYCH epub, epub
Dementia	CSF1R	1436	Missense	DM	CM1815453			[NM_005211.3:c.2671G>C] [NP_005202.2:p.A891P]	G-C		GCC-CCC	Ala-Pro	891	chr5:149433977 (-)	gtcctatctcccagATACAGCATCATGCAG[G/C]CCTGCTGGGCCTTGGAGCCCACCCACAGAC	chr5:150054414 (-)			Koriath (2018) MOL PSYCH epub, epub
Frontotemporal dementia	CSF1R	1436	Missense	DM	CM186035			[NM_005211.3:c.2500G>C] [NP_005202.2:p.V834L]	G-C		GTT-CTT	Val-Leu	834	chr5:149435643 (-)	CCAGAGAGCATCTTTGACTGTGTCTACACG[G/C]TTCAGAGCGACGTCTGGTCCTATGGCATCC	chr5:150056080 (-)			Bartoletti-Stella (2018) NEURO AG 66, 180.e23
Frontotemporal dementia	CTSF	8722	Missense	DM	CM1612953	rs767931300		[NM_003793.3:c.734G>A] [NP_003784.2:p.R245H]	G-A		CGC-CAC	Arg-His	245	chr11:66333626 (-)	gcccacctttgcccgcagAGGAGGAGTTCC[G/A]CACTATCTACCTGAATACTCTCCTGAGGAA	chr11:66566155 (-)			van der Zee (2016) NEUROL GEN 2, 102
Frontotemporal dementia	DAO	1610	Missense	DM?	CM1817330			[NM_001917.4:c.65G>A] [NP_001908.3:p.R22H]	G-A		CGC-CAC	Arg-His	22	chr12:109278847 (+)	GGCTGTCCACCGCCCTCTGCATCCATGAGC[G/A]CTACCACTCAGTCCTGCAGCCACTGGACAT	chr12:108885071 (+)			Kim (2018) NEURO AG 72, 186.e1
Amyotrophic lateral sclerosis & dementia	DCTN1	1639	Missense	DM	CM053832	rs121909345		[NM_004082.4:c.3302G>A] [NP_004073.2:p.R1101K]	G-A		AGG-AAG	Arg-Lys	1101	chr2:74590464 (-)	CACTGCTGCTTCAGCAGATCTCTGCCATGA[G/A]GCTGCACATCTCCCAGCTCCAGCATGAGAA	chr2:74363337 (-)	0.28;LOW RISK	0.5;TOLERATED	Munch (2005) ANN NEUROL 58, 777
Frontotemporal dementia	DCTN1	1639	Missense	DM	CM186036	rs371723224		[NM_004082.4:c.673C>T] [NP_004073.2:p.R225W]	C-T		CGG-TGG	Arg-Trp	225	chr2:74598276 (-)	cagGAGGAGGAGGGACTAAGGGCTCAGGTG[C/T]GGGACCTGGAGGAGAAACTAGAGACCCTGA	chr2:74371149 (-)			Bartoletti-Stella (2018) NEURO AG 66, 180.e23
Sensory neuropathy with dementia & hearing loss	DNMT1	1786	Missense	DM	CM132744			[NM_001130823.2:c.1706A>G] [NP_001124295.1:p.H569R]	A-G		CAC-CGC	His-Arg	569	chr19:10265388 (-)	ACCGCTTCACAGAGGACTCCCTCCTGCGAC[A/G]CGCGCAGTTTGTGGTGGAGCAGGTGGAGAG	chr19:10154712 (-)			Yuan (2013) JPNERVS 18, 89
Sensory neuropathy with dementia & hearing loss	DNMT1	1786	Missense	DM	CM145669			[NM_001130823.2:c.1520C>G] [NP_001124295.1:p.P507R]	C-G		CCC-CGC	Pro-Arg	507	chr19:10265705 (-)	cagCATTTGCCGAATACATTCTGATGGATC[C/G]CAGTCCCGAGTATGCGCCCATATTTGGGCT	chr19:10155029 (-)			Moghadam (2014) BRAIN 137, 1643
Sensory neuropathy with dementia & hearing loss	DNMT1	1786	Missense	DM?	CM1517093	rs766051225		[NM_001130823.2:c.4001C>T] [NP_001124295.1:p.A1334V]	C-T		GCG-GTG	Ala-Val	1334	chr19:10249229 (-)	AGACTAGGAGGCGGGCCATCATCCTGGCCG[C/T]GGCCCCTGGAGAGAAGCTCCCTCTGTTCCC	chr19:10138553 (-)			Nishihara (2015) NCN 3, 74
Sensory neuropathy with dementia & hearing loss	DNMT1	1786	Missense	DM	CM132142	rs199473692		[NM_001130823.2:c.1531T>C] [NP_001124295.1:p.Y511H]	T-C		TAT-CAT	Tyr-His	511	chr19:10265694 (-)	GAATACATTCTGATGGATCCCAGTCCCGAG[T/C]ATGCGCCCATATTTGGGCTGATGCAGGAGA	chr19:10155018 (-)			Klein (2013) NEUROLOGY 80, 824
Sensory neuropathy with dementia & hearing loss	DNMT1	1786	Missense	DM	CM113640	rs199473690		[NM_001130823.2:c.1532A>G] [NP_001124295.1:p.Y511C]	A-G		TAT-TGT	Tyr-Cys	511	chr19:10265693 (-)	AATACATTCTGATGGATCCCAGTCCCGAGT[A/G]TGCGCCCATATTTGGGCTGATGCAGGAGAA	chr19:10155017 (-)		0.0;DAMAGING	Klein (2011) NAT GENET 43, 595
Dementia with Lewy bodies	EIF4G1	1981	Missense	DM?	CM161769	rs112809828		[NM_198241.2:c.3985A>G] [NP_937884.1:p.M1329V]	A-G		ATG-GTG	Met-Val	1329	chr3:184046450 (+)	TTGTATGAAATCTTGGAATTGGCTGAGGAC[A/G]TGGAAATTGACATCCCCCACGTGTGGCTCT	chr3:184328662 (+)			Keogh (2016) TP 6, e728
Frontotemporal dementia	EPB41L1	2036	Missense	DM	CM1512258	rs1060499773		[NM_012156.2:c.1912C>T] [NP_036288.2:p.R638C]	C-T		CGC-TGC	Arg-Cys	638	chr20:34797653 (+)	TACCATGGCAGCGCCTTCGAAGACTTCTCC[C/T]GCAGCCTGCCTGAGCTCGACCGGGACAAAA	chr20:36209731 (+)			Karaca (2015) NEURON 88, 499
Frontotemporal dementia, behavioural variant	FLNC	2318	Missense	DM?	CM1512360	rs753176255		[NM_001458.4:c.1571A>G] [NP_001449.3:p.K524R]	A-G		AAG-AGG	Lys-Arg	524	chr7:128480623 (+)	tctcctcagAGGGCACAGAGGAGCCAGTGA[A/G]GGTGCGGGAGGCTGGGGATGGTGTGTTCGA	chr7:128840569 (+)			Janssens (2015) ACTA NEU C 3, 68
Frontotemporal dementia	FLNC	2318	Missense	DM?	CM1512383	rs767695121		[NM_001458.4:c.6074C>T] [NP_001449.3:p.T2025I]	C-T		ACC-ATC	Thr-Ile	2025	chr7:128492951 (+)	TGAGCGTGCGCAAGAGTGGCAAGCATGTCA[C/T]CAACAGCCCCTTCAAGATCCTGGTGGGGCC	chr7:128852897 (+)			Janssens (2015) ACTA NEU C 3, 68
Frontotemporal dementia	FLNC	2318	Missense	DM?	CM1512387	rs550547714		[NM_001458.4:c.7382G>A] [NP_001449.3:p.S2461N]	G-A		AGT-AAT	Ser-Asn	2461	chr7:128496702 (+)	TGGAGGAGTGCTACGTCTCTGAGCTGGACA[G/A]TGgtgagctggccctgcccctgccaactcc	chr7:128856648 (+)			Janssens (2015) ACTA NEU C 3, 68
Frontotemporal dementia, behavioural variant	FLNC	2318	Missense	DM?	CM1512367			[NM_001458.4:c.3488C>G] [NP_001449.3:p.P1163R]	C-G		CCG-CGG	Pro-Arg	1163	chr7:128485007 (+)	TTGACCCGAGCAAGGTGCGGGCCAGTGGAC[C/G]GGGCCTGGAGCGCGGCAAGGTCGGTGAGGC	chr7:128844953 (+)			Janssens (2015) ACTA NEU C 3, 68
Frontotemporal dementia	FLNC	2318	Missense	DM?	CM1512372	rs761881020		[NM_001458.4:c.4109G>A] [NP_001449.3:p.R1370Q]	G-A		CGA-CAA	Arg-Gln	1370	chr7:128486499 (+)	TGGAGGGTGGCTTGGTCAACAAGGCCAACC[G/A]ATTCACTGTGGAGACCAGgtatcctccccc	chr7:128846445 (+)			Janssens (2015) ACTA NEU C 3, 68
Frontotemporal dementia, behavioural variant	FLNC	2318	Missense	DM?	CM1512358			[NM_001458.4:c.241C>T] [NP_001449.3:p.R81C]	C-T		CGC-TGC	Arg-Cys	81	chr7:128470932 (+)	ATCGCGCTGCTCGAGGTGCTCAGCCAGAAG[C/T]GCATGTACCGCAAGTTCCATCCGCGCCCCA	chr7:128830878 (+)			Janssens (2015) ACTA NEU C 3, 68
Frontotemporal dementia, behavioural variant	FLNC	2318	Missense	DM?	CM1512378	rs369187211		[NM_001458.4:c.5272C>T] [NP_001449.3:p.R1758W]	C-T		CGG-TGG	Arg-Trp	1758	chr7:128490102 (+)	CCACAGCTGCGCCAGCCCTACGCTCCTCCC[C/T]GGCCCGGCGCCCGCCCCACACACTGGgtac	chr7:128850048 (+)			Janssens (2015) ACTA NEU C 3, 68
Frontotemporal dementia / amyotrophic lateral sclerosis	FLNC	2318	Missense	DM?	CM1512361	rs370035829		[NM_001458.4:c.2128G>A] [NP_001449.3:p.D710N]	G-A		GAC-AAC	Asp-Asn	710	chr7:128482291 (+)	actttgcttgggtgatgcccacagGACGCC[G/A]ACGGCTGTCCCATCGACATCAAGGTGATCC	chr7:128842237 (+)			Janssens (2015) ACTA NEU C 3, 68
Frontotemporal dementia	FLNC	2318	Missense	DM?	CM1512374	rs761793156		[NM_001458.4:c.4711G>A] [NP_001449.3:p.E1571K]	G-A		GAG-AAG	Glu-Lys	1571	chr7:128488745 (+)	GAGTTCACCATCGACGCACGGGACGCGGGC[G/A]AGGGGTTGCTCACTGTCCAGATCTTGgtga	chr7:128848691 (+)			Janssens (2015) ACTA NEU C 3, 68
Frontotemporal dementia, behavioural variant	FLNC	2318	Missense	DM?	CM1512359			[NM_001458.4:c.968A>T] [NP_001449.3:p.E323V]	A-T		GAG-GTG	Glu-Val	323	chr7:128477808 (+)	ACATCGAGGACCCTGAAGGCCACACCGAGG[A/T]Ggtatgcagaggccgctggggacagaggga	chr7:128837754 (+)			Janssens (2015) ACTA NEU C 3, 68
Frontotemporal dementia, behavioural variant	FLNC	2318	Missense	DM?	CM1512373	rs565918031		[NM_001458.4:c.4651G>A] [NP_001449.3:p.A1551T]	G-A		GCC-ACC	Ala-Thr	1551	chr7:128488685 (+)	AAGGTGCGGGCCAGCGGCCCAGGCCTCAAC[G/A]CCTCTGGCATCCCTGCCAGCCTGCCTGTGG	chr7:128848631 (+)			Janssens (2015) ACTA NEU C 3, 68
Frontotemporal dementia, behavioural variant	FLNC	2318	Missense	DM?	CM1512369	rs368220468		[NM_001458.4:c.4003G>A] [NP_001449.3:p.V1335M]	G-A		GTG-ATG	Val-Met	1335	chr7:128486393 (+)	CTGGTGGAGGTCCTGTATGATGAGGTCGCT[G/A]TGCCCAAGAGCCCCTTCCGAGTGGGCGTGA	chr7:128846339 (+)			Janssens (2015) ACTA NEU C 3, 68
Frontotemporal dementia	FLNC	2318	Missense	DM?	BM1559222			[NM_001458.4:c.3139G>C] [NP_001449.3:p.V1047L]	G-C		GTG-CTG	Val-Leu	1047	chr7:128484267 (+)	AAGGTGGATATCACCTACGATGGTCACCCG[G/C]TGCCTGGCAGCCCGTTTGCTGTGGAGGGTG	chr7:128844213 (+)			Janssens (2015) ACTA NEU C 3, 68
Frontotemporal dementia	FUS	2521	Missense	DM	CM186033	rs773655049		[NM_004960.3:c.443G>C] [NP_004951.1:p.S148T]	G-C		AGC-ACC	Ser-Thr	148	chr16:31195637 (+)	GACAGCAGCAAAGCTATGGACAGCAGCAAA[G/C]CTATAATCCCCCTCAGGGCTATGGACAGCA	chr16:31184316 (+)			Bartoletti-Stella (2018) NEURO AG 66, 180.e23
Frontotemporal dementia, behavioural variant	FUS	2521	Missense	DM?	CM122358	rs374191107		[NM_004960.3:c.317C>T] [NP_004951.1:p.P106L]	C-T		CCC-CTC	Pro-Leu	106	chr16:31195305 (+)	CCTACCCTGGCTATGGCCAGCAGCCAGCTC[C/T]CAGCAGCACCTCGGGAAGgtacggtggtgt	chr16:31183984 (+)		0.34;TOLERATED	Huey (2012) NEURO AG 33, 1016.e9
Lewy body dementia	GBA	2629	Missense	DM	CM068592	rs199628072		[NM_001005741.2:c.917C>T] [NP_001005741.1:p.T306I]	C-T		ACC-ATC	Thr-Ile	306	chr1:155207214 (-)	GAGACTTCATTGCCCGTGACCTAGGTCCTA[C/T]CCTCGCCAACAGTACTCACCACAATGTCCG	chr1:155237423 (-)		0.21;TOLERATED	Goker-Alpan (2006) NEUROLOGY 67, 908
Lewy body dementia/Alzheimer disease	GBA	2629	Missense	DM	CM081633	rs77933015		[NM_001005741.2:c.599T>A] [NP_001005741.1:p.I200N]	T-A		ATT-AAT	Ile-Asn	200	chr1:155208087 (-)	ttcactacctttgtctctagATACCCCTGA[T/A]TCACCGAGCCCTGCAGTTGGCCCAGCGTCC	chr1:155238296 (-)		0.0;DAMAGING	Goker-Alpan (2006) NEUROLOGY 67, 908
Parkinson disease with dementia	GBA	2629	Missense	DM	BM1319247			[NM_001005741.2:c.884A>G] [NP_001005741.1:p.Q295R]	A-G		CAG-CGG	Gln-Arg	295	chr1:155207247 (-)	TCCAGTGCCTGGGCTTCACCCCTGAACATC[A/G]GCGAGACTTCATTGCCCGTGACCTAGGTCC	chr1:155237456 (-)			Nalls (2013) JAMA NEURO 70, 727
Lewy body dementia	GBA	2629	Missense	DM	BM1374106			[NM_001005741.2:c.882T>A] [NP_001005741.1:p.H294Q]	T-A		CAT-CAA	His-Gln	294	chr1:155207249 (-)	CTTCCAGTGCCTGGGCTTCACCCCTGAACA[T/A]CAGCGAGACTTCATTGCCCGTGACCTAGGT	chr1:155237458 (-)			Nalls (2013) JAMA NEURO 70, 727
Lewy body dementia	GBA	2629	Missense	DM?	CM129300			[NM_001005741.2:c.1313A>G] [NP_001005741.1:p.D438G]	A-G		GAC-GGC	Asp-Gly	438	chr1:155205547 (-)	GAGGACCCAATTGGGTGCGTAACTTTGTCG[A/G]CAGTCCCATCATTGTAGACATCACCAAGGA	chr1:155235756 (-)		0.01;DAMAGING	Meeus (2012) NEURO AG 33, 629.e5
Lewy body dementia	GBA	2629	Missense	DM	CM133629			[NM_001005741.2:c.821A>T] [NP_001005741.1:p.E274V]	A-T		GAG-GTG	Glu-Val	274	chr1:155207310 (-)	TACAGTTCTGGGCAGTGACAGCTGAAAATG[A/T]GCCTTCTGCTGGGCTGTTGAGTGGATACCC	chr1:155237519 (-)			Nalls (2013) JAMA NEURO 70, 727
Lewy body dementia	GBA	2629	Missense	DM	CM133630			[NM_001005741.2:c.1283G>T] [NP_001005741.1:p.G428V]	G-T		GGA-GTA	Gly-Val	428	chr1:155205577 (-)	CCGACTGGAACCTTGCCCTGAACCCCGAAG[G/T]AGGACCCAATTGGGTGCGTAACTTTGTCGA	chr1:155235786 (-)			Nalls (2013) JAMA NEURO 70, 727
Dementia with Lewy bodies	GIGYF2	26058	Missense	DM?	CM161771	rs371141455		[NM_001103146.1:c.851G>C] [NP_001096616.1:p.S284T]	G-C		AGC-ACC	Ser-Thr	284	chr2:233655546 (+)	GCAGTGGGAGCATAGATGATGACAGGGATA[G/C]CTTGCCCGAATGGTGCTTAGAGGATGCTGA	chr2:232790836 (+)			Keogh (2016) TP 6, e728
Frontotemporal dementia	GRN	2896	Nonsense	DM	CM098182			[NM_002087.3:c.775A>T] [NP_002078.1:p.K259*]	A-T		AAG-TAG	Lys-Term	259	chr17:42428471 (+)	CAAGACACTGTGTGTGACCTGATCCAGAGT[A/T]AGTGCCTCTCCAAGGAGAACGCTACCACGG	chr17:44351103 (+)			Schlachetzki (2009) J NEUROL 256, 2043
Alzheimer disease/frontotemporal dementia	GRN	2896	Missense	DM?	CM1815491	rs376153436		[NM_002087.3:c.752C>G] [NP_002078.1:p.T251S]	C-G		ACT-AGT	Thr-Ser	251	chr17:42428448 (+)	CCGATCACCTGCACTGCTGCCCCCAAGACA[C/G]TGTGTGTGACCTGATCCAGAGTAAGTGCCT	chr17:44351080 (+)			Koriath (2018) MOL PSYCH epub, epub
Frontotemporal dementia	GRN	2896	Missense	DM	CM062769	rs63751006	kozak sequence	[NM_002087.3:c.2T>C] [NP_002078.1:p.M1T]	T-C		ATG-ACG	Met-Thr	1	chr17:42426534 (+)	gacgttccttggtactttgcaggcagaccA[T/C]GTGGACCCTGGTGAGCTGGGTGGCCTTAAC	chr17:44349166 (+)	0.87;VERY HIGH RISK	0.0;DAMAGING	Baker (2006) NATURE 442, 916
Frontotemporal dementia	GRN	2896	Missense	DM	CM062770	rs63750331	kozak sequence	[NM_002087.3:c.3G>A] [NP_002078.1:p.M1I]	G-A		ATG-ATA	Met-Ile	1	chr17:42426535 (+)	acgttccttggtactttgcaggcagaccAT[G/A]TGGACCCTGGTGAGCTGGGTGGCCTTAACA	chr17:44349167 (+)	0.9;VERY HIGH RISK	0.0;DAMAGING	Cruts (2006) NATURE 442, 920
Frontotemporal dementia	GRN	2896	Missense	DM	CM080402		kozak sequence	[NM_002087.3:c.1A>G] [NP_002078.1:p.M1V]	A-G		ATG-GTG	Met-Val	1	chr17:42426533 (+)	agacgttccttggtactttgcaggcagacc[A/G]TGTGGACCCTGGTGAGCTGGGTGGCCTTAA	chr17:44349165 (+)	0.88;VERY HIGH RISK		Le Ber (2008) BRAIN 131, 732
Frontotemporal dementia	GRN	2896	Nonsense	DM	CM151980			[NM_002087.3:c.745C>T] [NP_002078.1:p.Q249*]	C-T		CAA-TAA	Gln-Term	249	chr17:42428441 (+)	TGCTGCTCCGATCACCTGCACTGCTGCCCC[C/T]AAGACACTGTGTGTGACCTGATCCAGAGTA	chr17:44351073 (+)			Rohrer (2015) L NEUROL 14, 253
Frontotemporal dementia	GRN	2896	Nonsense	DM	CM062771	rs63750077		[NM_002087.3:c.373C>T] [NP_002078.1:p.Q125*]	C-T		CAG-TAG	Gln-Term	125	chr17:42427619 (+)	tccacagGTAACAACTCCGTGGGTGCCATC[C/T]AGTGCCCTGATAGTCAGTTCGAATGCCCGG	chr17:44350251 (+)			Baker (2006) NATURE 442, 916
Frontotemporal dementia, behavioural variant	GRN	2896	Nonsense	DM	CM164459			[NM_002087.3:c.388C>T] [NP_002078.1:p.Q130*]	C-T		CAG-TAG	Gln-Term	130	chr17:42427634 (+)	TCCGTGGGTGCCATCCAGTGCCCTGATAGT[C/T]AGTTCGAATGCCCGGACTTCTCCACGTGCT	chr17:44350266 (+)			Takada (2016) ADAD 30, 310
Frontotemporal dementia	GRN	2896	Nonsense	DM	CM080401			[NM_002087.3:c.898C>T] [NP_002078.1:p.Q300*]	C-T		CAG-TAG	Gln-Term	300	chr17:42428793 (+)	TGCCCAGATGGCTATACCTGCTGCCGTCTA[C/T]AGTCGGGGGCCTGGGGCTGCTGCCCTTTTA	chr17:44351425 (+)			Beck (2008) BRAIN 131, 706
Frontotemporal dementia	GRN	2896	Nonsense	DM	CM074261	rs63751406		[NM_002087.3:c.1009C>T] [NP_002078.1:p.Q337*]	C-T		CAG-TAG	Gln-Term	337	chr17:42428993 (+)	ACGTGTGACACGCAGAAGGGTACCTGTGAA[C/T]AGGGGCCCCACCAGGTGCCCTGGATGGAGA	chr17:44351625 (+)			Van Deerlin (2007) ARCH NEUR 64, 1148
Frontotemporal dementia	GRN	2896	Nonsense	DM	CM074262	rs63750118		[NM_002087.3:c.1201C>T] [NP_002078.1:p.Q401*]	C-T		CAG-TAG	Gln-Term	401	chr17:42429404 (+)	accccccagGCTGTCTGCTGCTCGGACCAC[C/T]AGCACTGCTGCCCCCAGGGCTACACGTGTG	chr17:44352036 (+)			Le Ber (2007) HUM MUT 28, 846
Frontotemporal dementia	GRN	2896	Nonsense	DM	CM080405			[NM_002087.3:c.1243C>T] [NP_002078.1:p.Q415*]	C-T		CAG-TAG	Gln-Term	415	chr17:42429446 (+)	CCCCAGGGCTACACGTGTGTAGCTGAGGGG[C/T]AGTGTCAGCGAGGAAGCGAGATCGTGGCTG	chr17:44352078 (+)			Pickering-Brown (2008) BRAIN 131, 721
Frontotemporal dementia	GRN	2896	Nonsense	DM	CM062772	rs63749908		[NM_002087.3:c.1402C>T] [NP_002078.1:p.Q468*]	C-T		CAG-TAG	Gln-Term	468	chr17:42429605 (+)	CCGAGCCTGGGTGGGAGCTGGGCCTGCTGC[C/T]AGTTGCCCCATgtgagtgcctccctgcctg	chr17:44352237 (+)			Baker (2006) NATURE 442, 916
Frontotemporal dementia	GRN	2896	Nonsense	DM	CM162421			[NM_002087.3:c.1507C>T] [NP_002078.1:p.Q503*]	C-T		CAG-TAG	Gln-Term	503	chr17:42429802 (+)	CGATCCTGCGAGAAGGAAGTGGTCTCTGCC[C/T]AGCCTGCCACCTTCCTGGCCCGTAGCCCTC	chr17:44352434 (+)			Aswathy (2016) NEURO AG 39, 218.e1
Frontotemporal dementia	GRN	2896	Missense	DM	CM071797	rs63750344		[NM_002087.3:c.743C>T] [NP_002078.1:p.P248L]	C-T		CCC-CTC	Pro-Leu	248	chr17:42428439 (+)	CCTGCTGCTCCGATCACCTGCACTGCTGCC[C/T]CCAAGACACTGTGTGTGACCTGATCCAGAG	chr17:44351071 (+)	0.92;VERY HIGH RISK	0.0;DAMAGING	van der Zee (2007) HUM MUT 28, 416
Frontotemporal dementia, behavioural variant	GRN	2896	Missense	DM?	CM1414030	rs748147151		[NM_002087.3:c.100C>T] [NP_002078.1:p.P34S]	C-T		CCC-TCC	Pro-Ser	34	chr17:42426632 (+)	CAGTTCTGCCCTGTGGCCTGCTGCCTGGAC[C/T]CCGGAGGAGCCAGCTACAGCTGCTGCCGTC	chr17:44349264 (+)			Almeida (2014) NDD 13, 214
Frontotemporal dementia	GRN	2896	Missense	DM	CM1721887	rs912111761		[NM_002087.3:c.1117C>T] [NP_002078.1:p.P373S]	C-T		CCC-TCC	Pro-Ser	373	chr17:42429101 (+)	GATGTCCCCTGTGATAATGTCAGCAGCTGT[C/T]CCTCCTCCGATACCTGCTGCCAACTCACGT	chr17:44351733 (+)			Wilke (2017) NDD 17, 83
Frontotemporal dementia	GRN	2896	Missense	DM?	CM1611120	rs368995988		[NM_002087.3:c.626C>T] [NP_002078.1:p.P209L]	C-T		CCG-CTG	Pro-Leu	209	chr17:42428086 (+)	cagTGGCCTTGTCCAGCTCGGTCATGTGTC[C/T]GGACGCACGGTCCCGGTGCCCTGATGGTTC	chr17:44350718 (+)			Guven (2016) PLOS ONE 11, e0162592
Frontotemporal dementia	GRN	2896	Missense	DM?	CM1815424			[NM_002087.3:c.1373C>T] [NP_002078.1:p.P458L]	C-T		CCG-CTG	Pro-Leu	458	chr17:42429576 (+)	CCAGCTGCCCGGTGGGGCAGACCTGCTGCC[C/T]GAGCCTGGGTGGGAGCTGGGCCTGCTGCCA	chr17:44352208 (+)			Koriath (2018) MOL PSYCH epub, epub
Frontotemporal dementia	GRN	2896	Missense	DM?	CM099945	rs529849967		[NM_002087.3:c.824C>T] [NP_002078.1:p.P275L]	C-T		CCT-CTT	Pro-Leu	275	chr17:42428520 (+)	ACGCTACCACGGACCTCCTCACTAAGCTGC[C/T]TGCGCACACAGgtaccagaggcagggtgca	chr17:44351152 (+)		0.14;TOLERATED	Guerreiro (2009) HUM MUT 31, E1126
Frontotemporal dementia	GRN	2896	Nonsense	DM	CM074264	rs63750411		[NM_002087.3:c.328C>T] [NP_002078.1:p.R110*]	C-T		CGA-TGA	Arg-Term	110	chr17:42427098 (+)	CCACGGGGCTTCCACTGCAGTGCAGACGGG[C/T]GATCCTGCTTCCAAAGATCAGgtgcagctg	chr17:44349730 (+)			Van Deerlin (2007) ARCH NEUR 64, 1148
Frontotemporal dementia	GRN	2896	Nonsense	DM	CM062773	rs63751180		[NM_002087.3:c.1252C>T] [NP_002078.1:p.R418*]	C-T		CGA-TGA	Arg-Term	418	chr17:42429455 (+)	TACACGTGTGTAGCTGAGGGGCAGTGTCAG[C/T]GAGGAAGCGAGATCGTGGCTGGACTGGAGA	chr17:44352087 (+)			Baker (2006) NATURE 442, 916
Frontotemporal dementia	GRN	2896	Nonsense	DM	CM064044	rs63751294		[NM_002087.3:c.1477C>T] [NP_002078.1:p.R493*]	C-T		CGA-TGA	Arg-Term	493	chr17:42429772 (+)	CCGGCTGGCTACACCTGCAACGTGAAGGCT[C/T]GATCCTGCGAGAAGGAAGTGGTCTCTGCCC	chr17:44352404 (+)			Gass (2006) HMG 15, 2988
Frontotemporal dementia	GRN	2896	Missense	DM	CM077189	rs753441122		[NM_002087.3:c.530G>A] [NP_002078.1:p.R177H]	G-A		CGC-CAC	Arg-His	177	chr17:42427877 (+)	ACGGTGCCTTCTGCGACCTGGTTCACACCC[G/A]CTGCATCACACCCACGGGCACCCACCCCCT	chr17:44350509 (+)	0.78;HIGH RISK	0.56;TOLERATED	Lopez de Munain (2008) BP 63, 946
Frontotemporal dementia	GRN	2896	Missense	DM	CM071798	rs63750130		[NM_002087.3:c.1294C>T] [NP_002078.1:p.R432C]	C-T		CGC-TGC	Arg-Cys	432	chr17:42429497 (+)	ATCGTGGCTGGACTGGAGAAGATGCCTGCC[C/T]GCCGGGCTTCCTTATCCCACCCCAGAGACA	chr17:44352129 (+)	0.49;MEDIUM RISK	0.19;TOLERATED	van der Zee (2007) HUM MUT 28, 416
Frontotemporal dementia	GRN	2896	Missense	DM	CM0910707	rs1468026487		[NM_002087.3:c.1639C>T] [NP_002078.1:p.R547C]	C-T		CGC-TGC	Arg-Cys	547	chr17:42429934 (+)	AACCGACAGGGCTGGGCCTGCTGTCCCTAC[C/T]GCCAGgtcagtgccaacccccatcctgggg	chr17:44352566 (+)		0.05;DAMAGING	Wong (2009) MOV DIS 24, 618
Semantic dementia	GRN	2896	Missense	DM?	CM1811825			[NM_002087.3:c.1663C>T] [NP_002078.1:p.R555W]	C-T		CGG-TGG	Arg-Trp	555	chr17:42430047 (+)	ctgaccatccagGGCGTCTGTTGTGCTGAT[C/T]GGCGCCACTGCTGTCCTGCTGGCTTCCGCT	chr17:44352679 (+)			Xu (2018) AGDIS 9, 696
Frontotemporal dementia	GRN	2896	Nonsense	DM	CM133471	rs1270654912		[NM_002087.3:c.1492G>T] [NP_002078.1:p.E498*]	G-T		GAA-TAA	Glu-Term	498	chr17:42429787 (+)	TGCAACGTGAAGGCTCGATCCTGCGAGAAG[G/T]AAGTGGTCTCTGCCCAGCCTGCCACCTTCC	chr17:44352419 (+)			Van Langenhove (2013) JAMA NEURO 70, 365
Frontotemporal dementia, behavioural variant	GRN	2896	Missense	DM?	CM178006			[NM_002087.3:c.750C>A] [NP_002078.1:p.D250E]	C-A		GAC-GAA	Asp-Glu	250	chr17:42428446 (+)	CTCCGATCACCTGCACTGCTGCCCCCAAGA[C/A]ACTGTGTGTGACCTGATCCAGAGTAAGTGC	chr17:44351078 (+)			Che (2017) CAR 14, 1102
Frontotemporal dementia	GRN	2896	Missense	DM	CM080404			[NM_002087.3:c.596C>T] [NP_002078.1:p.A199V]	C-T		GCA-GTA	Ala-Val	199	chr17:42427943 (+)	AGAAGCTCCCTGCCCAGAGGACTAACAGGG[C/T]AGgtgaggaggtgggagagcatcaggccag	chr17:44350575 (+)	0.36;LOW RISK	0.53;TOLERATED	Beck (2008) BRAIN 131, 706
Frontotemporal dementia	GRN	2896	Missense	DM	CM064043	rs63751243		[NM_002087.3:c.26C>A] [NP_002078.1:p.A9D]	C-A		GCC-GAC	Ala-Asp	9	chr17:42426558 (+)	agaccATGTGGACCCTGGTGAGCTGGGTGG[C/A]CTTAACAGCAGGGCTGGTGGCTGGAACGCG	chr17:44349190 (+)	0.49;MEDIUM RISK	0.04;DAMAGING	Mukherjee (2006) ANN NEUROL 60, 314
Frontotemporal dementia	GRN	2896	Missense	DM?	CM128865	rs747362041		[NM_002087.3:c.796G>C] [NP_002078.1:p.A266P]	G-C		GCT-CCT	Ala-Pro	266	chr17:42428492 (+)	ATCCAGAGTAAGTGCCTCTCCAAGGAGAAC[G/C]CTACCACGGACCTCCTCACTAAGCTGCCTG	chr17:44351124 (+)		0.22;TOLERATED	Bernardi (2012) NEURO AG 33, 2948.e1
Frontotemporal dementia	GRN	2896	Missense	DM	CM077190			[NM_002087.3:c.13G>C] [NP_002078.1:p.V5L]	G-C		GTG-CTG	Val-Leu	5	chr17:42426545 (+)	gtactttgcaggcagaccATGTGGACCCTG[G/C]TGAGCTGGGTGGCCTTAACAGCAGGGCTGG	chr17:44349177 (+)	0.33;LOW RISK	0.08;TOLERATED	Lopez de Munain (2008) BP 63, 946
Frontotemporal dementia	GRN	2896	Nonsense	DM	CM188613			[NM_002087.3:c.687T>G] [NP_002078.1:p.Y229*]	T-G		TAT-TAG	Tyr-Term	229	chr17:42428147 (+)	TACCTGCTGTGAGCTGCCCAGTGGGAAGTA[T/G]GGCTGCTGCCCAATGCCCAACgtgagtgag	chr17:44350779 (+)			Wilke (2016) CAR 13, 654
Frontotemporal dementia	GRN	2896	Nonsense	DM	CM100886			[NM_002087.3:c.347C>A] [NP_002078.1:p.S116*]	C-A		TCA-TAA	Ser-Term	116	chr17:42427117 (+)	GTGCAGACGGGCGATCCTGCTTCCAAAGAT[C/A]AGgtgcagctggggtgtgggtgcagggcag	chr17:44349749 (+)			Yu (2010) ARCH NEUR 67, 161
Amyotrophic lateral sclerosis / frontotemporal dementia	GRN	2896	Missense	DM?	CM078507	rs63750043		[NM_002087.3:c.359C>A] [NP_002078.1:p.S120Y]	C-A		TCC-TAC	Ser-Tyr	120	chr17:42427605 (+)	cctgggtcatcttgtccacagGTAACAACT[C/A]CGTGGGTGCCATCCAGTGCCCTGATAGTCA	chr17:44350237 (+)		0.04;DAMAGING	Schymick (2007) JNNP 78, 754
Frontotemporal dementia	GRN	2896	Nonsense	DM	CM188094			[NM_002087.3:c.902C>A] [NP_002078.1:p.S301*]	C-A		TCG-TAG	Ser-Term	301	chr17:42428797 (+)	CAGATGGCTATACCTGCTGCCGTCTACAGT[C/A]GGGGGCCTGGGGCTGCTGCCCTTTTACCCA	chr17:44351429 (+)			Ng (2018) NEURO AG 68, 160.e15
Frontotemporal dementia	GRN	2896	Missense	DM?	CM1311777	rs1221884076		[NM_002087.3:c.740G>A] [NP_002078.1:p.C247Y]	G-A		TGC-TAC	Cys-Tyr	247	chr17:42428436 (+)	CCACCTGCTGCTCCGATCACCTGCACTGCT[G/A]CCCCCAAGACACTGTGTGTGACCTGATCCA	chr17:44351068 (+)			Benitez (2013) PG 9, e1003685
Frontotemporal dementia	GRN	2896	Missense	DM?	CM099944	rs758322775		[NM_002087.3:c.662G>C] [NP_002078.1:p.C221S]	G-C		TGC-TCC	Cys-Ser	221	chr17:42428122 (+)	CACGGTCCCGGTGCCCTGATGGTTCTACCT[G/C]CTGTGAGCTGCCCAGTGGGAAGTATGGCTG	chr17:44350754 (+)		0.06;TOLERATED	Guerreiro (2009) HUM MUT 31, E1126
Frontotemporal dementia	GRN	2896	Nonsense	DM	CM188093			[NM_002087.3:c.276C>A] [NP_002078.1:p.C92*]	C-A		TGC-TGA	Cys-Term	92	chr17:42427046 (+)	gtttctctgtgttccacagGCCGTGGCATG[C/A]GGGGATGGCCATCACTGCTGCCCACGGGGC	chr17:44349678 (+)			Ng (2018) NEURO AG 68, 160.e15
Frontotemporal dementia	GRN	2896	Nonsense	DM	CM149333			[NM_002087.3:c.738C>A] [NP_002078.1:p.C246*]	C-A		TGC-TGA	Cys-Term	246	chr17:42428434 (+)	gGCCACCTGCTGCTCCGATCACCTGCACTG[C/A]TGCCCCCAAGACACTGTGTGTGACCTGATC	chr17:44351066 (+)			Testi (2015) JAD 44, 49
Frontotemporal dementia	GRN	2896	Nonsense	DM	CM135410			[NM_002087.3:c.918C>A] [NP_002078.1:p.C306*]	C-A		TGC-TGA	Cys-Term	306	chr17:42428813 (+)	CTGCCGTCTACAGTCGGGGGCCTGGGGCTG[C/A]TGCCCTTTTACCCAGgtacccaggggtggc	chr17:44351445 (+)			Nicholson (2013) J NCHEM 126, 781
Frontotemporal dementia	GRN	2896	Nonsense	DM	CM074265	rs63750926		[NM_002087.3:c.942C>A] [NP_002078.1:p.C314*]	C-A		TGC-TGA	Cys-Term	314	chr17:42428926 (+)	tgcccttcttcatctgccctagGCTGTGTG[C/A]TGTGAGGACCACATACACTGCTGTCCCGCG	chr17:44351558 (+)			Le Ber (2007) HUM MUT 28, 846
Dementia	GRN	2896	Nonsense	DM	CM1815470			[NM_002087.3:c.1446C>A] [NP_002078.1:p.C482*]	C-A		TGC-TGA	Cys-Term	482	chr17:42429741 (+)	TGTGTGCTGCGAGGATCGCCAGCACTGCTG[C/A]CCGGCTGGCTACACCTGCAACGTGAAGGCT	chr17:44352373 (+)			Koriath (2018) MOL PSYCH epub, epub
Frontotemporal dementia	GRN	2896	Missense	DM?	CM128864			[NM_002087.3:c.378C>G] [NP_002078.1:p.C126W]	C-G		TGC-TGG	Cys-Trp	126	chr17:42427624 (+)	agGTAACAACTCCGTGGGTGCCATCCAGTG[C/G]CCTGATAGTCAGTTCGAATGCCCGGACTTC	chr17:44350256 (+)		0.0;DAMAGING	Bernardi (2012) NEURO AG 33, 2948.e1
Frontotemporal dementia	GRN	2896	Missense	DM	CM080403			[NM_002087.3:c.19T>C] [NP_002078.1:p.W7R]	T-C		TGG-CGG	Trp-Arg	7	chr17:42426551 (+)	tgcaggcagaccATGTGGACCCTGGTGAGC[T/C]GGGTGGCCTTAACAGCAGGGCTGGTGGCTG	chr17:44349183 (+)	0.68;HIGH RISK	0.0;DAMAGING	Le Ber (2008) BRAIN 131, 732
Frontotemporal dementia	GRN	2896	Nonsense	DM	CM064045	rs63751177		[NM_002087.3:c.911G>A] [NP_002078.1:p.W304*]	G-A		TGG-TAG	Trp-Term	304	chr17:42428806 (+)	ATACCTGCTGCCGTCTACAGTCGGGGGCCT[G/A]GGGCTGCTGCCCTTTTACCCAGgtacccag	chr17:44351438 (+)			Gass (2006) HMG 15, 2988
Frontotemporal dementia	GRN	2896	Nonsense	DM	CM062774	rs63751213		[NM_002087.3:c.1157G>A] [NP_002078.1:p.W386*]	G-A		TGG-TAG	Trp-Term	386	chr17:42429141 (+)	ATACCTGCTGCCAACTCACGTCTGGGGAGT[G/A]GGGCTGCTGTCCAATCCCAGAGgtatatgg	chr17:44351773 (+)			Baker (2006) NATURE 442, 916
Frontotemporal dementia, behavioural variant	GRN	2896	Nonsense	DM	CM184989			[NM_002087.3:c.6G>A] [NP_002078.1:p.W2*]	G-A		TGG-TGA	Trp-Term	2	chr17:42426538 (+)	ttccttggtactttgcaggcagaccATGTG[G/A]ACCCTGGTGAGCTGGGTGGCCTTAACAGCA	chr17:44349170 (+)			Mendez (2018) NPDT 14, 657
Frontotemporal dementia, right temporal lobe variant	GRN	2896	Nonsense	DM	CM1515612	rs1277918638		[NM_002087.3:c.147G>A] [NP_002078.1:p.W49*]	G-A		TGG-TGA	Trp-Term	49	chr17:42426802 (+)	atcattttccctgtctttctagGACAAATG[G/A]CCCACAACACTGAGCAGGCATCTGGGTGGC	chr17:44349434 (+)			González-Caballero (2015) JCLN 22, 1139
Frontotemporal dementia	GRN	2896	Missense	DM	CM185178			[NM_002087.3:c.912G>C] [NP_002078.1:p.W304C]	G-C		TGG-TGC	Trp-Cys	304	chr17:42428807 (+)	TACCTGCTGCCGTCTACAGTCGGGGGCCTG[G/C]GGCTGCTGCCCTTTTACCCAGgtacccagg	chr17:44351439 (+)			Piaceri (2018) JAD 62, 1683
Frontotemporal dementia	GRN	2896	Missense	DM	CM135409			[NM_002087.3:c.29T>C] [NP_002078.1:p.L10S]	T-C		TTA-TCA	Leu-Ser	10	chr17:42426561 (+)	ccATGTGGACCCTGGTGAGCTGGGTGGCCT[T/C]AACAGCAGGGCTGGTGGCTGGAACGCGGTG	chr17:44349193 (+)			Nicholson (2013) J NCHEM 126, 781
Frontotemporal dementia	GRN	2896	Missense	DM	CM080406	rs779394553		[NM_002087.3:c.1407G>T] [NP_002078.1:p.L469F]	G-T		TTG-TTT	Leu-Phe	469	chr17:42429610 (+)	CCTGGGTGGGAGCTGGGCCTGCTGCCAGTT[G/T]CCCCATgtgagtgcctccctgcctgcccct	chr17:44352242 (+)	0.6;HIGH RISK	0.14;TOLERATED	Beck (2008) BRAIN 131, 706
Frontotemporal dementia	GRN	2896	Regulatory	DM?	CR072310	rs76783532			G-T	#ERROR!				chr17:42422638 (+)	CAATGGAAACTGAGGTAGGCGGGTCATCGC[G/T]CTGGGGTCTGTAGTCTGAGCGCTACCCGGT	chr17:44345270 (+)			van der Zee (2007) HUM MUT 28, 416
Frontotemporal dementia	GRN	2896	Regulatory	DM	CR179674	rs781420906			C-T	-2 relative to MET				chr17:42426531 (+)	CCAGACGTTCCTTGGTACTTTGCAGGCAGA[C/T]CATGTGGACCCTGGTGAGCTGGGTGGCCTT	chr17:44349163 (+)			Giannoccaro (2017) J NEUROL 264, 1426
Frontotemporal dementia	GRN	2896	Regulatory	DM?	CR072311	rs564341543			G-T	#ERROR!				chr17:42422748 (+)	CGCAGACCTCTCGCCTGCTCCTGCCCAGGG[G/T]CCCGCCAGGGCCATGTGAGCTTGAGGTTCC	chr17:44345380 (+)			van der Zee (2007) HUM MUT 28, 416
Frontotemporal dementia	GRN	2896	Regulatory	DM?	CR072312				C-T	#ERROR!				chr17:42422891 (+)	GGAAAGAGGAAGCAGTAATTGCAGTGACGC[C/T]CCGTTAGAAGGGGCTTTCTACCTCCCCAGC	chr17:44345523 (+)			van der Zee (2007) HUM MUT 28, 416
Frontotemporal dementia, association with	GRN	2896	Regulatory	DFP	CR087465	rs5848			C-T	#ERROR!				chr17:42430244 (+)	TGCCCTCTGCTCAGGCCTCCCTAGCACCTC[C/T]CCCTAACCAAATTCTCCCTGGACCCCATTC	chr17:44352876 (+)			Rademakers (2008) HMG 17, 3631
Frontotemporal dementia	GRN	2896	Splice	DM	CS149318			[NM_002087.3:c.-9A>G]	A-G	IVS 1, ds, -2				chr17:42422701 (+)	CTGCTGCCCAAGGACCGCGGAGTCGGACGC[A/G]Ggtaggagagcggccgcgcagacctctcgc	chr17:44345333 (+)			Puoti (2014) JAD 42, 939
Frontotemporal dementia	GRN	2896	Splice	DM	CS075159	rs63751020		[NM_002087.3:c.-8+3A>T]	A-T	IVS 1, ds, +3				chr17:42422705 (+)	TGCCCAAGGACCGCGGAGTCGGACGCAGgt[A/T]ggagagcggccgcgcagacctctcgcctgc	chr17:44345337 (+)			Le Ber (2007) HUM MUT 28, 846
Frontotemporal dementia	GRN	2896	Splice	DM	CS063317	rs63750313		[NM_002087.3:c.-8+5G>C]	G-C	IVS 1, ds, +5				chr17:42422707 (+)	CCCAAGGACCGCGGAGTCGGACGCAGgtag[G/C]agagcggccgcgcagacctctcgcctgctc	chr17:44345339 (+)			Cruts (2006) NATURE 442, 920
Frontotemporal dementia	GRN	2896	Splice	DM	CS186032			[NM_002087.3:c.1179+3A>G]	A-G	IVS 10, ds, +3				chr17:42429166 (+)	GGAGTGGGGCTGCTGTCCAATCCCAGAGgt[A/G]tatgggaggggacagcatcttggcctgggc	chr17:44351798 (+)			Bartoletti-Stella (2018) NEURO AG 66, 180.e23
Dementia	GRN	2896	Splice	DM	CS1815486			[NM_002087.3:c.1179G>A]	G-A	IVS 10, ds, -1				chr17:42429163 (+)	TGGGGAGTGGGGCTGCTGTCCAATCCCAGA[G/A]gtatatgggaggggacagcatcttggcctg	chr17:44351795 (+)			Koriath (2018) MOL PSYCH epub, epub
Frontotemporal dementia	GRN	2896	Splice	DM	CS100891			[NM_002087.3:c.1179+2T>C]	T-C	IVS 10, ds, +2				chr17:42429165 (+)	GGGAGTGGGGCTGCTGTCCAATCCCAGAGg[T/C]atatgggaggggacagcatcttggcctggg	chr17:44351797 (+)			Yu (2010) ARCH NEUR 67, 161
Frontotemporal dementia	GRN	2896	Splice	DM	CS100892			[NM_002087.3:c.1414-2A>G]	A-G	IVS 11, as, -2				chr17:42429707 (+)	ataatgccattctgtgctcccttccccgcc[A/G]gGCTGTGTGCTGCGAGGATCGCCAGCACTG	chr17:44352339 (+)			Yu (2010) ARCH NEUR 67, 161
Frontotemporal dementia	GRN	2896	Splice	DM	CS064416	rs63749844		[NM_002087.3:c.138+1G>A]	G-A	IVS 2, ds, +1				chr17:42426671 (+)	GCCAGCTACAGCTGCTGCCGTCCCCTTCTG[G/A]tgagtgcccctcagcctaggcaagagctgg	chr17:44349303 (+)			Gass (2006) HMG 15, 2988
Dementia	GRN	2896	Splice	DM	CS1815463			[NM_002087.3:c.264+1G>A]	G-A	IVS 3, ds, +1				chr17:42426920 (+)	GGGACTTCCAGTTGCTGCCCCTTCCCAGAG[G/A]tgagcgtgccatcagcccagtggaggggct	chr17:44349552 (+)			Koriath (2018) MOL PSYCH epub, epub
Frontotemporal dementia	GRN	2896	Splice	DM	CS086106			[NM_002087.3:c.264+2T>C]	T-C	IVS 3, ds, +2				chr17:42426921 (+)	GGACTTCCAGTTGCTGCCCCTTCCCAGAGg[T/C]gagcgtgccatcagcccagtggaggggctt	chr17:44349553 (+)			Gijselinck (2008) HUM MUT 29, 1373
Frontotemporal dementia	GRN	2896	Splice	DM	CS100893		Splicing	[NM_002087.3:c.348A>C]	A-C	IVS 4, ds, -2				chr17:42427118 (+)	TGCAGACGGGCGATCCTGCTTCCAAAGATC[A/C]Ggtgcagctggggtgtgggtgcagggcagg	chr17:44349750 (+)			Yu (2010) ARCH NEUR 67, 161
Frontotemporal dementia	GRN	2896	Splice	DM	CS080708			[NM_002087.3:c.463-2A>C]	A-C	IVS 5, as, -2				chr17:42427808 (+)	gtgaagacggagtcaggaccattttttctc[A/C]gGCTTCCTGCTGTGAAGACAGGGTGCACTG	chr17:44350440 (+)			Le Ber (2008) BRAIN 131, 732
Frontotemporal dementia	GRN	2896	Splice	DM	CS064417	rs63750536		[NM_002087.3:c.463-1G>A]	G-A	IVS 5, as, -1				chr17:42427809 (+)	tgaagacggagtcaggaccattttttctca[G/A]GCTTCCTGCTGTGAAGACAGGGTGCACTGC	chr17:44350441 (+)			Gass (2006) HMG 15, 2988
Frontotemporal dementia	GRN	2896	Splice	DM	CS071236	rs63750548		[NM_002087.3:c.709-2A>G]	A-G	IVS 7, as, -2				chr17:42428403 (+)	agtgacaaagacccacccctgtccccactc[A/G]gGCCACCTGCTGCTCCGATCACCTGCACTG	chr17:44351035 (+)			Spina (2007) NEUROLOGY 68, 820
Frontotemporal dementia	GRN	2896	Splice	DM	CS167819			[NM_002087.3:c.709-2A>T]	A-T	IVS 7, as, -2				chr17:42428403 (+)	agtgacaaagacccacccctgtccccactc[A/T]gGCCACCTGCTGCTCCGATCACCTGCACTG	chr17:44351035 (+)			Sassi (2016) JAD 53, 475
Frontotemporal dementia	GRN	2896	Splice	DM	CS091529			[NM_002087.3:c.709-3C>G]	C-G	IVS 7, as, -3				chr17:42428402 (+)	aagtgacaaagacccacccctgtccccact[C/G]agGCCACCTGCTGCTCCGATCACCTGCACT	chr17:44351034 (+)			Benussi (2009) NEURO DIS 33, 379
Frontotemporal dementia	GRN	2896	Splice	DM	CS077364			[NM_002087.3:c.709-1G>A]	G-A	IVS 7, as, -1				chr17:42428404 (+)	gtgacaaagacccacccctgtccccactca[G/A]GCCACCTGCTGCTCCGATCACCTGCACTGC	chr17:44351036 (+)			Lopez de Munain (2008) BP 63, 946
Frontotemporal dementia	GRN	2896	Splice	DM	CS065557	rs63749817		[NM_002087.3:c.708+1G>A]	G-A	IVS 7, ds, +1				chr17:42428169 (+)	GGGAAGTATGGCTGCTGCCCAATGCCCAAC[G/A]tgagtgaggggctggagccagcttggctgt	chr17:44350801 (+)			Masellis (2006) BRAIN 129, 3115
Frontotemporal dementia	GRN	2896	Splice	DM	CS064418	rs63749817		[NM_002087.3:c.708+1G>C]	G-C	IVS 7, ds, +1				chr17:42428169 (+)	GGGAAGTATGGCTGCTGCCCAATGCCCAAC[G/C]tgagtgaggggctggagccagcttggctgt	chr17:44350801 (+)			Gass (2006) HMG 15, 2988
Frontotemporal dementia	GRN	2896	Splice	DM	CS064419	rs63751296		[NM_002087.3:c.836-1G>C]	G-C	IVS 8, as, -1				chr17:42428730 (+)	ttctgacctgtcctctctgcttccctcaca[G/C]TGGGGGATGTGAAATGTGACATGGAGGTGA	chr17:44351362 (+)			Gass (2006) HMG 15, 2988
Frontotemporal dementia	GRN	2896	Splice	DM	CS063318	rs63750707		[NM_002087.3:c.933+1G>A]	G-A	IVS 9, ds, +1				chr17:42428829 (+)	GGGGCCTGGGGCTGCTGCCCTTTTACCCAG[G/A]tacccaggggtggcgggtgggtgggctgag	chr17:44351461 (+)			Baker (2006) NATURE 442, 916
Amyotrophic lateral sclerosis and frontotemporal dementia	GSN	2934	Missense	DM?	CM179668	rs757836648		[NM_000177.4:c.802G>A] [NP_000168.1:p.E268K]	G-A		GAG-AAG	Glu-Lys	268	chr9:124074752 (+)	GTGCACGTGTCTGAGGAGGGCACTGAGCCC[G/A]AGGCGATGCTCCAGgtgcctgtggggtgcg	chr9:121312474 (+)			Giannoccaro (2017) J NEUROL 264, 1426
Frontotemporal dementia	GSN	2934	Splice	DM	CS186041	rs1432236473		[NM_000177.4:c.1915+2T>C]	T-C	IVS 13, ds, +2				chr9:124089762 (+)	TGTGCAGGTGGCAGAAGGCAGCGAGCCAGg[T/C]aggagccggggtggggggcctgctgctgtc	chr9:121327484 (+)			Bartoletti-Stella (2018) NEURO AG 66, 180.e23
Frontotemporal dementia	ITM2B	9445	Missense	DM?	CM186047	rs139394220		[NM_021999.4:c.751A>G] [NP_068839.1:p.I251V]	A-G		ATT-GTT	Ile-Val	251	chr13:48835310 (+)	CAGAAACGTGAAGCCAGCAATTGTTTCGCA[A/G]TTCGGCATTTTGAAAACAAATTTGCCGTGG	chr13:48261174 (+)			Bartoletti-Stella (2018) NEURO AG 66, 180.e23
Frontotemporal dementia	ITM2B	9445	Missense	DM	CM186042			[NM_021999.4:c.758A>G] [NP_068839.1:p.H253R]	A-G		CAT-CGT	His-Arg	253	chr13:48835317 (+)	GTGAAGCCAGCAATTGTTTCGCAATTCGGC[A/G]TTTTGAAAACAAATTTGCCGTGGAAACTTT	chr13:48261181 (+)			Bartoletti-Stella (2018) NEURO AG 66, 180.e23
Familial British dementia	ITM2B	9445	Missense	DM	CM991258	rs104894417		[NM_021999.4:c.799T>A] [NP_068839.1:p.*267R]	T-A		TGA-AGA	Term-Arg	267	chr13:48835358 (+)	AAATTTGCCGTGGAAACTTTAATTTGTTCT[T/A]GAacagtcaagaaaaacattattgaggaaa	chr13:48261222 (+)			Vidal (1999) NATURE 399, 776
Peripheral neuropathy, frontotemporal dementia and Paget disease	KIF5A	3798	Missense	DM?	CM185448			[NM_004984.3:c.2354A>G] [NP_004975.2:p.E785G]	A-G		GAG-GGG	Glu-Gly	785	chr12:57971549 (+)	AGTCCAAGCAGGACCTCAAGGGTCTGGAGG[A/G]GACAGTTgtgagtggttcccttctgtgcca	chr12:57577766 (+)			Plutino (2018) BMC MG 19, 57
Parkinson disease/Parkinson disease dementia	LRP10	26020	Missense	DM	CM188654	rs753191017		[NM_014045.4:c.2095C>T] [NP_054764.2:p.P699S]	C-T		CCG-TCG	Pro-Ser	699	chr14:23346689 (+)	GACGATGTGCTACTGGTGCCACTGGCTGAG[C/T]CGGGGGTGTGGGTAGCTGAGGCAGAGGATG	chr14:22877480 (+)			Quadri (2018) L NEUROL 17, 597
Parkinson disease dementia	LRP10	26020	Missense	DM	CM188662	rs774043484		[NM_014045.4:c.451C>T] [NP_054764.2:p.R151C]	C-T		CGC-TGC	Arg-Cys	151	chr14:23344608 (+)	CTGCAGGAAGAGTTTCAGTGCCTGAACCAC[C/T]GCTGTGTATCTGCTGTCCAGCGCTGTGATG	chr14:22875399 (+)			Quadri (2018) L NEUROL 17, 597
Parkinson disease dementia	LRP10	26020	Missense	DM	CM188661			[NM_014045.4:c.703C>T] [NP_054764.2:p.R235C]	C-T		CGC-TGC	Arg-Cys	235	chr14:23344860 (+)	GACCCCCATGATGGCCGGCGGCTGGCCGTG[C/T]GCTTCACAGCCCTGGACTTGGGCTTTGGAG	chr14:22875651 (+)			Quadri (2018) L NEUROL 17, 597
Parkinson disease/Dementia with Lewy bodies	LRP10	26020	Missense	DM	CM188653	rs142287402		[NM_014045.4:c.1807G>A] [NP_054764.2:p.G603R]	G-A		GGG-AGG	Gly-Arg	603	chr14:23346401 (+)	GATGGTGGCACAGGTCCAGCCCGTGAGGGC[G/A]GGGCAGTGGGTGGGCAAGATGGGGAGCAGG	chr14:22877192 (+)			Quadri (2018) L NEUROL 17, 597
Parkinson disease/Parkinson disease dementia	LRP10	26020	Missense	DM	CM188655			[NM_014045.4:c.919T>A] [NP_054764.2:p.Y307N]	T-A		TAT-AAT	Tyr-Asn	307	chr14:23345076 (+)	GGCTTCAATGCCACCTACCATGTGCGGGGC[T/A]ATTGCTTGCCTTGGGACAGACCCTGTGGCT	chr14:22875867 (+)			Quadri (2018) L NEUROL 17, 597
Parkinson disease/Dementia with Lewy bodies	LRP10	26020	Splice	DM	CS188658			[NM_014045.4:c.1424+5G>A]	G-A	IVS 5, ds, +5				chr14:23345586 (+)	TATGCCATTCGCACCCAGGAGTACAGgtca[G/A]tgggagtggggctggcagtagaagagtaga	chr14:22876377 (+)			Quadri (2018) L NEUROL 17, 597
Frontotemporal dementia, with parkinsonism	MAPT	4137	Missense	DM	CM013000	rs63751264		[NM_005910.5:c.1106A>T] [NP_005901.2:p.K369I]	A-T		AAA-ATA	Lys-Ile	369	chr17:44096092 (+)	ATATCACCCACGTCCCTGGCGGAGGAAATA[A/T]AAAGgtaaagggggtagggtgggttggatg	chr17:46018726 (+)	0.38;LOW RISK	0.53;TOLERATED	Neumann (2001) ANN NEUROL 50, 503
Frontotemporal dementia	MAPT	4137	Missense	DM?	CM1815427	rs150420625		[NM_005910.5:c.500A>G] [NP_005901.2:p.N167S]	A-G		AAC-AGC	Asn-Ser	167	chr17:44068896 (+)	CAGCCCCTCCAGGCCAGAAGGGCCAGGCCA[A/G]CGCCACCAGGATTCCAGCAAAAACCCCGCC	chr17:45991530 (+)			Koriath (2018) MOL PSYCH epub, epub
Frontotemporal dementia, with parkinsonism	MAPT	4137	Missense	DM	CM003942	rs63750129		[NM_005910.5:c.770A>C] [NP_005901.2:p.K257T]	A-C		AAG-ACG	Lys-Thr	257	chr17:44073978 (+)	CCGTGCCCATGCCAGACCTGAAGAATGTCA[A/C]GTCCAAGATCGGCTCCACTGAGAACCTGAA	chr17:45996612 (+)	0.45;MEDIUM RISK	0.15;TOLERATED	Rizzini (2000) JNEN 59, 990
Frontotemporal dementia, with parkinsonism	MAPT	4137	Missense	DM	CM043764	rs63750092		[NM_005910.5:c.950A>T] [NP_005901.2:p.K317M]	A-T		AAG-ATG	Lys-Met	317	chr17:44091643 (+)	AAATAGTCTACAAACCAGTTGACCTGAGCA[A/T]GGTGACCTCCAAGTGTGGCTCATTAGGCAA	chr17:46014277 (+)	0.45;MEDIUM RISK	0.01;DAMAGING	Zarranz (2005) NEUROLOGY 64, 1578
Frontotemporal dementia, with parkinsonism	MAPT	4137	Missense	DM	CM981234	rs63750756	exonic splice enhancer	[NM_005910.5:c.837T>G] [NP_005901.2:p.N279K]	T-G		AAT-AAG	Asn-Lys	279	chr17:44087690 (+)	tttctggctaccaaagGTGCAGATAATTAA[T/G]AAGAAGCTGGATCTTAGCAACGTCCAGTCC	chr17:46010324 (+)	0.52;MEDIUM RISK	0.15;TOLERATED	Clark (1998) PNAS 95, 13103
Frontotemporal dementia, with parkinsonism	MAPT	4137	Missense	DM	CM014584	rs63750416		[NM_005910.5:c.886A>C] [NP_005901.2:p.N296H]	A-C		AAT-CAT	Asn-His	296	chr17:44087739 (+)	AACGTCCAGTCCAAGTGTGGCTCAAAGGAT[A/C]ATATCAAACACGTCCCGGGAGGCGGCAGTg	chr17:46010373 (+)	0.55;MEDIUM RISK	0.0;DAMAGING	Iseki (2001) ACTA NEURO 102, 285
Frontotemporal dementia	MAPT	4137	Missense	DM	CM1411311			[NM_005910.5:c.886A>G] [NP_005901.2:p.N296D]	A-G		AAT-GAT	Asn-Asp	296	chr17:44087739 (+)	AACGTCCAGTCCAAGTGTGGCTCAAAGGAT[A/G]ATATCAAACACGTCCCGGGAGGCGGCAGTg	chr17:46010373 (+)			Cohn-Hokke (2014) J NEUROL 261, 2085
Frontotemporal dementia	MAPT	4137	Missense	DM?	CM099946	rs144611688		[NM_005910.5:c.50C>T] [NP_005901.2:p.T17M]	C-T		ACG-ATG	Thr-Met	17	chr17:44039753 (+)	AGTTCGAAGTGATGGAAGATCACGCTGGGA[C/T]GTACGGGTTGGGGGACAGGAAAGATCAGGG	chr17:45962387 (+)		0.03;DAMAGING	Guerreiro (2009) HUM MUT 31, E1126
Frontotemporal dementia	MAPT	4137	Missense	DM	CM043765	rs63750991		[NM_005910.5:c.1280C>T] [NP_005901.2:p.T427M]	C-T		ACG-ATG	Thr-Met	427	chr17:44101491 (+)	TCGACATGGTAGACTCGCCCCAGCTCGCCA[C/T]GCTAGCTGACGAGGTGTCTGCCTCCCTGGC	chr17:46024125 (+)	0.17;VERY LOW RISK	0.0;DAMAGING	Giaccone (2005) J NEUROL 252, 1543
Frontotemporal dementia	MAPT	4137	Missense	DM	CM992927	rs63751165	Phosphorylation	[NM_005910.5:c.914G>A] [NP_005901.2:p.S305N]	G-A		AGT-AAT	Ser-Asn	305	chr17:44087767 (+)	ATAATATCAAACACGTCCCGGGAGGCGGCA[G/A]Tgtgagtaccttcacacgtcccatgcgccg	chr17:46010401 (+)	0.62;HIGH RISK	0.99;TOLERATED	Iijima (1999) NEURO REP 10, 497
Frontotemporal dementia, with parkinsonism	MAPT	4137	Missense	DM	CM014799	rs63751249		[NM_005910.5:c.778A>G] [NP_005901.2:p.I260V]	A-G		ATC-GTC	Ile-Val	260	chr17:44073986 (+)	ATGCCAGACCTGAAGAATGTCAAGTCCAAG[A/G]TCGGCTCCACTGAGAACCTGAAGCACCAGC	chr17:45996620 (+)	0.46;MEDIUM RISK	0.29;TOLERATED	Hutton (2001) NEUROLOGY 56, S21
Semantic dementia	MAPT	4137	Missense	DM	CM178005			[NM_005910.5:c.895C>T] [NP_005901.2:p.H299Y]	C-T		CAC-TAC	His-Tyr	299	chr17:44087748 (+)	TCCAAGTGTGGCTCAAAGGATAATATCAAA[C/T]ACGTCCCGGGAGGCGGCAGTgtgagtacct	chr17:46010382 (+)			Che (2017) CAR 14, 1102
Dementia	MAPT	4137	Missense	DM	CM1815479			[NM_005910.5:c.1084C>T] [NP_005901.2:p.H362Y]	C-T		CAC-TAC	His-Tyr	362	chr17:44096070 (+)	TCGAAGATTGGGTCCCTGGACAATATCACC[C/T]ACGTCCCTGGCGGAGGAAATAAAAAGgtaa	chr17:46018704 (+)			Koriath (2018) MOL PSYCH epub, epub
Frontotemporal dementia	MAPT	4137	Missense	DM	CM042738	rs63750573		[NM_005910.5:c.1007A>G] [NP_005901.2:p.Q336R]	A-G		CAG-CGG	Gln-Arg	336	chr17:44095993 (+)	cttgtgtgtgttgtgttctagGAGGTGGCC[A/G]GGTGGAAGTAAAATCTGAGAAGCTTGACTT	chr17:46018627 (+)	0.59;MEDIUM RISK	0.54;TOLERATED	Pickering-Brown (2004) BRAIN 127, 1415
Frontotemporal dementia	MAPT	4137	Missense	DM	CM138823			[NM_005910.5:c.1052A>G] [NP_005901.2:p.Q351R]	A-G		CAG-CGG	Gln-Arg	351	chr17:44096038 (+)	CTGAGAAGCTTGACTTCAAGGACAGAGTCC[A/G]GTCGAAGATTGGGTCCCTGGACAATATCAC	chr17:46018672 (+)			Liang (2014) NEUR CAS 20, 684
Frontotemporal dementia	MAPT	4137	Missense	DM	CM076274	rs63751438		[NM_005910.5:c.901C>A] [NP_005901.2:p.P301T]	C-A		CCG-ACG	Pro-Thr	301	chr17:44087754 (+)	TGTGGCTCAAAGGATAATATCAAACACGTC[C/A]CGGGAGGCGGCAGTgtgagtaccttcacac	chr17:46010388 (+)	0.71;HIGH RISK	0.0;DAMAGING	Llado (2007) EJ NEUROL 14, e9
Frontotemporal dementia, with parkinsonism	MAPT	4137	Missense	DM	CM981235	rs63751273		[NM_005910.5:c.902C>T] [NP_005901.2:p.P301L]	C-T		CCG-CTG	Pro-Leu	301	chr17:44087755 (+)	GTGGCTCAAAGGATAATATCAAACACGTCC[C/T]GGGAGGCGGCAGTgtgagtaccttcacacg	chr17:46010389 (+)	0.77;HIGH RISK	0.0;DAMAGING	Hutton (1998) NATURE 393, 702
Frontotemporal dementia/corticobasal degeneration	MAPT	4137	Missense	DM	CM993836	rs63751438		[NM_005910.5:c.901C>T] [NP_005901.2:p.P301S]	C-T		CCG-TCG	Pro-Ser	301	chr17:44087754 (+)	TGTGGCTCAAAGGATAATATCAAACACGTC[C/T]CGGGAGGCGGCAGTgtgagtaccttcacac	chr17:46010388 (+)	0.76;HIGH RISK	0.0;DAMAGING	Bugiani (1999) JNEN 58, 667
Frontotemporal dementia	MAPT	4137	Missense	DM	CM020737	rs63750959		[NM_005910.5:c.14G>A] [NP_005901.2:p.R5H]	G-A		CGC-CAC	Arg-His	5	chr17:44039717 (+)	gtgaactttgaaccaggATGGCTGAGCCCC[G/A]CCAGGAGTTCGAAGTGATGGAAGATCACGC	chr17:45962351 (+)	0.44;MEDIUM RISK	0.08;TOLERATED	Hayashi (2002) ANN NEUROL 51, 525
Frontotemporal dementia	MAPT	4137	Missense	DM?	CM1815447	rs143334682		[NM_005910.5:c.581G>A] [NP_005901.2:p.R194H]	G-A		CGC-CAC	Arg-His	194	chr17:44073789 (+)	tcccagGTGAACCTCCAAAATCAGGGGATC[G/A]CAGCGGCTACAGCAGCCCCGGCTCCCCAGG	chr17:45996423 (+)			Koriath (2018) MOL PSYCH epub, epub
Dementia with Lewy bodies	MAPT	4137	Missense	DM?	CM129294	rs779901466		[NM_005910.5:c.662G>A] [NP_005901.2:p.R221Q]	G-A		CGG-CAG	Arg-Gln	221	chr17:44073870 (+)	GCACCCCGTCCCTTCCAACCCCACCCACCC[G/A]GGAGCCCAAGAAGGTGGCAGTGGTCCGTAC	chr17:45996504 (+)		0.42;TOLERATED	Meeus (2012) NEURO AG 33, 629.e5
Frontotemporal dementia, with parkinsonism	MAPT	4137	Missense	DM	CM981237	rs63750424		[NM_005910.5:c.1216C>T] [NP_005901.2:p.R406W]	C-T		CGG-TGG	Arg-Trp	406	chr17:44101427 (+)	TCGCCAGTGGTGTCTGGGGACACGTCTCCA[C/T]GGCATCTCAGCAATGTCTCCTCCACCGGCA	chr17:46024061 (+)	0.6;MEDIUM RISK	0.0;DAMAGING	Hutton (1998) NATURE 393, 702
Frontotemporal dementia	MAPT	4137	Missense	DM	CM032951	rs63749855		[NM_005910.5:c.944T>G] [NP_005901.2:p.L315R]	T-G		CTG-CGG	Leu-Arg	315	chr17:44091637 (+)	agGTGCAAATAGTCTACAAACCAGTTGACC[T/G]GAGCAAGGTGACCTCCAAGTGTGGCTCATT	chr17:46014271 (+)	0.66;HIGH RISK	0.02;DAMAGING	van Herpen (2003) ANN NEUROL 54, 573
Frontotemporal dementia	MAPT	4137	Missense	DM	CM030233	rs63750349		[NM_005910.5:c.796C>G] [NP_005901.2:p.L266V]	C-G		CTG-GTG	Leu-Val	266	chr17:44074004 (+)	GTCAAGTCCAAGATCGGCTCCACTGAGAAC[C/G]TGAAGCACCAGCCGGGAGGCGGGAAGgtga	chr17:45996638 (+)	0.47;MEDIUM RISK	0.37;TOLERATED	Kobayashi (2003) ANN NEUROL 53, 133
Frontotemporal dementia with parkinsonism and pick body-like inclusions	MAPT	4137	Missense	DM	CM1611682			[NM_005910.5:c.1115A>G] [NP_005901.2:p.E372G]	A-G		GAA-GGA	Glu-Gly	372	chr17:44101326 (+)	ccctccctcccttcctcttcttgcagATTG[A/G]AACCCACAAGCTGACCTTCCGCGAGAACGC	chr17:46023960 (+)			Tacik (2017) BRAIN PATH 27, 612
Frontotemporal dementia	MAPT	4137	Missense	DM	CM003156	rs63750711		[NM_005910.5:c.1025A>T] [NP_005901.2:p.E342V]	A-T		GAG-GTG	Glu-Val	342	chr17:44096011 (+)	tagGAGGTGGCCAGGTGGAAGTAAAATCTG[A/T]GAAGCTTGACTTCAAGGACAGAGTCCAGTC	chr17:46018645 (+)	0.47;MEDIUM RISK	0.71;TOLERATED	Lippa (2000) ANN NEUROL 48, 850
Frontotemporal dementia	MAPT	4137	Missense	DM?	CM139631	rs1012826460		[NM_005910.5:c.163G>A] [NP_005901.2:p.G55R]	G-A		GGA-AGA	Gly-Arg	55	chr17:44049254 (+)	gAATCTCCCCTGCAGACCCCCACTGAGGAC[G/A]GATCTGAGGAACCGGGCTCTGAAACCTCTG	chr17:45971888 (+)			Iyer (2013) PLOS ONE 8, e76409
Dementia	MAPT	4137	Missense	DM	CM1815501			[NM_005910.5:c.811G>A] [NP_005901.2:p.G271R]	G-A		GGA-AGA	Gly-Arg	271	chr17:44074019 (+)	GGCTCCACTGAGAACCTGAAGCACCAGCCG[G/A]GAGGCGGGAAGgtgagagtggctggctgcg	chr17:45996653 (+)			Koriath (2018) MOL PSYCH epub, epub
Frontotemporal dementia	MAPT	4137	Missense	DM?	CM044902	rs63751135		[NM_005910.5:c.256G>A] [NP_005901.2:p.G86S]	G-A		GGC-AGC	Gly-Ser	86	chr17:44051786 (+)	ACAGCACCCTTAGTGGATGAGGGAGCTCCC[G/A]GCAAGCAGGCTGCCGCGCAGCCCCACACGG	chr17:45974420 (+)		0.34;TOLERATED	Stanford (2004) J NEUROL 251, 1098
Dementia	MAPT	4137	Missense	DM	CM1815474			[NM_005910.5:c.907G>A] [NP_005901.2:p.G303S]	G-A		GGC-AGC	Gly-Ser	303	chr17:44087760 (+)	TCAAAGGATAATATCAAACACGTCCCGGGA[G/A]GCGGCAGTgtgagtaccttcacacgtccca	chr17:46010394 (+)			Koriath (2018) MOL PSYCH epub, epub
Frontotemporal dementia, with parkinsonism	MAPT	4137	Missense	DM	CM074932	rs63750095		[NM_005910.5:c.1003G>A] [NP_005901.2:p.G335S]	G-A		GGC-AGC	Gly-Ser	335	chr17:44095989 (+)	tgctcttgtgtgtgttgtgttctagGAGGT[G/A]GCCAGGTGGAAGTAAAATCTGAGAAGCTTG	chr17:46018623 (+)	0.71;HIGH RISK	0.03;DAMAGING	Spina (2007) ACTA NEURO 113, 461
Frontotemporal dementia	MAPT	4137	Missense	DM?	CM1815420	rs768841567		[NM_005910.5:c.1243G>A] [NP_005901.2:p.G415S]	G-A		GGC-AGC	Gly-Ser	415	chr17:44101454 (+)	CCACGGCATCTCAGCAATGTCTCCTCCACC[G/A]GCAGCATCGACATGGTAGACTCGCCCCAGC	chr17:46024088 (+)			Koriath (2018) MOL PSYCH epub, epub
Frontotemporal dementia, with parkinsonism	MAPT	4137	Missense	DM	CM981233	rs63750376		[NM_005910.5:c.815G>T] [NP_005901.2:p.G272V]	G-T		GGC-GTC	Gly-Val	272	chr17:44074023 (+)	CCACTGAGAACCTGAAGCACCAGCCGGGAG[G/T]CGGGAAGgtgagagtggctggctgcgcgtg	chr17:45996657 (+)	0.69;HIGH RISK	0.0;DAMAGING	Hutton (1998) NATURE 393, 702
Frontotemporal dementia	MAPT	4137	Missense	DM	CM055411	rs63750905		[NM_005910.5:c.1004G>T] [NP_005901.2:p.G335V]	G-T		GGC-GTC	Gly-Val	335	chr17:44095990 (+)	gctcttgtgtgtgttgtgttctagGAGGTG[G/T]CCAGGTGGAAGTAAAATCTGAGAAGCTTGA	chr17:46018624 (+)	0.77;HIGH RISK	0.0;DAMAGING	Neumann (2005) NEUROGENET 6, 91
Frontotemporal dementia, with parkinsonism	MAPT	4137	Missense	DM	CM061107	rs1247408229		[NM_005910.5:c.817G>A] [NP_005901.2:p.G273R]	G-A		GGG-AGG	Gly-Arg	273	chr17:44074025 (+)	ACTGAGAACCTGAAGCACCAGCCGGGAGGC[G/A]GGAAGgtgagagtggctggctgcgcgtgga	chr17:45996659 (+)	0.81;VERY HIGH RISK	0.01;DAMAGING	van der Zee (2006) BRAIN 129, 841
Frontotemporal dementia	MAPT	4137	Missense	DM	CM004888	rs63750512		[NM_005910.5:c.1165G>A] [NP_005901.2:p.G389R]	G-A		GGG-AGG	Gly-Arg	389	chr17:44101376 (+)	CGCGAGAACGCCAAAGCCAAGACAGACCAC[G/A]GGGCGGAGATCGTGTACAAGTCGCCAGTGG	chr17:46024010 (+)	0.34;LOW RISK	0.01;DAMAGING	Pickering-Brown (2000) ANN NEUROL 48, 859
Frontotemporal dementia	MAPT	4137	Missense	DM	CM994385	rs63750512		[NM_005910.5:c.1165G>C] [NP_005901.2:p.G389R]	G-C		GGG-CGG	Gly-Arg	389	chr17:44101376 (+)	CGCGAGAACGCCAAAGCCAAGACAGACCAC[G/C]GGGCGGAGATCGTGTACAAGTCGCCAGTGG	chr17:46024010 (+)		0.01;DAMAGING	Murrell (1999) JNEN 58, 1207
Frontotemporal dementia, with parkinsonism	MAPT	4137	Missense	DM	CM981236	rs63750570		[NM_005910.5:c.1009G>A] [NP_005901.2:p.V337M]	G-A		GTG-ATG	Val-Met	337	chr17:44095995 (+)	tgtgtgtgttgtgttctagGAGGTGGCCAG[G/A]TGGAAGTAAAATCTGAGAAGCTTGACTTCA	chr17:46018629 (+)	0.72;HIGH RISK	0.0;DAMAGING	Poorkaj (1998) ANN NEUROL 43, 815
Frontotemporal dementia	MAPT	4137	Missense	DM?	CM108134	rs774890160		[NM_005910.5:c.224T>C] [NP_005901.2:p.V75A]	T-C		GTG-GCG	Val-Ala	75	chr17:44051754 (+)	tctaaggtggatctcggtggtttctagATG[T/C]GACAGCACCCTTAGTGGATGAGGGAGCTCC	chr17:45974388 (+)		0.88;TOLERATED	Gallo (2010) NS 31, 65
Frontotemporal dementia	MAPT	4137	Missense	DM	CM105171		Phosphorylation	[NM_005910.5:c.1066T>A] [NP_005901.2:p.S356T]	T-A		TCC-ACC	Ser-Thr	356	chr17:44096052 (+)	TTCAAGGACAGAGTCCAGTCGAAGATTGGG[T/A]CCCTGGACAATATCACCCACGTCCCTGGCG	chr17:46018686 (+)		0.0;DAMAGING	Momeni (2010) CNN 112, 917
Frontotemporal dementia	MAPT	4137	Missense	DM	CM020738	rs63750635	Phosphorylation	[NM_005910.5:c.959C>T] [NP_005901.2:p.S320F]	C-T		TCC-TTC	Ser-Phe	320	chr17:44091652 (+)	ACAAACCAGTTGACCTGAGCAAGGTGACCT[C/T]CAAGTGTGGCTCATTAGGCAACATCCATCA	chr17:46014286 (+)	0.63;HIGH RISK	0.0;DAMAGING	Rosso (2002) ANN NEUROL 51, 373
Frontotemporal dementia	MAPT	4137	Regulatory	DM?	CR1815451	rs775593342			C-A	#ERROR!				chr17:44101556 (+)	CAGGGTTTGTGATCAGGCCCCTGGGGCGGT[C/A]AATAATTGTGGAGAGGAGAGAATGAGAGAG	chr17:46024190 (+)			Koriath (2018) MOL PSYCH epub, epub
Frontotemporal dementia	MAPT	4137	Splice	DM	CS055594	rs63751231		[NM_005910.5:c.945G>A]	G-A	IVS 10, as, +30				chr17:44091638 (+)	gGTGCAAATAGTCTACAAACCAGTTGACCT[G/A]AGCAAGGTGACCTCCAAGTGTGGCTCATTA	chr17:46014272 (+)			Bird (2005) LSDB135 PC, .
Frontotemporal dementia	MAPT	4137	Splice	DM	CS112532			[NM_005910.5:c.915+4A>C]	A-C	IVS 10, ds, +4				chr17:44087772 (+)	ATCAAACACGTCCCGGGAGGCGGCAGTgtg[A/C]gtaccttcacacgtcccatgcgccgtgctg	chr17:46010406 (+)			Anfossi (2011) NEURO AG 32, 757.e1
Frontotemporal dementia, with parkinsonism	MAPT	4137	Splice	DM	CS982261	rs63750308		[NM_005910.5:c.915+13A>G]	A-G	IVS 10, ds, +13				chr17:44087781 (+)	GTCCCGGGAGGCGGCAGTgtgagtaccttc[A/G]cacgtcccatgcgccgtgctgtggcttgaa	chr17:46010415 (+)			Hutton (1998) NATURE 393, 702
Frontotemporal dementia	MAPT	4137	Splice	DM	CS033125	rs63750162		[NM_005910.5:c.915+19C>G]	C-G	IVS 10, ds, +19				chr17:44087787 (+)	GGAGGCGGCAGTgtgagtaccttcacacgt[C/G]ccatgcgccgtgctgtggcttgaattatta	chr17:46010421 (+)			Stanford (2003) BRAIN 126, 814
Frontotemporal dementia	MAPT	4137	Splice	DM	CS000864	rs63750916		[NM_005910.5:c.915+12C>T]	C-T	IVS 10, ds, +12				chr17:44087780 (+)	CGTCCCGGGAGGCGGCAGTgtgagtacctt[C/T]acacgtcccatgcgccgtgctgtggcttga	chr17:46010414 (+)			Yasuda (2000) ANN NEUROL 47, 422
Frontotemporal dementia, with parkinsonism	MAPT	4137	Splice	DM	CS982262	rs63750972		[NM_005910.5:c.915+14C>T]	C-T	IVS 10, ds, +14				chr17:44087782 (+)	TCCCGGGAGGCGGCAGTgtgagtaccttca[C/T]acgtcccatgcgccgtgctgtggcttgaat	chr17:46010416 (+)			Hutton (1998) NATURE 393, 702
Frontotemporal dementia, with parkinsonism	MAPT	4137	Splice	DM	CS982263	rs63751011		[NM_005910.5:c.915+16C>T]	C-T	IVS 10, ds, +16				chr17:44087784 (+)	CCGGGAGGCGGCAGTgtgagtaccttcaca[C/T]gtcccatgcgccgtgctgtggcttgaatta	chr17:46010418 (+)			Hutton (1998) NATURE 393, 702
Multiple system tauopathy with presenile dementia	MAPT	4137	Splice	DM	CS982264	rs63750013		[NM_005910.5:c.915+3G>A]	G-A	IVS 10, ds, +3				chr17:44087771 (+)	TATCAAACACGTCCCGGGAGGCGGCAGTgt[G/A]agtaccttcacacgtcccatgcgccgtgct	chr17:46010405 (+)			Spillantini (1998) PNAS 95, 7737
Frontotemporal dementia	MAPT	4137	Splice	DM	CS033126	rs63751443		[NM_005910.5:c.915+29G>A]	G-A	IVS 10, ds, +29				chr17:44087797 (+)	GTgtgagtaccttcacacgtcccatgcgcc[G/A]tgctgtggcttgaattattaggaagtggtg	chr17:46010431 (+)			Stanford (2003) BRAIN 126, 814
Frontotemporal dementia, with parkinsonism	MAPT	4137	Splice	DM	CS994525	rs63751423	Splicing	[NM_005910.5:c.852T>C]	T-C	IVS 10, ds, -64				chr17:44087705 (+)	gGTGCAGATAATTAATAAGAAGCTGGATCT[T/C]AGCAACGTCCAGTCCAAGTGTGGCTCAAAG	chr17:46010339 (+)			D'Souza (1999) PNAS 96, 5598
Frontotemporal dementia/corticobasal degeneration	MAPT	4137	Splice	DM	CS003183	rs63750912	Splicing	[NM_005910.5:c.888T>C]	T-C	IVS 10, ds, -28				chr17:44087741 (+)	CGTCCAGTCCAAGTGTGGCTCAAAGGATAA[T/C]ATCAAACACGTCCCGGGAGGCGGCAGTgtg	chr17:46010375 (+)			Spillantini (2000) ANN NEUROL 48, 939
Frontotemporal dementia, with parkinsonism	MAPT	4137	Splice	DM	CS012211	rs63751394		[NM_005910.5:c.915+11T>C]	T-C	IVS 10, ds, +11				chr17:44087779 (+)	ACGTCCCGGGAGGCGGCAGTgtgagtacct[T/C]cacacgtcccatgcgccgtgctgtggcttg	chr17:46010413 (+)			Miyamoto (2001) ANN NEUROL 50, 117
Frontotemporal dementia, association with	MAPT	4137	Splice	DP	CS034626	rs573562931		[NM_005910.5:c.823-177C>T]	C-T	IVS 9, as, -177				chr17:44087499 (+)	ctatcccttcagctcccctgggatgtgact[C/T]aacctcccgtcactccccagactgcctctg	chr17:46010133 (+)			Sobrido (2003) ARCH NEUR 60, 698
Frontotemporal dementia	MAPT	4137	Splice	DM	CS065589	rs63749974		[NM_005910.5:c.823-10G>T]	G-T	IVS 9, as, -10				chr17:44087666 (+)	agggtggcgtgtcactcatccttttttctg[G/T]ctaccaaagGTGCAGATAATTAATAAGAAG	chr17:46010300 (+)			Malkani (2006) NEURO DIS 22, 401
Frontotemporal dementia	MAPT	4137	Splice	DM	CS112533			[NM_005910.5:c.823-15T>C]	T-C	IVS 9, as, -15				chr17:44087661 (+)	ggtccagggtggcgtgtcactcatcctttt[T/C]tctggctaccaaagGTGCAGATAATTAATA	chr17:46010295 (+)			Anfossi (2011) NEURO AG 32, 757.e1
Frontotemporal dementia	MAPT	4137	Splice	DM	CS991445	rs759546274		[NM_005910.5:c.822+33G>A]	G-A	IVS 9, ds, +33				chr17:44074063 (+)	gagagtggctggctgcgcgtggaggtgtgg[G/A]gggctgcgcctggaggggtagggctgtgcc	chr17:45996697 (+)			Rizzu (1999) AJHG 64, 414
Frontotemporal dementia	mapttv6		Missense	DM	CM1610592	rs267604921		[NM_001123066.3:c.1537C>G] [NP_001116538.2:p.P513A]	C-G		CCT-GCT	Pro-Ala	513	chr17:44071319 (+)	gCGACTAAGCAAGTCCAGAGAAGACCACCC[C/G]CTGCAGGGCCCAGATCTGAGAGAGgtactc	chr17:45993953 (+)			Tang (2016) NEURO AG 46, 235.e11
Dementia	mapttv6		Missense	DM?	CM152315			[NM_001123066.3:c.1631G>T] [NP_001116538.2:p.R544L]	G-T		CGC-CTC	Arg-Leu	544	chr17:44073834 (+)	GCCCCGGCTCCCCAGGCACTCCCGGCAGCC[G/T]CTCCCGCACCCCGTCCCTTCCAACCCCACC	chr17:45996468 (+)			Weihl (2015) NEU DIS 25, 289
Dementia	mapttv6		Missense	DM?	CM1310220			[NM_001123066.3:c.1414C>G] [NP_001116538.2:p.R472G]	C-G		CGG-GGG	Arg-Gly	472	chr17:44068859 (+)	GCTGATGGTAAAACGAAGATCGCCACACCG[C/G]GGGGAGCAGCCCCTCCAGGCCAGAAGGGCC	chr17:45991493 (+)			Beck (2013) NEURO AG 35, 261
Frontotemporal dementia	mapttv6		Missense	DM	CM1610593	rs533610448		[NM_001123066.3:c.530A>T] [NP_001116538.2:p.D177V]	A-T		GAC-GTC	Asp-Val	177	chr17:44060700 (+)	CACGCCAACCTTCGGGGACAGGACCTGAGG[A/T]CACAGAGGGCGGCCGCCACGCCCCTGAGCT	chr17:45983334 (+)			Tang (2016) NEURO AG 46, 235.e11
Frontotemporal dementia	43528	57574	Missense	DM?	CM187661	rs756981946		[NM_020814.2:c.631A>G] [NP_065865.1:p.K211E]	A-G		AAG-GAG	Lys-Glu	211	chr2:217148338 (-)	GGCTGCTGGAGCTGCGAGCTGTGCTACTAC[A/G]AGTACCACGTCATCGCCATAAGCACAAAAA	chr2:216283615 (-)			Pasanen (2018) EJHG 26, 827
Frontotemporal dementia	43528	57574	Missense	DM?	CM187660			[NM_020814.2:c.39G>C] [NP_065865.1:p.W13C]	G-C		TGG-TGC	Trp-Cys	13	chr2:217234945 (-)	GCCCCTGTGTGGGCTGCTCTGGTGGTGGTG[G/C]TGCTGCTGCTCCGGCTGGTACTGCTATGGA	chr2:216370222 (-)			Pasanen (2018) EJHG 26, 827
Frontotemporal dementia	MATR3	9782	Missense	DM?	CM1817331			[NM_199189.2:c.1892C>A] [NP_954659.1:p.S631Y]	C-A		TCC-TAC	Ser-Tyr	631	chr5:138658400 (+)	CAACCGAAGGTAAAGAACAAGAAGAGAAGT[C/A]CGGTGAAGATGGTGAGAAAGACACAAAGGA	chr5:139322711 (+)			Kim (2018) NEURO AG 72, 186.e1
Frontotemporal dementia, behavioural variant	MPO	4353	Missense	DM?	CM1811834			[NM_000250.1:c.980G>A] [NP_000241.1:p.R327H]	G-A		CGC-CAC	Arg-His	327	chr17:56355412 (-)	CGGCTTGCCCCGGGAGCAACATCACCATCC[G/A]CAACCAGATCAACGCGCTCACTTCCTTCGT	chr17:58278051 (-)			Xu (2018) AGDIS 9, 696
Amyotrophic lateral sclerosis/Frontotemporal dementia	NEK1	4750	Missense	DM?	CM180068	rs762504963		[NM_012224.2:c.694C>T] [NP_036356.1:p.R232C]	C-T		CGC-TGC	Arg-Cys	232	chr4:170506613 (-)	CCTGTGTCTTTGCATTATTCCTATGATCTC[C/T]GCAGTTTGGTGTCTCAGTTATTTAAAAGAA	chr4:169585462 (-)			Nguyen (2018) NEURO AG 61, 255.e1
Frontotemporal dementia	NOTCH3	4854	Missense	DM?	CM1817332			[NM_000435.2:c.1182G>C] [NP_000426.2:p.E394D]	G-C		GAG-GAC	Glu-Asp	394	chr19:15300094 (-)	GGGTGGGGCATGTGACCAGGATGTGGACGA[G/C]TGCTCTATCGgtgaggggagctccatcgtc	chr19:15189283 (-)			Kim (2018) NEURO AG 72, 186.e1
Frontotemporal dementia	NOTCH3	4854	Missense	DM?	CM1817333			[NM_000435.2:c.5780C>G] [NP_000426.2:p.A1927G]	C-G		GCC-GGC	Ala-Gly	1927	chr19:15276214 (-)	CAGTAGAGGGCATGGTGGAAGAGCTCATCG[C/G]CAGCCATGCTGATGTCAATGCTGTGGATGA	chr19:15165403 (-)			Kim (2018) NEURO AG 72, 186.e1
Frontotemporal dementia	NOTCH3	4854	Missense	DM?	CM1817334			[NM_000435.2:c.6143C>G] [NP_000426.2:p.A2048G]	C-G		GCC-GGC	Ala-Gly	2048	chr19:15272296 (-)	GCCTGGGGCCTCTGCTCTGTCCTCCAGGGG[C/G]CTTCCTCCCTGGCCTCAAAGCGGCACAGTC	chr19:15161485 (-)			Kim (2018) NEURO AG 72, 186.e1
Frontotemporal dementia	NOTCH3	4854	Missense	DM?	CM1817335			[NM_000435.2:c.6334G>A] [NP_000426.2:p.G2112S]	G-A		GGT-AGT	Gly-Ser	2112	chr19:15272105 (-)	GTGGACTCGCTGGACTCCCCGCGGCCTTTC[G/A]GTGGGCCCCCTGCTTCCCCTGGTGGCTTCC	chr19:15161294 (-)			Kim (2018) NEURO AG 72, 186.e1
Frontotemporal dementia	OPTN	10133	Missense	DM?	CM1817339			[NM_021980.4:c.1508A>G] [NP_068815.2:p.N503S]	A-G		AAT-AGT	Asn-Ser	503	chr10:13174173 (+)	CATTGCAGCTGGCAGTTCTGCTGAAAGAGA[A/G]TGATGCTTTCGAAGACGGAGGCAGgtaagg	chr10:13132173 (+)			Kim (2018) NEURO AG 72, 186.e1
Frontotemporal dementia	OPTN	10133	Missense	DM?	CM1817338			[NM_021980.4:c.1437A>C] [NP_068815.2:p.R479S]	A-C		AGA-AGC	Arg-Ser	479	chr10:13174102 (+)	AGTTTACTGTTCTGATTTTCATGCTGAAAG[A/C]GCAGCGAGAGAGAAAATTCATGAGGAAAAG	chr10:13132102 (+)			Kim (2018) NEURO AG 72, 186.e1
Frontotemporal dementia	OPTN	10133	Nonsense	DM	CM186038	rs1358641287		[NM_021980.4:c.235C>T] [NP_068815.2:p.Q79*]	C-T		CAG-TAG	Gln-Term	79	chr10:13152342 (+)	TTTGAGGAGCTTTCGGCCTGGACAGAGAAA[C/T]AGAAGGAAGAACGCCAGTTTTTTGAGATAC	chr10:13110342 (+)			Bartoletti-Stella (2018) NEURO AG 66, 180.e23
Frontotemporal dementia	OPTN	10133	Missense	DM?	CM1817337			[NM_021980.4:c.1307C>G] [NP_068815.2:p.A436G]	C-G		GCT-GGT	Ala-Gly	436	chr10:13169809 (+)	TGAGTGAAAAACTGGAACTGGCAGAGAAGG[C/G]TCTGGCTTCCAAACAGCTGCAAATGGATGA	chr10:13127809 (+)			Kim (2018) NEURO AG 72, 186.e1
Hypogonadotropic hypogonadism, ataxia & dementia	OTUD4	54726	Missense	DM	CM135208	rs148857745		[NM_001102653.1:c.998G>T] [NP_001096123.1:p.G333V]	G-T		GGG-GTG	Gly-Val	333	chr4:146071731 (-)	GACAACATGCGTTCTCTAGTCATTCTTCAG[G/T]GTCACAGTCTCAGAAATTCTCCAGTGAGCA	chr4:145150579 (-)			Margolin (2013) NEJM 368, 1992
Vascular dementia, association with	PHLDB2	90102	Splice	DP	CS1314913	rs951660		[NM_001134438.1:c.1863+70C>A]	C-A	IVS 4, ds, +70				chr3:111638132 (+)	tcagcttaaaaatattgctacttattcagg[C/A]ataggctttggaggccagatacatagacgt	chr3:111919285 (+)			Eom (2013) WJBP 14, 227
Dementia with Lewy bodies	PINK1	65018	Missense	DM?	CM129298	rs781745700		[NM_032409.2:c.413C>T] [NP_115785.1:p.P138L]	C-T		CCG-CTG	Pro-Leu	138	chr1:20964360 (+)	cacagGCAATTTTTACCCAGAAAAGCAAGC[C/T]GGGGCCTGACCCGTTGGACACGAGACGCTT	chr1:20637867 (+)		0.42;TOLERATED	Meeus (2012) NEURO AG 33, 629.e5
Dementia with Lewy bodies	PINK1	65018	Missense	DM?	CM129299			[NM_032409.2:c.1496C>G] [NP_115785.1:p.S499C]	C-G		TCT-TGT	Ser-Cys	499	chr1:20976934 (+)	tacagcttcccttcctgttgcagAGACCAT[C/G]TGCCCGAGTAGCCGCAAATGTGCTTCATCT	chr1:20650441 (+)		0.01;DAMAGING	Meeus (2012) NEURO AG 33, 629.e5
Parkinsonism, L-DOPA-responsive with dementia	PLA2G6	8398	Nonsense	DM	CM106767	rs387906864		[NM_003560.3:c.1354C>T] [NP_003551.2:p.Q452*]	C-T		CAG-TAG	Gln-Term	452	chr22:38522451 (-)	gcatgccctgctctgtgcctcacagAACTA[C/T]AGGATCTCATGCACATCTCACGGGCCCGGA	chr22:38126444 (-)			Yoshino (2010) NEUROLOGY 75, 1356
Parkinsonism, L-DOPA-responsive with dementia	PLA2G6	8398	Missense	DM	CM106768	rs387906863		[NM_003560.3:c.1904G>A] [NP_003551.2:p.R635Q]	G-A		CGA-CAA	Arg-Gln	635	chr22:38511664 (-)	ccctagACCAGCTGGTGTGGCGGGCGGCCC[G/A]AAGCAGCGGGGCAGCTCCTACTTACTTCCG	chr22:38115657 (-)		0.03;DAMAGING	Yoshino (2010) NEUROLOGY 75, 1356
Parkinsonism, L-DOPA-responsive with dementia	PLA2G6	8398	Missense	DM	CM106769			[NM_003560.3:c.216C>A] [NP_003551.2:p.F72L]	C-A		TTC-TTA	Phe-Leu	72	chr22:38541654 (-)	tgctcctctgtcctggctctacagACTCTT[C/A]CAGCTGGAGTTGGAGGCTGACGCCCTAGTG	chr22:38145647 (-)		0.03;DAMAGING	Yoshino (2010) NEUROLOGY 75, 1356
Frontotemporal dementia	PLD3	23646	Missense	DM?	CM150675	rs765630414		[NM_012268.3:c.665G>A] [NP_036400.2:p.R222H]	G-A		CGT-CAT	Arg-His	222	chr19:40876131 (+)	TCTACCTGGGCAGTGCCAACATGGACTGGC[G/A]TTCACTGACCCAGgtctgtctgcaccctgt	chr19:40370224 (+)			Schulte (2015) HGV 2, 14028
Frontotemporal dementia	PRKAR1B	5575	Missense	DM	CM186039	rs781497728		[NM_001164761.1:c.656C>T] [NP_001158233.1:p.T219M]	C-T		ACG-ATG	Thr-Met	219	chr7:635835 (-)	CCCCCAGGGCTGCGACCGTGAAAGCCAAGA[C/T]GGACCTCAAGCTCTGGGGGATCGACCGGGA	chr7:596198 (-)			Bartoletti-Stella (2018) NEURO AG 66, 180.e23
Dementia and/or parkinsonism	PRKAR1B	5575	Missense	DM	CM144891	rs1057519490		[NM_001164761.1:c.149T>G] [NP_001158233.1:p.L50R]	T-G		CTC-CGC	Leu-Arg	50	chr7:750994 (-)	TCTCCAAGCCCGAACGCCCCATGAAGTTCC[T/G]CCGGGAGCACTTCGAGAAGCTGGAGAAGgt	chr7:711357 (-)			Wong (2014) BRAIN 137, 1361
Dementia with Lewy bodies	PRKN	5071	Missense	DM?	CM129297			[NM_004562.2:c.136G>T] [NP_004553.2:p.A46S]	G-T		GCA-TCA	Ala-Ser	46	chr6:162864377 (-)	GTTCCGGCTGACCAGTTGCGTGTGATTTTC[G/T]CAGGGAAGGAGCTGAGGAATGACTGGACTG	chr6:162443345 (-)		0.0;DAMAGING	Meeus (2012) NEURO AG 33, 629.e5
Dementia	PRNP	5621	Missense	DM	CM000200			[NM_000311.4:c.563C>A] [NP_000302.1:p.T188K]	C-A		ACG-AAG	Thr-Lys	188	chr20:4680429 (+)	ACTGCGTCAATATCACAATCAAGCAGCACA[C/A]GGTCACCACAACCACCAAGGGGGAGAACTT	chr20:4699783 (+)	0.66;HIGH RISK	0.0;DAMAGING	Finckh (2000) AJHG 66, 110
Dementia	PRNP	5621	Missense	DM	HM070088	rs56362942		[NM_000311.4:c.290G>A] [NP_000302.1:p.S97N]	G-A		AGT-AAT	Ser-Asn	97	chr20:4680156 (+)	GTGGCTGGGGTCAAGGAGGTGGCACCCACA[G/A]TCAGTGGAACAAGCCGAGTAAGCCAAAAAC	chr20:4699510 (+)	0.26;LOW RISK	0.76;TOLERATED	Liu (2007) HUM GENET 122, 545
Dementia	PRNP	5621	Missense	DM	CM003608	rs977801755		[NM_000311.4:c.414C>G] [NP_000302.1:p.I138M]	C-G		ATC-ATG	Ile-Met	138	chr20:4680280 (+)	CATGCTGGGAAGTGCCATGAGCAGGCCCAT[C/G]ATACATTTCGGCAGTGACTATGAGGACCGT	chr20:4699634 (+)	0.19;VERY LOW RISK	0.13;TOLERATED	Laplanche (2000) LSDB043 PC
Dementia	PRNP	5621	Nonsense	DM	CM000199	rs80356711		[NM_000311.4:c.478C>T] [NP_000302.1:p.Q160*]	C-T		CAA-TAA	Gln-Term	160	chr20:4680344 (+)	TATCGTGAAAACATGCACCGTTACCCCAAC[C/T]AAGTGTACTACAGGCCCATGGATGAGTACA	chr20:4699698 (+)			Finckh (2000) AJHG 66, 110
Dementia, neurodegenerative	PRNP	5621	Missense	DM	CM083550	rs55826236		[NM_000311.4:c.622C>T] [NP_000302.1:p.R208C]	C-T		CGC-TGC	Arg-Cys	208	chr20:4680488 (+)	TTCACCGAGACCGACGTTAAGATGATGGAG[C/T]GCGTGGTTGAGCAGATGTGTATCACCCAGT	chr20:4699842 (+)	0.62;HIGH RISK	0.0;DAMAGING	Zheng (2008) AJMGBNG 147B, 938
Dementia	PRNP	5621	Missense	DM	CM178401			[NM_000311.4:c.466C>T] [NP_000302.1:p.R156C]	C-T		CGT-TGT	Arg-Cys	156	chr20:4680332 (+)	GAGGACCGTTACTATCGTGAAAACATGCAC[C/T]GTTACCCCAACCAAGTGTACTACAGGCCCA	chr20:4699686 (+)			Kenny (2017) JNNP 88, 890
Dementia	PRNP	5621	Missense	DM	CM083043			[NM_000311.4:c.605A>G] [NP_000302.1:p.D202G]	A-G		GAC-GGC	Asp-Gly	202	chr20:4680471 (+)	CCACCAAGGGGGAGAACTTCACCGAGACCG[A/G]CGTTAAGATGATGGAGCGCGTGGTTGAGCA	chr20:4699825 (+)	0.8;VERY HIGH RISK	0.0;DAMAGING	Heinemann (2008) MSM 14, CS41
Dementia, neurodegenerative	PRNP	5621	Missense	DM	CM083549	rs55871421		[NM_000311.4:c.592T>G] [NP_000302.1:p.F198V]	T-G		TTC-GTC	Phe-Val	198	chr20:4680458 (+)	ACGGTCACCACAACCACCAAGGGGGAGAAC[T/G]TCACCGAGACCGACGTTAAGATGATGGAGC	chr20:4699812 (+)	0.73;HIGH RISK	0.0;DAMAGING	Zheng (2008) AJMGBNG 147B, 938
Dementia	PSEN1	5663	Missense	DM?	CM1310219			[NM_000021.3:c.364A>G] [NP_000012.1:p.T122A]	A-G		ACC-GCC	Thr-Ala	122	chr14:73640299 (+)	tgtagAATCTATACCCCATTCACAGAAGAT[A/G]CCGAGACTGTGGGCCAGAGAGCCCTGCACT	chr14:73173591 (+)			Beck (2014) NEURO AG 35, 261
Frontotemporal dementia	PSEN1	5663	Missense	DM?	CM1815495			[NM_000021.3:c.45G>T] [NP_000012.1:p.Q15H]	G-T		CAG-CAT	Gln-His	15	chr14:73614772 (+)	TGCACCGTTGTCCTACTTCCAGAATGCACA[G/T]ATGTCTGAGGACAACCACCTGAGCAATACT	chr14:73148064 (+)			Koriath (2018) MOL PSYCH epub, epub
Dementia, pyramidal system involvement, and leukoencephalopathy	PSEN1	5663	Missense	DM	CM068518	rs63750324		[NM_000021.3:c.850C>T] [NP_000012.1:p.P284S]	C-T		CCA-TCA	Pro-Ser	284	chr14:73664819 (+)	ACAGCTCAGGAGAGAAATGAAACGCTTTTT[C/T]CAGCTCTCATTTACTCCTgtaagtatttga	chr14:73198111 (+)	0.75;HIGH RISK	0.0;DAMAGING	Marrosu (2006) NEUROLOGY 66, 108
Dementia	PSEN1	5663	Missense	DM	CM1815481			[NM_000021.3:c.1297C>T] [NP_000012.1:p.P433S]	C-T		CCA-TCA	Pro-Ser	433	chr14:73685890 (+)	TTACTCCTTGCCATTTTCAAGAAAGCATTG[C/T]CAGCTCTTCCAATCTCCATCACCTTTGGGC	chr14:73219182 (+)			Koriath (2018) MOL PSYCH epub, epub
Frontotemporal dementia	PSEN1	5663	Missense	DM?	CM1815445	rs147638016		[NM_000021.3:c.908C>T] [NP_000012.1:p.P303L]	C-T		CCG-CTG	Pro-Leu	303	chr14:73673133 (+)	TGTGGTTGGTGAATATGGCAGAAGGAGACC[C/T]GGAAGCTCAAAGGAGAGTATCCAAAAATTC	chr14:73206425 (+)			Koriath (2018) MOL PSYCH epub, epub
Frontotemporal dementia	PSEN1	5663	Missense	DM	CM003611	rs63751399		[NM_000021.3:c.338T>C] [NP_000012.1:p.L113P]	T-C		CTA-CCA	Leu-Pro	113	chr14:73637755 (+)	TCAGCTTTTATACCCGGAAGGATGGGCAGC[T/C]gtacgtatgagttttgttttattattctca	chr14:73171047 (+)	0.85;VERY HIGH RISK	0.0;DAMAGING	Raux (2000) NEUROLOGY 55, 1577
Frontotemporal dementia	PSEN1	5663	Missense	DM	CM092720			[NM_000021.3:c.1270C>G] [NP_000012.1:p.L424V]	C-G		CTC-GTC	Leu-Val	424	chr14:73685863 (+)	tctccacagGGTTTGTGCCTTACATTATTA[C/G]TCCTTGCCATTTTCAAGAAAGCATTGCCAG	chr14:73219155 (+)	0.74;HIGH RISK	0.07;TOLERATED	Robles (2009) AJADOD 24, 40
Frontotemporal dementia	PSEN1	5663	Missense	DM	CM066192	rs63750487		[NM_000021.3:c.676C>T] [NP_000012.1:p.L226F]	C-T		CTC-TTC	Leu-Phe	226	chr14:73659479 (+)	AAAGGTCCACTTCGACTCCAGCAGGCATAT[C/T]TCATTATGATTAGTGCCCTCATGGCCCTGG	chr14:73192771 (+)	0.96;VERY HIGH RISK	0.0;DAMAGING	Zekanowski (2006) EXP NEUROL 200, 82
Dementia	PSEN1	5663	Missense	DM?	CM125765			[NM_000021.3:c.401T>G] [NP_000012.1:p.L134R]	T-G		CTG-CGG	Leu-Arg	134	chr14:73640336 (+)	CTGTGGGCCAGAGAGCCCTGCACTCAATTC[T/G]GAATGCTGCCATCATGATCAGTGTCATTGT	chr14:73173628 (+)		0.02;DAMAGING	Lohmann (2012) NEURO AG 33, 1850.e17
Dementia, with lysosomal inclusions	PSEN1	5663	Missense	DM	CM1310280	rs63750687		[NM_000021.3:c.1141C>T] [NP_000012.1:p.L381F]	C-T		CTT-TTT	Leu-Phe	381	chr14:73683845 (+)	tgtaacctttcctttttagGGGGAGTAAAA[C/T]TTGGATTGGGAGATTTCATTTTCTACAGTG	chr14:73217137 (+)			Dolzhanskaya (2014) JAD 39, 23
Dementia	PSEN1	5663	Missense	DM	CM1815480			[NM_000021.3:c.409G>A] [NP_000012.1:p.A137T]	G-A		GCC-ACC	Ala-Thr	137	chr14:73640344 (+)	CAGAGAGCCCTGCACTCAATTCTGAATGCT[G/A]CCATCATGATCAGTGTCATTGTTGTCATGA	chr14:73173636 (+)			Koriath (2018) MOL PSYCH epub, epub
Dementia	PSEN1	5663	Missense	DM?	CM125767			[NM_000021.3:c.1186G>A] [NP_000012.1:p.A396T]	G-A		GCC-ACC	Ala-Thr	396	chr14:73683890 (+)	TTCATTTTCTACAGTGTTCTGGTTGGTAAA[G/A]CCTCAGCAACAGCCAGTGGAGACTGGAACA	chr14:73217182 (+)		0.0;DAMAGING	Lohmann (2012) NEURO AG 33, 1850.e17
Frontotemporal dementia	PSEN1	5663	Missense	DM	CM041068	rs63751068		[NM_000021.3:c.548G>T] [NP_000012.1:p.G183V]	G-T		GGG-GTG	Gly-Val	183	chr14:73653628 (+)	TGCTGTTCTTTTTTTCATTCATTTACTTGG[G/T]gtaagttgtgaaatttttggtctgtctttc	chr14:73186920 (+)	0.68;HIGH RISK	0.29;TOLERATED	Dermaut (2004) ANN NEUROL 55, 617
Presenile dementia and parkinsonism	PSEN1	5663	Missense	DM	CM023583	rs63750444		[NM_000021.3:c.650G>A] [NP_000012.1:p.G217D]	G-A		GGT-GAT	Gly-Asp	217	chr14:73659453 (+)	TGGTGGGAATGATTTCCATTCACTGGAAAG[G/A]TCCACTTCGACTCCAGCAGGCATATCTCAT	chr14:73192745 (+)	0.96;VERY HIGH RISK	0.0;DAMAGING	Takao (2002) ACTA NEURO 104, 155
Frontotemporal dementia	PSEN1	5663	Missense	DM	CM095678	rs200525059		[NM_000021.3:c.1234G>A] [NP_000012.1:p.V412I]	G-A		GTA-ATA	Val-Ile	412	chr14:73683938 (+)	GGAGACTGGAACACAACCATAGCCTGTTTC[G/A]TAGCCATATTAATTgtaagtatacactaat	chr14:73217230 (+)	0.45;MEDIUM RISK	0.27;TOLERATED	Bernardi (2009) NEURO AG 30, 1825
Dementia	PSEN1	5663	Missense	DM	CM1815482			[NM_000021.3:c.424G>A] [NP_000012.1:p.V142I]	G-A		GTC-ATC	Val-Ile	142	chr14:73640359 (+)	TCAATTCTGAATGCTGCCATCATGATCAGT[G/A]TCATTGTTGTCATGACTATCCTCCTGGTGG	chr14:73173651 (+)			Koriath (2018) MOL PSYCH epub, epub
Subcortical dementia and parkinsonism	PSEN1	5663	Missense	DM	CM043067	rs63750680		[NM_000021.3:c.815T>C] [NP_000012.1:p.V272A]	T-C		GTT-GCT	Val-Ala	272	chr14:73664784 (+)	TGTGTCCGAAAGGTCCACTTCGTATGCTGG[T/C]TGAAACAGCTCAGGAGAGAAATGAAACGCT	chr14:73198076 (+)	0.94;VERY HIGH RISK	0.0;DAMAGING	Jimenez-Escrig (2004) EJ NEUROL 11, 663
Dementia	PSEN1	5663	Missense	DM	CM1815483			[NM_000021.3:c.1177G>T] [NP_000012.1:p.V393F]	G-T		GTT-TTT	Val-Phe	393	chr14:73683881 (+)	TTGGGAGATTTCATTTTCTACAGTGTTCTG[G/T]TTGGTAAAGCCTCAGCAACAGCCAGTGGAG	chr14:73217173 (+)			Koriath (2018) MOL PSYCH epub, epub
Dementia	PSEN1	5663	Missense	DM?	CM125766			[NM_000021.3:c.784T>G] [NP_000012.1:p.L262V]	T-G		TTG-GTG	Leu-Val	262	chr14:73664753 (+)	gtttttctttttctagATTTAGTGGCTGTT[T/G]TGTGTCCGAAAGGTCCACTTCGTATGCTGG	chr14:73198045 (+)		0.0;DAMAGING	Lohmann (2012) NEURO AG 33, 1850.e17
Alzheimer disease, early-onset & presenile dementia	PSEN1	5663	Missense	DM	CM094687			[NM_000021.3:c.519G>C] [NP_000012.1:p.L173F]	G-C		TTG-TTC	Leu-Phe	173	chr14:73653599 (+)	TGCCTGGCTTATTATATCATCTCTATTGTT[G/C]CTGTTCTTTTTTTCATTCATTTACTTGGGg	chr14:73186891 (+)	0.89;VERY HIGH RISK	0.0;DAMAGING	Kasuga (2009) J NEUROL 256, 1351
Frontotemporal dementia	PSEN2	5664	Missense	DM?	CM1817341			[NM_000447.2:c.437T>C] [NP_000438.2:p.I146T]	T-C		ATC-ACC	Ile-Thr	146	chr1:227073319 (+)	TCAACTCCGTGCTGAACACCCTCATCATGA[T/C]CAGCGTCATCGTGGTTATGACCATCTTCTT	chr1:226885618 (+)			Kim (2018) NEURO AG 72, 186.e1
Dementia	PSEN2	5664	Missense	DM	CM149710			[NM_000447.2:c.703A>T] [NP_000438.2:p.I235F]	A-T		ATC-TTC	Ile-Phe	235	chr1:227076666 (+)	CTGGTGCTGCAGCAGGCCTACCTCATCATG[A/T]TCAGTGCGCTCATGGCCCTAGTGTTCATCA	chr1:226888965 (+)			Lee (2014) MGGM 2, 430
Dementia	PSEN2	5664	Missense	DM	CM149711	rs777639021		[NM_000447.2:c.1000C>G] [NP_000438.2:p.P334A]	C-G		CCT-GCT	Pro-Ala	334	chr1:227079473 (+)	gAAGAAGACTCCTATGACAGTTTTGGGGAG[C/G]CTTCATACCCCGAAGTCTTTGAGCCTCCCT	chr1:226891772 (+)			Lee (2014) MGGM 2, 430
Frontotemporal dementia	PSEN2	5664	Missense	DM?	CM1815448	rs200931244		[NM_000447.2:c.487C>T] [NP_000438.2:p.R163C]	C-T		CGC-TGC	Arg-Cys	163	chr1:227073369 (+)	ACCATCTTCTTGGTGGTGCTCTACAAGTAC[C/T]GCTGCTACAAGgtgaggccctggccctgcc	chr1:226885668 (+)			Koriath (2018) MOL PSYCH epub, epub
Frontotemporal dementia	PSEN2	5664	Missense	DM?	CM1815421	rs1272015481		[NM_000447.2:c.404T>G] [NP_000438.2:p.L135R]	T-G		CTC-CGC	Leu-Arg	135	chr1:227073286 (+)	CTGAGGACACACCCTCGGTGGGCCAGCGCC[T/G]CCTCAACTCCGTGCTGAACACCCTCATCAT	chr1:226885585 (+)			Koriath (2018) MOL PSYCH epub, epub
Lewy body dementia with parkinsonism	PSEN2	5664	Missense	DM	CM081407	rs63750048		[NM_000447.2:c.254C>T] [NP_000438.2:p.A85V]	C-T		GCG-GTG	Ala-Val	85	chr1:227071518 (+)	TGGAGGAAGAGCTGACCCTCAAATACGGAG[C/T]GAAGCACGTGATCATGCTGTTTGTGCCTGT	chr1:226883817 (+)	0.96;VERY HIGH RISK	0.01;DAMAGING	Piscopo (2008) Neurology 70, 1549
Dementia	PSEN2	5664	Missense	DM	CM149709	rs199714082		[NM_000447.2:c.1130C>T] [NP_000438.2:p.A377V]	C-T		GCG-GTG	Ala-Val	377	chr1:227081765 (+)	TCATCTTCTACAGTGTGCTGGTGGGCAAGG[C/T]GGCTGCCACGGGCAGCGGGGACTGGAATAC	chr1:226894064 (+)			Lee (2014) MGGM 2, 430
Dementia	PSEN2	5664	Missense	DM	CM1815484	rs866044092		[NM_000447.2:c.448G>A] [NP_000438.2:p.V150M]	G-A		GTG-ATG	Val-Met	150	chr1:227073330 (+)	CTGAACACCCTCATCATGATCAGCGTCATC[G/A]TGGTTATGACCATCTTCTTGGTGGTGCTCT	chr1:226885629 (+)			Koriath (2018) MOL PSYCH epub, epub
Parkinson disease with dementia	PSEN2	5664	Missense	DM?	CM129293			[NM_000447.2:c.572T>A] [NP_000438.2:p.V191E]	T-A		GTG-GAG	Val-Glu	191	chr1:227076535 (+)	cacaggctccaccttggtcctgcagGGAAG[T/A]GCTCAAGACCTACAATGTGGCCATGGACTA	chr1:226888834 (+)		0.0;DAMAGING	Meeus (2012) NEURO AG 33, 629.e5
Frontotemporal dementia	PSEN2	5664	Missense	DM?	CM1815418	rs200410369		[NM_000447.2:c.584A>G] [NP_000438.2:p.Y195C]	A-G		TAC-TGC	Tyr-Cys	195	chr1:227076547 (+)	cttggtcctgcagGGAAGTGCTCAAGACCT[A/G]CAATGTGGCCATGGACTACCCCACCCTCTT	chr1:226888846 (+)			Koriath (2018) MOL PSYCH epub, epub
Hypogonadotropic hypogonadism, ataxia & dementia	RNF216	54476	Nonsense	DM	CM135205			[NM_207111.3:c.721C>T] [NP_996994.1:p.Q241*]	C-T		CAG-TAG	Gln-Term	241	chr7:5780927 (-)	GATCATCCTTACTTCCAGTCTCTGAACCAA[C/T]AGCCCCGTGAAATAACAAACCAGGTCGTTC	chr7:5741296 (-)			Margolin (2013) NEJM 368, 1992
Hypogonadotropic hypogonadism, ataxia & dementia	RNF216	54476	Nonsense	DM	CM140808	rs771216799		[NM_207111.3:c.2056C>T] [NP_996994.1:p.R686*]	C-T		CGA-TGA	Arg-Term	686	chr7:5751397 (-)	AAGAGGTTCAGCTGTCCTAATCCTCACTGC[C/T]GAAAGgtagggaggcacatttttttctaga	chr7:5711766 (-)			Sawyer (2014) HUM MUT 35, 45
Hypogonadotropic hypogonadism, ataxia & dementia	RNF216	54476	Missense	DM	CM135204	rs387907368		[NM_207111.3:c.2251C>T] [NP_996994.1:p.R751C]	C-T		CGC-TGC	Arg-Cys	751	chr7:5680916 (-)	AAATCTGAAGGCTGCAACCGCATGTCTTGC[C/T]GCTGTGGTGCCCAGATGTGCTACCTCTGTC	chr7:5641285 (-)			Margolin (2013) NEJM 368, 1992
Hypogonadotropic hypogonadism, ataxia & dementia	RNF216	54476	Missense	DM	CM135206	rs1335215379		[NM_207111.3:c.2149C>T] [NP_996994.1:p.R717C]	C-T		CGT-TGT	Arg-Cys	717	chr7:5692054 (-)	GAGCTGGCTGAAAAAGACGACATCAAGTAC[C/T]GTACCTCTATgtgagtaacagaattcagag	chr7:5652423 (-)			Margolin (2013) NEJM 368, 1992
Hypogonadotropic hypogonadism, ataxia & dementia	RNF216	54476	Nonsense	DM	CM135202	rs387907369		[NM_207111.3:c.1791T>A] [NP_996994.1:p.C597*]	T-A		TGT-TGA	Cys-Term	597	chr7:5754726 (-)	CGCAGATGCTCACTTGTTCTGCAAAGAGTG[T/A]CTCATCAGATATGCCCAAGAGGCAGTCTTT	chr7:5715095 (-)			Margolin (2013) NEJM 368, 1992
Dementia, familial	SERPINI1	5274	Missense	DM	CM992199			[NM_005025.4:c.154A>C] [NP_005016.1:p.S52R]	A-C		AGT-CGT	Ser-Arg	52	chr3:167507070 (+)	GAAGATGAAAATATTCTCTTCTCTCCATTG[A/C]GTATTGCTCTTGCAATGGGAATGATGGAAC	chr3:167789282 (+)	0.87;VERY HIGH RISK	0.0;DAMAGING	Davis (1999) NATURE 401, 376
Dementia, familial	SERPINI1	5274	Missense	DM	CM023684	rs121909052		[NM_005025.4:c.1013A>G] [NP_005016.1:p.H338R]	A-G		CAC-CGC	His-Arg	338	chr3:167540807 (+)	ATAAGGAGATTTTTCTTTCCAAAGCAATTC[A/G]CAAGTCCTTCCTAGAGGTTAATGAAGAAGG	chr3:167823019 (+)	0.76;HIGH RISK	0.0;DAMAGING	Davis (2002) LANCET 359, 2242
Dementia, familial	SERPINI1	5274	Missense	DM	CM023685	rs121909053		[NM_005025.4:c.1175G>A] [NP_005016.1:p.G392E]	G-A		GGA-GAA	Gly-Glu	392	chr3:167543053 (+)	gaaccaatacagGTACAATTCTATTCATGG[G/A]ACGAGTCATGCATCCTGAAACAATGAACAC	chr3:167825265 (+)	0.86;VERY HIGH RISK	0.0;DAMAGING	Davis (2002) LANCET 359, 2242
Dementia, familial	SERPINI1	5274	Missense	DM	CM992198	rs121909051		[NM_005025.4:c.145T>C] [NP_005016.1:p.S49P]	T-C		TCT-CCT	Ser-Pro	49	chr3:167507061 (+)	GCCACTGGTGAAGATGAAAATATTCTCTTC[T/C]CTCCATTGAGTATTGCTCTTGCAATGGGAA	chr3:167789273 (+)	0.74;HIGH RISK	0.0;DAMAGING	Davis (1999) NATURE 401, 376
Frontotemporal dementia	SETX	23064	Missense	DM?	CM1817346			[NM_015046.6:c.6161G>A] [NP_055861.3:p.S2054N]	G-A		AGT-AAT	Ser-Asn	2054	chr9:135163984 (-)	TACGACTGGGTCCAGAAAAGTCTATTAATA[G/A]TGAGGTTCTAAAGTTCAGTTTGGACAGCCA	chr9:132288597 (-)			Kim (2018) NEURO AG 72, 186.e1
Frontotemporal dementia	SETX	23064	Missense	DM?	CM1817345			[NM_015046.6:c.5735T>C] [NP_055861.3:p.M1912T]	T-C		ATG-ACG	Met-Thr	1912	chr9:135173513 (-)	TGGCTAGAGCTGTTCTGAATCCAAACCCTA[T/C]GGACTTCTGTACAAAAGATTTACTGACTAC	chr9:132298126 (-)			Kim (2018) NEURO AG 72, 186.e1
Frontotemporal dementia	SETX	23064	Missense	DM?	CM1817342			[NM_015046.6:c.3992C>T] [NP_055861.3:p.P1331L]	C-T		CCT-CTT	Pro-Leu	1331	chr9:135202993 (-)	ATACCCGAAAAAAGACTAAATTAATTTCTC[C/T]TCAGAACCTGTCTGTCAGAAATAATAAGAA	chr9:132327606 (-)			Kim (2018) NEURO AG 72, 186.e1
Frontotemporal dementia	SETX	23064	Missense	DM?	CM1817343			[NM_015046.6:c.2439A>C] [NP_055861.3:p.E813D]	A-C		GAA-GAC	Glu-Asp	813	chr9:135204546 (-)	TTTGGTCGATAATACTATCAATTTAGATGA[A/C]AATTTGACTGTATCTAACATTGAGAGTTTC	chr9:132329159 (-)			Kim (2018) NEURO AG 72, 186.e1
Frontotemporal dementia	SETX	23064	Missense	DM?	CM1817344			[NM_015046.6:c.5495A>G] [NP_055861.3:p.D1832G]	A-G		GAT-GGT	Asp-Gly	1832	chr9:135176070 (-)	AGAAAGATACAGAGAGAAATGACATACAAG[A/G]TCTCCACGAATATCATTCTGGTTATGTTCA	chr9:132300683 (-)			Kim (2018) NEURO AG 72, 186.e1
Dementia with Lewy bodies	SNCB	6620	Missense	DM	CM043582	rs104893937		[NM_001001502.2:c.368C>A] [NP_001001502.1:p.P123H]	C-A		CCC-CAC	Pro-His	123	chr5:176048219 (-)	AGCCAGAAGGGGAGAGTTATGAGGACCCAC[C/A]CCAGgtgagggggcagcagggctgggcggg	chr5:176621218 (-)	0.43;MEDIUM RISK	0.05;DAMAGING	Ohtake (2004) NEUROLOGY 63, 805
Dementia with Lewy bodies	SNCB	6620	Missense	DM	CM043581	rs104893936		[NM_001001502.2:c.208G>A] [NP_001001502.1:p.V70M]	G-A		GTG-ATG	Val-Met	70	chr5:176053473 (-)	AAGGAACAGGCCTCACATCTGGGAGGAGCT[G/A]TGTTCTCTGGGGCAGGGAACATCGCAGCAG	chr5:176626472 (-)	0.89;VERY HIGH RISK	0.11;TOLERATED	Ohtake (2004) NEUROLOGY 63, 805
Frontotemporal dementia, increased risk	SORT1	6272	Missense	DM?	CM188816	rs141749679		[NM_002959.6:c.904A>G] [NP_002950.3:p.K302E]	A-G		AAA-GAA	Lys-Glu	302	chr1:109888432 (-)	TTGGGAAAAAGCTTCAAAACTATTGGTGTG[A/G]AAATCTACTCATTTGGTCTTGGGGGACGTT	chr1:109345810 (-)			Philtjens (2018) NEURO AG 66, 181.e3
Frontotemporal dementia, increased risk	SORT1	6272	Missense	DM?	CM188826	rs780899322		[NM_002959.6:c.793A>C] [NP_002950.3:p.N265H]	A-C		AAC-CAC	Asn-His	265	chr1:109890144 (-)	ctgtttttgcctcattgtagGGGATCAGAC[A/C]ACACCATCTTCTTTACAACCTATGCAAATG	chr1:109347522 (-)			Philtjens (2018) NEURO AG 66, 181.e3
Frontotemporal dementia, increased risk	SORT1	6272	Missense	DM?	CM188827			[NM_002959.6:c.1243A>G] [NP_002950.3:p.I415V]	A-G		ATA-GTA	Ile-Val	415	chr1:109883367 (-)	ACCAACGTGACCTCCCTCCGCGGCGTCTAC[A/G]TAACAAGCGTGCTCTCCGAAGgtgagtctc	chr1:109340745 (-)			Philtjens (2018) NEURO AG 66, 181.e3
Frontotemporal dementia, increased risk	SORT1	6272	Missense	DM?	CM188822			[NM_002959.6:c.2172G>C] [NP_002950.3:p.Q724H]	G-C		CAG-CAC	Gln-His	724	chr1:109859550 (-)	GTACCGGAAAATTCCAGGGGACAAATGCCA[G/C]GGTGGGGTAAATCCAGTTCGAGAAGTAAAA	chr1:109316928 (-)			Philtjens (2018) NEURO AG 66, 181.e3
Frontotemporal dementia, increased risk	SORT1	6272	Missense	DM?	CM188818			[NM_002959.6:c.1175G>A] [NP_002950.3:p.R392Q]	G-A		CGA-CAA	Arg-Gln	392	chr1:109883435 (-)	GAGGCATTGTCTATTCCAAGTCTTTGGACC[G/A]ACATCTCTACACTACCACAGGCGGAGAGAC	chr1:109340813 (-)			Philtjens (2018) NEURO AG 66, 181.e3
Frontotemporal dementia, increased risk	SORT1	6272	Missense	DM?	CM188828	rs1231742745		[NM_002959.6:c.1261G>A] [NP_002950.3:p.E421K]	G-A		GAA-AAA	Glu-Lys	421	chr1:109883349 (-)	CGCGGCGTCTACATAACAAGCGTGCTCTCC[G/A]AAGgtgagtctcggcatcgcagtggtgtac	chr1:109340727 (-)			Philtjens (2018) NEURO AG 66, 181.e3
Frontotemporal dementia, increased risk	SORT1	6272	Missense	DM?	CM188829			[NM_002959.6:c.1887T>A] [NP_002950.3:p.D629E]	T-A		GAT-GAA	Asp-Glu	629	chr1:109865691 (-)	ATGGCTGGCACACTCCACAGACCCTGAAGA[T/A]TATGAAGATGGCTGCATTTTGGGCTACAAA	chr1:109323069 (-)			Philtjens (2018) NEURO AG 66, 181.e3
Frontotemporal dementia, increased risk	SORT1	6272	Missense	DM?	CM188832	rs774754113		[NM_002959.6:c.2317G>T] [NP_002950.3:p.A773S]	G-T		GCA-TCA	Ala-Ser	773	chr1:109857334 (-)	ATCGTGGGATTGATGCTGGTCACAGTCGTA[G/T]CAGGAGTGCTCATTGTGAAGAAATATGTCT	chr1:109314712 (-)			Philtjens (2018) NEURO AG 66, 181.e3
Frontotemporal dementia, increased risk	SORT1	6272	Missense	DM?	CM188817			[NM_002959.6:c.929G>C] [NP_002950.3:p.G310A]	G-C		GGA-GCA	Gly-Ala	310	chr1:109888407 (-)	GTGTGAAAATCTACTCATTTGGTCTTGGGG[G/C]ACGTTTCCTTTTTGCCTCTGTGATGGCTGA	chr1:109345785 (-)			Philtjens (2018) NEURO AG 66, 181.e3
Frontotemporal dementia, increased risk	SORT1	6272	Missense	DM?	CM188821	rs753398148		[NM_002959.6:c.1252G>A] [NP_002950.3:p.V418M]	G-A		GTG-ATG	Val-Met	418	chr1:109883358 (-)	ACCTCCCTCCGCGGCGTCTACATAACAAGC[G/A]TGCTCTCCGAAGgtgagtctcggcatcgca	chr1:109340736 (-)			Philtjens (2018) NEURO AG 66, 181.e3
Frontotemporal dementia, increased risk	SORT1	6272	Missense	DM?	CM188830	rs72646577		[NM_002959.6:c.1948G>A] [NP_002950.3:p.V650M]	G-A		GTG-ATG	Val-Met	650	chr1:109865630 (-)	GAACAGTTTCTGCGGCTACGCAAGTCATCC[G/A]TGTGTCAGAATGGTCGAGACTATGTTGTGA	chr1:109323008 (-)			Philtjens (2018) NEURO AG 66, 181.e3
Frontotemporal dementia, increased risk	SORT1	6272	Missense	DM?	CM188831	rs770388154		[NM_002959.6:c.2267C>A] [NP_002950.3:p.S756Y]	C-A		TCT-TAT	Ser-Tyr	756	chr1:109857384 (-)	tttaatttctcaagAATTCCAAGTCAAATT[C/A]TGTTCCAATTATCCTGGCCATCGTGGGATT	chr1:109314762 (-)			Philtjens (2018) NEURO AG 66, 181.e3
Spastic paraplegia 11 & dementia	SPG11	80208	Nonsense	DM	CM1610321	rs756134516		[NM_025137.3:c.2431C>T] [NP_079413.3:p.Q811*]	C-T		CAG-TAG	Gln-Term	811	chr15:44914431 (-)	TTGGGACATTTCCAAGAAAATATGCAAATC[C/T]AGTCATTTCCCAGgtagtctcattagtcct	chr15:44622233 (-)			Fraidakis (2016) NDD 16, 373
Dementia with Lewy bodies	SQSTM1	8878	Missense	DM?	CM161768	rs371719657		[NM_003900.4:c.332C>T] [NP_003891.1:p.P111L]	C-T		CCA-CTA	Pro-Leu	111	chr5:179250888 (+)	AGAAAAAAGAGTGCCGGCGGGACCACCGCC[C/T]ACCGTGTGCTCAGGAGGCGCCCCGCAACAT	chr5:179823888 (+)			Keogh (2016) TP 6, e728
Dementia with Lewy bodies	SQSTM1	8878	Missense	DM?	CM161767	rs147810437		[NM_003900.4:c.350C>T] [NP_003891.1:p.A117V]	C-T		GCG-GTG	Ala-Val	117	chr5:179250906 (+)	GGGACCACCGCCCACCGTGTGCTCAGGAGG[C/T]GCCCCGCAACATGGTGCACCCCAATGTGAT	chr5:179823906 (+)			Keogh (2016) TP 6, e728
Frontotemporal dementia	SQSTM1	8878	Nonsense	DM	CM183969			[NM_003900.4:c.671C>A] [NP_003891.1:p.S224*]	C-A		TCA-TAA	Ser-Term	224	chr5:179251321 (+)	GGGAGGCCCGCCCTGGCCCCACGGCAGAAT[C/A]AGgtgaggcttgtgttggaacctgcttctg	chr5:179824321 (+)			Sun (2018) FAN 10,
Frontotemporal dementia	SRR	63826	Missense	DM?	CM1821775			[NM_021947.2:c.703A>G] [NP_068766.1:p.T235A]	A-G		ACC-GCC	Thr-Ala	235	chr17:2226538 (+)	AAACTGATGCCCAATCTTTATCCTCCAGAA[A/G]CCATAGCAGATGGTGTCAAATCCAGCATTG	chr17:2323244 (+)			Karaca (2018) GENET MED epub, epub
Vascular dementia, association with	SYK	6850	Splice	DFP	CS1314268	rs290227		[NM_003177.6:c.1003+91A>G]	A-G	IVS 8, ds, +91				chr9:93636664 (+)	ttgtagagttggttcacgaatccacaccac[A/G]tccgtgattgcaatacagccacagttagcc	chr9:90874382 (+)			Kim (2013) WJBP 14, 220
Frontotemporal dementia, supranuclear gaze palsy & chorea	TARDBP	23435	Missense	DM	CM098046	rs267607102		[NM_007375.3:c.787A>G] [NP_031401.1:p.K263E]	A-G		AAG-GAG	Lys-Glu	263	chr1:11082253 (+)	ATCAGCGTTCATATATCCAATGCCGAACCT[A/G]AGCACAATAGCAATAGACAGTTAGAAAGAA	chr1:11022196 (+)	0.56;MEDIUM RISK	0.0;DAMAGING	Kovacs (2009) MOV DIS 24, 1843
Frontotemporal dementia & progressive supranuclear palsy-like syndrome	TARDBP	23435	Missense	DM	CM1620198			[NM_007375.3:c.715A>G] [NP_031401.1:p.I239V]	A-G		ATT-GTT	Ile-Val	239	chr1:11082181 (+)	ttctttgtttacatcccttatttcttatag[A/G]TTGCGCAGTCTCTTTGTGGAGAGGACTTGA	chr1:11022124 (+)			Yabe (2016) NCN 4, 76
Dementia	TARDBP	23435	Missense	DM?	CM083175	rs80356715		[NM_007375.3:c.269C>T] [NP_031401.1:p.A90V]	C-T		GCT-GTT	Ala-Val	90	chr1:11076931 (+)	ATAACAAAAGAAAAATGGATGAGACAGATG[C/T]TTCATCAGCAGTGAAAGTGAAAAGAGCAGT	chr1:11016874 (+)	0.08;VERY LOW RISK	0.15;TOLERATED	Winton (2008) FEBS LETTS 582, 2252
Frontotemporal dementia	TBK1	29110	Missense	DM?	CM1513128	rs34774243		[NM_013254.3:c.871A>G] [NP_037386.1:p.K291E]	A-G		AAG-GAG	Lys-Glu	291	chr12:64875680 (+)	CTTGCAAACATCCTTGAAGCAGATCAGGAA[A/G]AGTGTTGGGGTTTTGACCAGTTTTTTGCAG	chr12:64481900 (+)			Gijselinck (2015) NEUROLOGY 85, 2116
Frontotemporal dementia / amyotrophic lateral sclerosis	TBK1	29110	Missense	DM	CM1511067	rs1238444122		[NM_013254.3:c.959C>T] [NP_037386.1:p.T320I]	C-T		ACA-ATA	Thr-Ile	320	chr12:64875768 (+)	TAATTCATGTTTTTTCGCTACAACAAATGA[C/T]AGCTCATAAGATTTATATTCATAGCTATAA	chr12:64481988 (+)			Le Ber (2015) NEURO AG 36, 3116.e5
Frontotemporal dementia / amyotrophic lateral sclerosis	TBK1	29110	Missense	DM	CM1511063			[NM_013254.3:c.10A>G] [NP_037386.1:p.T4A]	A-G		ACT-GCT	Thr-Ala	4	chr12:64849660 (+)	ggattgcctgatccagccaagATGCAGAGC[A/G]CTTCTAATCATCTGTGGCTTTTATCTGATA	chr12:64455880 (+)			Le Ber (2015) NEURO AG 36, 3116.e5
Frontotemporal dementia	TBK1	29110	Missense	DM?	CM1513130	rs151225287		[NM_013254.3:c.1544T>C] [NP_037386.1:p.I515T]	T-C		ATA-ACA	Ile-Thr	515	chr12:64889285 (+)	ttatttagCTTTCCAGTTCTCAGGGAACAA[T/C]AGAAACCAGTCTTCAGGATATCGACAGCAG	chr12:64495505 (+)			Gijselinck (2015) NEUROLOGY 85, 2116
Frontotemporal dementia	TBK1	29110	Missense	DM	CM172156	rs138839127		[NM_013254.3:c.1252A>G] [NP_037386.1:p.I418V]	A-G		ATA-GTA	Ile-Val	418	chr12:64879709 (+)	aatattgacattttatttctttattagGCA[A/G]TAACAGGGGTTGTGTGTTATGCCTGCAGAA	chr12:64485929 (+)			van der Zee (2017) HUM MUT 38, 297
Frontotemporal dementia / amyotrophic lateral sclerosis	TBK1	29110	Missense	DM	CM1511064			[NM_013254.3:c.1985T>C] [NP_037386.1:p.M662T]	T-C		ATG-ACG	Met-Thr	662	chr12:64891453 (+)	ttcagTTACAAGAAACTCTGCCTCAGAAAA[T/C]GTTTACAGCTTCCAGTGGAATCAAACATAC	chr12:64497673 (+)			Le Ber (2015) NEURO AG 36, 3116.e5
Frontotemporal dementia / amyotrophic lateral sclerosis	TBK1	29110	Nonsense	DM	CM1511062			[NM_013254.3:c.1963C>T] [NP_037386.1:p.Q655*]	C-T		CAA-TAA	Gln-Term	655	chr12:64891431 (+)	cttttttttttttttttgatgtttcagTTA[C/T]AAGAAACTCTGCCTCAGAAAATGTTTACAG	chr12:64497651 (+)			Le Ber (2015) NEURO AG 36, 3116.e5
Frontotemporal dementia	TBK1	29110	Missense	DM?	CM1513129	rs145905497		[NM_013254.3:c.964C>T] [NP_037386.1:p.H322Y]	C-T		CAT-TAT	His-Tyr	322	chr12:64875773 (+)	CATGTTTTTTCGCTACAACAAATGACAGCT[C/T]ATAAGATTTATATTCATAGCTATAATACgt	chr12:64481993 (+)			Gijselinck (2015) NEUROLOGY 85, 2116
Frontotemporal dementia	TBK1	29110	Missense	DM?	CM1817347			[NM_013254.3:c.1207C>T] [NP_037386.1:p.H403Y]	C-T		CAT-TAT	His-Tyr	403	chr12:64879252 (+)	cttcatatttcagTTTCCCTCCCTAAAGTA[C/T]ATCCACGTTATGATTTAGACGGGGATGCTA	chr12:64485472 (+)			Kim (2018) NEURO AG 72, 186.e1
Frontotemporal dementia	TBK1	29110	Missense	DM?	CM1513127			[NM_013254.3:c.812G>T] [NP_037386.1:p.R271L]	G-T		CGG-CTG	Arg-Leu	271	chr12:64873902 (+)	GAGACATGCCTGTTTCTTGCAGTCTTTCTC[G/T]gtaagtatggtgtacctaattctcatcttt	chr12:64480122 (+)			Gijselinck (2015) NEUROLOGY 85, 2116
Frontotemporal dementia / amyotrophic lateral sclerosis	TBK1	29110	Missense	DM	CM1511066			[NM_013254.3:c.427C>T] [NP_037386.1:p.R143C]	C-T		CGT-TGT	Arg-Cys	143	chr12:64860749 (+)	CACCGTGATATCAAGCCAGGAAATATCATG[C/T]GTGTTATAGGGGAAGATGGACAGTCTGTGT	chr12:64466969 (+)			Le Ber (2015) NEURO AG 36, 3116.e5
Frontotemporal dementia / amyotrophic lateral sclerosis	TBK1	29110	Missense	DM	CM155575	rs201970436		[NM_013254.3:c.916C>A] [NP_037386.1:p.L306I]	C-A		CTT-ATT	Leu-Ile	306	chr12:64875725 (+)	GACCAGTTTTTTGCAGAAACTAGTGATATA[C/A]TTCACCGAATGGTAATTCATGTTTTTTCGC	chr12:64481945 (+)			Pottier (2015) ACTA NEURO 130, 77
Frontotemporal dementia	TBK1	29110	Missense	DM?	CM1513131	rs199905735		[NM_013254.3:c.1603G>A] [NP_037386.1:p.A535T]	G-A		GCA-ACA	Ala-Thr	535	chr12:64889344 (+)	AGATTATCTCCAGGTGGATCACTGGCAGAC[G/A]CATGGGCACATCAAGAAGGCACTCATCCGA	chr12:64495564 (+)			Gijselinck (2015) NEUROLOGY 85, 2116
Frontotemporal dementia / amyotrophic lateral sclerosis	TBK1	29110	Missense	DM	CM1511065	rs918462348		[NM_013254.3:c.77G>A] [NP_037386.1:p.G26E]	G-A		GGA-GAA	Gly-Glu	26	chr12:64849727 (+)	GCCAAGGAGCTACTGCAAATGTCTTTCGTG[G/A]AAGACATAAGgttagtacagagaaaacttt	chr12:64455947 (+)			Le Ber (2015) NEURO AG 36, 3116.e5
Frontotemporal dementia / amyotrophic lateral sclerosis	TBK1	29110	Missense	DM	CM172154	rs1311864742		[NM_013254.3:c.731G>T] [NP_037386.1:p.G244V]	G-T		GGT-GTT	Gly-Val	244	chr12:64873821 (+)	gGTATAAAATAATTACAGGAAAGCCTTCTG[G/T]TGCAATATCTGGAGTACAGAAAGCAGAAAA	chr12:64480041 (+)			van der Zee (2017) HUM MUT 38, 297
Frontotemporal dementia / amyotrophic lateral sclerosis	TBK1	29110	Nonsense	DM	CM1511060			[NM_013254.3:c.1446T>G] [NP_037386.1:p.Y482*]	T-G		TAT-TAG	Tyr-Term	482	chr12:64883824 (+)	aattttctcttttgacttttcatacagATA[T/G]GAAAAGTTGATGAAGATCAACCTGGAAGCG	chr12:64490044 (+)			Le Ber (2015) NEURO AG 36, 3116.e5
Frontotemporal dementia / amyotrophic lateral sclerosis	TBK1	29110	Splice	DM	CS1511061			[NM_013254.3:c.1960-2A>G]	A-G	IVS 18, as, -2				chr12:64891426 (+)	tttttcttttttttttttttttgatgtttc[A/G]gTTACAAGAAACTCTGCCTCAGAAAATGTT	chr12:64497646 (+)			Le Ber (2015) NEURO AG 36, 3116.e5
Frontotemporal dementia	TBK1	29110	Splice	DM	CS1513134			[NM_013254.3:c.992+1G>T]	G-T	IVS 8, ds, +1				chr12:64875802 (+)	TCATAAGATTTATATTCATAGCTATAATAC[G/T]taagtatctctattttcttcttgtatcaac	chr12:64482022 (+)			Gijselinck (2015) NEUROLOGY 85, 2116
Frontotemporal dementia	TIA1	7072	Missense	DM?	CM1810604	rs116707801		[NM_022173.3:c.869T>C] [NP_071505.2:p.M290T]	T-C		ATG-ACG	Met-Thr	290	chr2:70442522 (-)	AATGCTATTGGGGCAAAGAAACTCTTGATA[T/C]GATAAATCCCGTGCAACAGgtgagagggtt	chr2:70215390 (-)			Baradaran-Heravi (2018) NEURO AG 69, 293.e9
Amyotrophic lateral sclerosis/Frontotemporal dementia	TIA1	7072	Missense	DM	CM1712114	rs747006488		[NM_022173.3:c.1002G>A] [NP_071505.2:p.M334I]	G-A		ATG-ATA	Met-Ile	334	chr2:70441513 (-)	TAATGGTTGGCAAGTTCCTGCATATGGAAT[G/A]TATGGCCAGGCATGGAACCAGCAAGGATTT	chr2:70214381 (-)			Mackenzie (2017) NEURON 95, 808
Amyotrophic lateral sclerosis/Frontotemporal dementia	TIA1	7072	Missense	DM	CM1711287	rs757332023		[NM_022173.3:c.1085C>T] [NP_071505.2:p.P362L]	C-T		CCG-CTG	Pro-Leu	362	chr2:70439927 (-)	CATGGATGGGACCAAATTATGGAGTGCAAC[C/T]GCCTCAAGGGCAAAATGGCAGCATGTTGCC	chr2:70212795 (-)			Mackenzie (2017) NEURON 95, 808
Amyotrophic lateral sclerosis/Frontotemporal dementia	TIA1	7072	Missense	DM	CM1711288	rs768554955		[NM_022173.3:c.1141G>A] [NP_071505.2:p.A381T]	G-A		GCA-ACA	Ala-Thr	381	chr2:70439871 (-)	TTGCCCAATCAGCCTTCTGGGTATCGAGTG[G/A]CAGGGTATGAAACCCAGTGAataaggactc	chr2:70212739 (-)			Mackenzie (2017) NEURON 95, 808
Frontotemporal dementia, in GRN mutation carriers, association with	TMEM106B	54664	Missense	DFP	CM135412	rs3173615		[NM_018374.3:c.554C>G] [NP_060844.2:p.T185S]	C-G		ACC-AGC	Thr-Ser	185	chr7:12269417 (+)	TTATTGGAAAGGCACGCTTAAACAACATAA[C/G]CATTATTGGTCCACTTGATATGAAACAAgt	chr7:12229791 (+)			Nicholson (2013) J NCHEM 126, 781
Frontotemporal dementia, association with	TMEM106B	54664	Regulatory	DFP	CR1714880	rs1990620			G-A	#ERROR!				chr7:12284008 (+)	GGCTGGTCATCTCAGACTGGGAGCTTCCTC[G/A]TTGGTTTGTCCTAATGGGCTGAGCAAATGT	chr7:12244382 (+)			Gallagher (2017) AJHG 101, 643
Female vascular dementia, association with	TNFSF14	8740	Regulatory	DFP	CR085113	rs12461821			C-T	-770 relative to TIS				chr19:6671369 (-)	CAGCCTGGGCGACAGAGCGAGACTCCGTCT[C/T]GAAAAAAAAAAAAATCCACGCTTGAATGCA	chr19:6671358 (-)			Kong (2008) JBS 15, 545
Presenile dementia with bone cysts	TREM2	54209	Missense	DM	CM022077	rs28937876		[NM_018965.3:c.558G>T] [NP_061838.1:p.K186N]	G-T		AAG-AAT	Lys-Asn	186	chr6:41126729 (-)	TCTCCTCCTGGCCTGCATCTTTCTCATCAA[G/T]ATTCTAGCAGCCAGCGCCCTCTGGGCTGCA	chr6:41158991 (-)	0.54;MEDIUM RISK	0.12;TOLERATED	Paloneva (2002) AJHG 71, 656
Frontotemporal dementia, increased risk	TREM2	54209	Missense	DP	CM1413310	rs2234253		[NM_018965.3:c.287C>A] [NP_061838.1:p.T96K]	C-A		ACG-AAG	Thr-Lys	96	chr6:41129105 (-)	ACGATACCCTGGGTGGCACTCTCACCATTA[C/A]GCTGCGGAATCTACAACCCCATGATGCGGG	chr6:41161367 (-)			Thelen (2014) NEURO AG 35, 2657.e13
Frontotemporal dementia	TREM2	54209	Same-sense	DM?	CM185717	rs754650868		[NM_018965.3:c.198G>A] [NP_061838.1:p.T66T]	G-A		ACG-ACA	Thr-Thr	66	chr6:41129194 (-)	GAAGGGCCCATGCCAGCGTGTGGTCAGCAC[G/A]CACAACTTGTGGCTGCTGTCCTTCCTGAGG	chr6:41161456 (-)			Peplonska (2018) ALSFD epub, epub
Frontotemporal dementia-like syndrome	TREM2	54209	Missense	DM	CM130449	rs201258663		[NM_018965.3:c.197C>T] [NP_061838.1:p.T66M]	C-T		ACG-ATG	Thr-Met	66	chr6:41129195 (-)	AGAAGGGCCCATGCCAGCGTGTGGTCAGCA[C/T]GCACAACTTGTGGCTGCTGTCCTTCCTGAG	chr6:41161457 (-)		0.0;DAMAGING	Guerreiro (2013) JAMA NEURO 70, 78
Frontotemporal dementia	TREM2	54209	Missense	DM?	CM140169			[NM_018965.3:c.346A>T] [NP_061838.1:p.S116C]	A-T		AGT-TGT	Ser-Cys	116	chr6:41129046 (-)	GGTCTCTACCAGTGCCAGAGCCTCCATGGC[A/T]GTGAGGCTGACACCCTCAGGAAGGTCCTGG	chr6:41161308 (-)			Borroni (2014) NEURO AG 35, 934.e7
Presenile dementia with bone cysts	TREM2	54209	Nonsense	DM	CM033823	rs104894002		[NM_018965.3:c.97C>T] [NP_061838.1:p.Q33*]	C-T		CAG-TAG	Gln-Term	33	chr6:41129295 (-)	GTGTTCCAGGGCGTGGCGGGCCAGTCCCTG[C/T]AGGTGTCTTGCCCCTATGACTCCATGAAGC	chr6:41161557 (-)			Soragna (2003) JNNP 74, 825
Frontotemporal dementia-like syndrome	TREM2	54209	Missense	DM	CM139681			[NM_018965.3:c.257A>T] [NP_061838.1:p.D86V]	A-T		GAC-GTC	Asp-Val	86	chr6:41129135 (-)	GGAGGTGGAATGGGAGCACAGCCATCACAG[A/T]CGATACCCTGGGTGGCACTCTCACCATTAC	chr6:41161397 (-)			Guerreiro (2013) NEURO AG 34, 2890.e1
Presenile dementia with bone cysts	TREM2	54209	Nonsense	DM	CM034622	rs386834143		[NM_018965.3:c.40G>T] [NP_061838.1:p.E14*]	G-T		GAG-TAG	Glu-Term	14	chr6:41130781 (-)	CTCCGGCTGCTCATCTTACTCTTTGTCACA[G/T]gtaggatcccctccgtgccctgtgatgcct	chr6:41163043 (-)			Paloneva (2003) JEM 198, 669
Presenile dementia with bone cysts	TREM2	54209	Missense	DM	CM022076	rs28939079		[NM_018965.3:c.401A>G] [NP_061838.1:p.D134G]	A-G		GAT-GGT	Asp-Gly	134	chr6:41127611 (-)	tcatggctctgcctcccatagACCCCCTGG[A/G]TCACCGGGATGCTGGAGATCTCTGGTTCCC	chr6:41159873 (-)	0.5;MEDIUM RISK	0.37;TOLERATED	Paloneva (2002) AJHG 71, 656
Frontotemporal dementia-like syndrome	TREM2	54209	Missense	DM	CM130450	rs797044603		[NM_018965.3:c.113A>G] [NP_061838.1:p.Y38C]	A-G		TAT-TGT	Tyr-Cys	38	chr6:41129279 (-)	CGGGCCAGTCCCTGCAGGTGTCTTGCCCCT[A/G]TGACTCCATGAAGCACTGGGGGAGGCGCAA	chr6:41161541 (-)		0.0;DAMAGING	Guerreiro (2013) JAMA NEURO 70, 78
Presenile dementia with bone cysts	TREM2	54209	Nonsense	DM	CM022075	rs104893998		[NM_018965.3:c.233G>A] [NP_061838.1:p.W78*]	G-A		TGG-TAG	Trp-Term	78	chr6:41129159 (-)	ACTTGTGGCTGCTGTCCTTCCTGAGGAGGT[G/A]GAATGGGAGCACAGCCATCACAGACGATAC	chr6:41161421 (-)			Paloneva (2002) AJHG 71, 656
Presenile dementia with bone cysts	TREM2	54209	Nonsense	DM	CM022074	rs104894001		[NM_018965.3:c.132G>A] [NP_061838.1:p.W44*]	G-A		TGG-TGA	Trp-Term	44	chr6:41129260 (-)	GTCTTGCCCCTATGACTCCATGAAGCACTG[G/A]GGGAGGCGCAAGGCCTGGTGCCGCCAGCTG	chr6:41161522 (-)			Paloneva (2002) AJHG 71, 656
Presenile dementia with bone cysts	TREM2	54209	Splice	DM	CS022111	rs386834144		[NM_018965.3:c.482+2T>C]	T-C	IVS 3, ds, +2				chr6:41127528 (-)	GATGCCCATGTGGAGCACAGCATCTCCAGg[T/C]acagcgatgggtctttcctaaaacccgtgg	chr6:41159790 (-)			Paloneva (2002) AJHG 71, 656
Frontotemporal dementia	TRPM2	7226	Missense	DM?	CM1817348			[NM_003307.3:c.259G>A] [NP_003298.1:p.V87M]	G-A		GTG-ATG	Val-Met	87	chr21:45784001 (+)	gggtgactggtgctgtgtctttgcagGAAG[G/A]TGGTGTGTCAGTGTGGCTACACGCATGAGC	chr21:44364118 (+)			Kim (2018) NEURO AG 72, 186.e1
Amyotrophic lateral sclerosis/Frontotemporal dementia	TRPM7	54822	Missense	DM?	CM1811824			[NM_017672.5:c.2525C>T] [NP_060142.3:p.T842M]	C-T		ACG-ATG	Thr-Met	842	chr15:50901833 (-)	TACAAATGAAATCAAAAAAGCTTCCAATTA[C/T]GCGAAAGTTTTATGCCTTTTATCATGCACC	chr15:50609636 (-)			Xu (2018) AGDIS 9, 696
Dementia, late-onset	TWNK	56652	Missense	DM	CM102249	rs267606682		[NM_021830.4:c.1120C>T] [NP_068602.2:p.R374W]	C-T		CGG-TGG	Arg-Trp	374	chr10:102749087 (+)	CACAAGTCCATCGTATCTTTCCGGCAGCTT[C/T]GGGAGGAGGTGCTAGGAGAACTGTCAAATG	chr10:100989330 (+)	0.69;HIGH RISK	0.22;TOLERATED	Echaniz-Laguna (2010) NEUROGENET 11, 21
Frontotemporal dementia	UBQLN2	29978	Missense	DM	CM128870	rs1001930696		[NM_013444.3:c.845C>T] [NP_038472.2:p.A282V]	C-T		GCC-GTC	Ala-Val	282	chrX:56591151 (+)	ACACTGACATTCAAGAGCCGATGCTGAATG[C/T]CGCACAAGAGCAGTTTGGGGGTAATCCATT	chrX:56564718 (+)		0.02;DAMAGING	Synofzik (2012) NEURO AG 33, 2949.e13
Behavioural changes, seizures, dementia	UBR4	23352	Missense	DM?	CM179731			[NM_020765.2:c.9787G>A] [NP_065816.2:p.A3263T]	G-A		GCC-ACC	Ala-Thr	3263	chr1:19449356 (-)	GCAAGTGTGGTTACAGCCAGCTCAGGCTCC[G/A]CCTTGCAATATGACACACTCATCAGCCTGg	chr1:19122862 (-)			Monies (2017) HUM GENET 136, 921
Inclusion body myopathy with Paget disease and frontotemporal dementia (IBMPFD)	VCP	7415	Missense	DM	CM074629			[NM_007126.4:c.1159A>C] [NP_009057.1:p.N387H]	A-C		AAC-CAC	Asn-His	387	chr9:35061609 (-)	CGCTTAGAGATTCTTCAGATCCATACCAAG[A/C]ACATGAAGCTGGCAGATGATGTGGACCTGG	chr9:35061612 (-)	0.37;LOW RISK	0.01;DAMAGING	Watts (2007) CLIN GENET 72, 420
Frontotemporal dementia	VCP	7415	Missense	DM	CM1812290			[NM_007126.4:c.785C>G] [NP_009057.1:p.T262S]	C-G		ACT-AGT	Thr-Ser	262	chr9:35063001 (-)	CCCTGATTGCTCGAGCTGTAGCAAATGAGA[C/G]TGGAGCCTTCTTCTTCTTGATCAATGgtga	chr9:35063004 (-)			Hang Wong (2018) JAD ,
Frontotemporal dementia	VCP	7415	Missense	DM	CM1615934	rs1287162663		[NM_007126.4:c.379A>G] [NP_009057.1:p.T127A]	A-G		ACT-GCT	Thr-Ala	127	chr9:35066738 (-)	CTGCCCATTGATGACACAGTGGAAGGCATT[A/G]CTGGTAATCTCTTCGAGGTATACCTTAAGC	chr9:35066741 (-)			Shi (2016) JHG 61, 1003
Inclusion body myopathy with Paget disease and frontotemporal dementia (IBMPFD)	VCP	7415	Missense	DM?	CM087380			[NM_007126.4:c.784A>G] [NP_009057.1:p.T262A]	A-G		ACT-GCT	Thr-Ala	262	chr9:35063002 (-)	ACCCTGATTGCTCGAGCTGTAGCAAATGAG[A/G]CTGGAGCCTTCTTCTTCTTGATCAATGgtg	chr9:35063005 (-)		0.23;TOLERATED	Spina (2008) FASEB J 22, 58.4
Inclusion body myopathy with Paget disease and frontotemporal dementia (IBMPFD)	VCP	7415	Missense	DM?	CM116355	rs140913250		[NM_007126.4:c.79A>G] [NP_009057.1:p.I27V]	A-G		ATT-GTT	Ile-Val	27	chr9:35068298 (-)	CTCAAACAGAAGAACCGTCCCAATCGGTTA[A/G]TTGTTGATGAAGCCATCAATGAGGACAACA	chr9:35068301 (-)		0.82;TOLERATED	Rohrer (2011) J NEUROL 258, 1494
Inclusion body myopathy with Paget disease and frontotemporal dementia (IBMPFD)	VCP	7415	Missense	DM	CM117508	rs367881889		[NM_007126.4:c.451A>G] [NP_009057.1:p.I151V]	A-G		ATT-GTT	Ile-Val	151	chr9:35065373 (-)	gtgcttgtactgtttgctctcgcagGAGAC[A/G]TTTTTCTTGTCCGTGGTGGGATGCGTGCTG	chr9:35065376 (-)		0.41;TOLERATED	Dejesus-Hernandez (2011) NEUROLOGY 77, 1102
Inclusion body myopathy with Paget disease and frontotemporal dementia (IBMPFD)	VCP	7415	Missense	DM	CM167282			[NM_007126.4:c.376A>T] [NP_009057.1:p.I126F]	A-T		ATT-TTT	Ile-Phe	126	chr9:35066741 (-)	GTGCTGCCCATTGATGACACAGTGGAAGGC[A/T]TTACTGGTAATCTCTTCGAGGTATACCTTA	chr9:35066744 (-)			Matsubara (2016) NEU DIS 26, 436
Inclusion body myopathy with Paget disease and frontotemporal dementia (IBMPFD)	VCP	7415	Missense	DM	CM131184			[NM_007126.4:c.616A>T] [NP_009057.1:p.I206F]	A-T		ATT-TTT	Ile-Phe	206	chr9:35064243 (-)	GAGTCCTTGAATGAAGTAGGGTATGATGAC[A/T]TTGGTGGCTGCAGGAAGCAGCTAGCTCAGA	chr9:35064246 (-)		0.0;DAMAGING	Peyer (2013) NEU DIS 23, 149
Frontotemporal dementia	VCP	7415	Missense	DM	CM1817296			[NM_007126.4:c.353C>T] [NP_009057.1:p.P118L]	C-T		CCC-CTC	Pro-Leu	118	chr9:35066764 (-)	TGAAGTACGGCAAACGTATCCATGTGCTGC[C/T]CATTGATGACACAGTGGAAGGCATTACTGG	chr9:35066767 (-)			Saracino (2018) NEURO AG 72, 187.e11
Inclusion body myopathy with Paget disease and frontotemporal dementia (IBMPFD)	VCP	7415	Missense	DM	CM092558	rs868435969		[NM_007126.4:c.410C>T] [NP_009057.1:p.P137L]	C-T		CCG-CTG	Pro-Leu	137	chr9:35066707 (-)	CTGGTAATCTCTTCGAGGTATACCTTAAGC[C/T]GTACTTCCTGGAAGCGTATCGACCCATCCG	chr9:35066710 (-)	0.48;MEDIUM RISK	0.0;DAMAGING	Stojkovic (2009) NEU DIS 19, 316
Dementia	VCP	7415	Missense	DM	CM1815485	rs866101707		[NM_007126.4:c.409C>T] [NP_009057.1:p.P137S]	C-T		CCG-TCG	Pro-Ser	137	chr9:35066708 (-)	ACTGGTAATCTCTTCGAGGTATACCTTAAG[C/T]CGTACTTCCTGGAAGCGTATCGACCCATCC	chr9:35066711 (-)			Koriath (2018) MOL PSYCH epub, epub
Inclusion body myopathy with Paget disease and frontotemporal dementia (IBMPFD)	VCP	7415	Missense	DM	CM040818	rs121909334		[NM_007126.4:c.572G>A] [NP_009057.1:p.R191Q]	G-A		CGA-CAA	Arg-Gln	191	chr9:35065252 (-)	TGATCCACTGCGAAGGGGAGCCTATCAAAC[G/A]AGAGgtgagttttctccctgattccagtat	chr9:35065255 (-)	0.36;LOW RISK	0.03;DAMAGING	Watts (2004) NAT GENET 36, 377
Inclusion body myopathy with Paget disease and frontotemporal dementia (IBMPFD)	VCP	7415	Missense	DM	CM040814	rs121909332		[NM_007126.4:c.283C>G] [NP_009057.1:p.R95G]	C-G		CGC-GGC	Arg-Gly	95	chr9:35067907 (-)	AATAGAGTTGTTCGGAATAACCTTCGTGTA[C/G]GCCTAGGGGATGTCATCAGgtgtgtgtggg	chr9:35067910 (-)	0.52;MEDIUM RISK	0.66;TOLERATED	Watts (2004) NAT GENET 36, 377
Inclusion body myopathy with Paget disease and frontotemporal dementia (IBMPFD)	VCP	7415	Missense	DM	CM087382	rs121909332		[NM_007126.4:c.283C>T] [NP_009057.1:p.R95C]	C-T		CGC-TGC	Arg-Cys	95	chr9:35067907 (-)	AATAGAGTTGTTCGGAATAACCTTCGTGTA[C/T]GCCTAGGGGATGTCATCAGgtgtgtgtggg	chr9:35067910 (-)		0.07;TOLERATED	Kimonis (2008) BBA 1782, 744
Inclusion body myopathy with Paget disease and frontotemporal dementia (IBMPFD)	VCP	7415	Missense	DM	CM092553			[NM_007126.4:c.463C>A] [NP_009057.1:p.R155S]	C-A		CGT-AGT	Arg-Ser	155	chr9:35065361 (-)	tttgctctcgcagGAGACATTTTTCTTGTC[C/A]GTGGTGGGATGCGTGCTGTGGAGTTCAAAG	chr9:35065364 (-)	0.73;HIGH RISK	0.17;TOLERATED	Stojkovic (2009) NEU DIS 19, 316
Frontotemporal dementia	VCP	7415	Missense	DM	CM1812289			[NM_007126.4:c.475C>A] [NP_009057.1:p.R159S]	C-A		CGT-AGT	Arg-Ser	159	chr9:35065349 (-)	gGAGACATTTTTCTTGTCCGTGGTGGGATG[C/A]GTGCTGTGGAGTTCAAAGTGGTGGAAACAG	chr9:35065352 (-)			Hang Wong (2018) JAD ,
Inclusion body myopathy with Paget disease and frontotemporal dementia (IBMPFD)	VCP	7415	Missense	DM	CM040816	rs121909329		[NM_007126.4:c.464G>A] [NP_009057.1:p.R155H]	G-A		CGT-CAT	Arg-His	155	chr9:35065360 (-)	ttgctctcgcagGAGACATTTTTCTTGTCC[G/A]TGGTGGGATGCGTGCTGTGGAGTTCAAAGT	chr9:35065363 (-)	0.76;HIGH RISK	0.06;TOLERATED	Watts (2004) NAT GENET 36, 377
Inclusion body myopathy with Paget disease and frontotemporal dementia (IBMPFD)	VCP	7415	Missense	DM	CM057568	rs121909335		[NM_007126.4:c.476G>A] [NP_009057.1:p.R159H]	G-A		CGT-CAT	Arg-His	159	chr9:35065348 (-)	GAGACATTTTTCTTGTCCGTGGTGGGATGC[G/A]TGCTGTGGAGTTCAAAGTGGTGGAAACAGA	chr9:35065351 (-)	0.5;MEDIUM RISK	0.15;TOLERATED	Haubenberger (2005) NEUROLOGY 65, 1304
Inclusion body myopathy with Paget disease and frontotemporal dementia (IBMPFD)	VCP	7415	Missense	DM	CM040817	rs121909329		[NM_007126.4:c.464G>C] [NP_009057.1:p.R155P]	G-C		CGT-CCT	Arg-Pro	155	chr9:35065360 (-)	ttgctctcgcagGAGACATTTTTCTTGTCC[G/C]TGGTGGGATGCGTGCTGTGGAGTTCAAAGT	chr9:35065363 (-)	0.78;HIGH RISK	0.34;TOLERATED	Watts (2004) NAT GENET 36, 377
Inclusion body myopathy with Paget disease and frontotemporal dementia (IBMPFD)	VCP	7415	Missense	DM	CM102343			[NM_007126.4:c.464G>T] [NP_009057.1:p.R155L]	G-T		CGT-CTT	Arg-Leu	155	chr9:35065360 (-)	ttgctctcgcagGAGACATTTTTCTTGTCC[G/T]TGGTGGGATGCGTGCTGTGGAGTTCAAAGT	chr9:35065363 (-)	0.73;HIGH RISK	0.05;DAMAGING	Kumar (2010) NEU DIS 20, 330
Inclusion body myopathy with Paget disease and frontotemporal dementia (IBMPFD)	VCP	7415	Missense	DM	CM064354			[NM_007126.4:c.277C>T] [NP_009057.1:p.R93C]	C-T		CGT-TGT	Arg-Cys	93	chr9:35067913 (-)	CGGATGAATAGAGTTGTTCGGAATAACCTT[C/T]GTGTACGCCTAGGGGATGTCATCAGgtgtg	chr9:35067916 (-)	0.78;HIGH RISK	0.06;TOLERATED	Guyant-Marechal (2006) NEUROLOGY 67, 644
Inclusion body myopathy with Paget disease and frontotemporal dementia (IBMPFD)	VCP	7415	Missense	DM	CM040815	rs121909330		[NM_007126.4:c.463C>T] [NP_009057.1:p.R155C]	C-T		CGT-TGT	Arg-Cys	155	chr9:35065361 (-)	tttgctctcgcagGAGACATTTTTCTTGTC[C/T]GTGGTGGGATGCGTGCTGTGGAGTTCAAAG	chr9:35065364 (-)	0.8;VERY HIGH RISK	0.01;DAMAGING	Watts (2004) NAT GENET 36, 377
Inclusion body myopathy with Paget disease and frontotemporal dementia (IBMPFD)	VCP	7415	Missense	DM	CM077227	rs387906789		[NM_007126.4:c.475C>T] [NP_009057.1:p.R159C]	C-T		CGT-TGT	Arg-Cys	159	chr9:35065349 (-)	gGAGACATTTTTCTTGTCCGTGGTGGGATG[C/T]GTGCTGTGGAGTTCAAAGTGGTGGAAACAG	chr9:35065352 (-)	0.61;HIGH RISK	0.0;DAMAGING	Bersano (2009) NEURO AG 30, 752
Inclusion body myopathy with Paget disease and frontotemporal dementia (IBMPFD)	VCP	7415	Missense	DM	CM040819	rs121909331		[NM_007126.4:c.695C>A] [NP_009057.1:p.A232E]	C-A		GCA-GAA	Ala-Glu	232	chr9:35064164 (-)	TGCCCCTGAGACATCCTGCCCTCTTTAAGG[C/A]AATTGGTGTGAAGgtgagcatcctgggctc	chr9:35064167 (-)	0.28;LOW RISK	0.23;TOLERATED	Watts (2004) NAT GENET 36, 377
Inclusion body myopathy with Paget disease and frontotemporal dementia (IBMPFD)	VCP	7415	Missense	DM	CM169592			[NM_007126.4:c.1316C>G] [NP_009057.1:p.A439G]	C-G		GCC-GGC	Ala-Gly	439	chr9:35061055 (-)	TCATTGACCTAGAGGATGAGACCATTGATG[C/G]CGAGGTCATGAACTCTCTAGCAGTTACTAT	chr9:35061058 (-)			Figueroa-Bonaparte (2016) JNNP 87, 680
Inclusion body myopathy with Paget disease and frontotemporal dementia (IBMPFD)	VCP	7415	Missense	DM	CM092555			[NM_007126.4:c.1315G>T] [NP_009057.1:p.A439S]	G-T		GCC-TCC	Ala-Ser	439	chr9:35061056 (-)	CTCATTGACCTAGAGGATGAGACCATTGAT[G/T]CCGAGGTCATGAACTCTCTAGCAGTTACTA	chr9:35061059 (-)	0.27;LOW RISK	0.06;TOLERATED	Stojkovic (2009) NEU DIS 19, 316
Inclusion body myopathy with Paget disease and frontotemporal dementia (IBMPFD)	VCP	7415	Missense	DM	CM180404			[NM_007126.4:c.478G>C] [NP_009057.1:p.A160P]	G-C		GCT-CCT	Ala-Pro	160	chr9:35065346 (-)	GACATTTTTCTTGTCCGTGGTGGGATGCGT[G/C]CTGTGGAGTTCAAAGTGGTGGAAACAGATC	chr9:35065349 (-)			Al-Obeidi (2018) CLIN GENET 93, 119
Frontotemporal dementia with Paget disease	VCP	7415	Missense	DM	CM1817295			[NM_007126.4:c.374G>A] [NP_009057.1:p.G125D]	G-A		GGC-GAC	Gly-Asp	125	chr9:35066743 (-)	ATGTGCTGCCCATTGATGACACAGTGGAAG[G/A]CATTACTGGTAATCTCTTCGAGGTATACCT	chr9:35066746 (-)			Saracino (2018) NEURO AG 72, 187.e11
Inclusion body myopathy with Paget disease and frontotemporal dementia (IBMPFD)	VCP	7415	Missense	DM	CM092556			[NM_007126.4:c.469G>A] [NP_009057.1:p.G157R]	G-A		GGG-AGG	Gly-Arg	157	chr9:35065355 (-)	ctcgcagGAGACATTTTTCTTGTCCGTGGT[G/A]GGATGCGTGCTGTGGAGTTCAAAGTGGTGG	chr9:35065358 (-)	0.61;HIGH RISK	0.33;TOLERATED	Stojkovic (2009) NEU DIS 19, 316
Inclusion body myopathy with Paget disease and frontotemporal dementia (IBMPFD)	VCP	7415	Missense	DM	CM090766			[NM_007126.4:c.469G>C] [NP_009057.1:p.G157R]	G-C		GGG-CGG	Gly-Arg	157	chr9:35065355 (-)	ctcgcagGAGACATTTTTCTTGTCCGTGGT[G/C]GGATGCGTGCTGTGGAGTTCAAAGTGGTGG	chr9:35065358 (-)		0.33;TOLERATED	Djamshidian (2009) MUSC NERVE 39, 389
Inclusion body myopathy with Paget disease and frontotemporal dementia (IBMPFD)	VCP	7415	Missense	DM	CM1211204	rs864309502		[NM_007126.4:c.290G>A] [NP_009057.1:p.G97E]	G-A		GGG-GAG	Gly-Glu	97	chr9:35067900 (-)	TTGTTCGGAATAACCTTCGTGTACGCCTAG[G/A]GGATGTCATCAGgtgtgtgtggggtttttg	chr9:35067903 (-)		0.0;DAMAGING	Gu (2013) BONE 52, 9
Inclusion body myopathy with Paget disease and frontotemporal dementia (IBMPFD)	VCP	7415	Missense	DM	CM169591			[NM_007126.4:c.604G>T] [NP_009057.1:p.G202W]	G-T		GGG-TGG	Gly-Trp	202	chr9:35064255 (-)	cagGATGAGGAAGAGTCCTTGAATGAAGTA[G/T]GGTATGATGACATTGGTGGCTGCAGGAAGC	chr9:35064258 (-)			Figueroa-Bonaparte (2016) JNNP 87, 680
Inclusion body myopathy with Paget disease and frontotemporal dementia (IBMPFD)	VCP	7415	Missense	DM	CM1311757			[NM_007126.4:c.466G>A] [NP_009057.1:p.G156S]	G-A		GGT-AGT	Gly-Ser	156	chr9:35065358 (-)	gctctcgcagGAGACATTTTTCTTGTCCGT[G/A]GTGGGATGCGTGCTGTGGAGTTCAAAGTGG	chr9:35065361 (-)			Komatsu (2013) MUSC NERVE , epub
Inclusion body myopathy with Paget disease and frontotemporal dementia (IBMPFD)	VCP	7415	Missense	DM	CM180405			[NM_007126.4:c.383G>C] [NP_009057.1:p.G128A]	G-C		GGT-GCT	Gly-Ala	128	chr9:35066734 (-)	CCATTGATGACACAGTGGAAGGCATTACTG[G/C]TAATCTCTTCGAGGTATACCTTAAGCCGTA	chr9:35066737 (-)			Al-Obeidi (2018) CLIN GENET 93, 119
Inclusion body myopathy with Paget disease and frontotemporal dementia (IBMPFD)	VCP	7415	Missense	DM	CM188029			[NM_007126.4:c.382G>T] [NP_009057.1:p.G128C]	G-T		GGT-TGT	Gly-Cys	128	chr9:35066735 (-)	CCCATTGATGACACAGTGGAAGGCATTACT[G/T]GTAATCTCTTCGAGGTATACCTTAAGCCGT	chr9:35066738 (-)			Al-Tahan (2018) NEU DIS 28, 491
Frontotemporal dementia	VCP	7415	Missense	DM?	CM1815449			[NM_007126.4:c.397G>A] [NP_009057.1:p.V133I]	G-A		GTA-ATA	Val-Ile	133	chr9:35066720 (-)	GTGGAAGGCATTACTGGTAATCTCTTCGAG[G/A]TATACCTTAAGCCGTACTTCCTGGAAGCGT	chr9:35066723 (-)			Koriath (2018) MOL PSYCH epub, epub
Frontotemporal dementia with Paget disease	VCP	7415	Missense	DM	CM1817294			[NM_007126.4:c.296T>A] [NP_009057.1:p.V99D]	T-A		GTC-GAC	Val-Asp	99	chr9:35067894 (-)	GGAATAACCTTCGTGTACGCCTAGGGGATG[T/A]CATCAGgtgtgtgtggggtttttggcttca	chr9:35067897 (-)			Saracino (2018) NEURO AG 72, 187.e11
Inclusion body myopathy with Paget disease and frontotemporal dementia (IBMPFD)	VCP	7415	Missense	DM	CM074630			[NM_007126.4:c.593T>G] [NP_009057.1:p.L198W]	T-G		TTG-TGG	Leu-Trp	198	chr9:35064266 (-)	tcctccatattcagGATGAGGAAGAGTCCT[T/G]GAATGAAGTAGGGTATGATGACATTGGTGG	chr9:35064269 (-)	0.29;LOW RISK	0.01;DAMAGING	Watts (2007) CLIN GENET 72, 420
Amyotrophic lateral sclerosis/Frontotemporal dementia	VCP	7415	Splice	DM?	CS1615484	rs183223259		[NM_007126.4:c.1194+3G>A]	G-A	IVS 10, ds, +3				chr9:35061571 (-)	GCTGGCAGATGATGTGGACCTGGAACAGgt[G/A]aagtgatgatgatggctgaccaggcgttac	chr9:35061574 (-)			Krüger (2016) FMN 9, 92
Alzheimer disease, association with	A2M	2	Missense	DP	CM980001	rs669		[NM_000014.5:c.2998G>A] [NP_000005.2:p.V1000I]	G-A		GTC-ATC	Val-Ile	1000	chr12:9232268 (-)	CTAAATGAAACACAGCAGCTTACTCCAGAG[G/A]TCAAGTCCAAGGCCATTGGCTATCTCAACA	chr12:9079672 (-)			Liao (1998) HMG 7, 1953
Alzheimer disease, association with	A2M	2	Same-sense	DP	CM032792	rs2228222		[NM_000014.5:c.1296C>T] [NP_000005.2:p.Y432Y]	C-T		TAC-TAT	Tyr-Tyr	432	chr12:9254241 (-)	gGTCAATTACAAGGATCGTAGTCCCTGTTA[C/T]GGCTACCAGTGGGTGTCAGAAGAACACGAA	chr12:9101645 (-)			Saunders (2003) HMG 12, 2765
Alzheimer disease, association with	A2M	2	Splice	DP	CS033097	rs11609582		[NM_000014.5:c.2597-4T>A]	T-A	IVS 20, as, -4				chr12:9242623 (-)	gatgctattcatttctactggccttttttt[T/A]cagGAAATGTGAATTTCACTGTGAGCGCAG	chr12:9090027 (-)			Saunders (2003) HMG 12, 2765
Alzheimer's disease, association with	ABCA1	19	Splice	DP	CS075052	rs2297404		[NM_005502.3:c.4593-26G>C]	G-C	IVS 33, as, -26				chr9:107564466 (-)	gctgatgatactgtgcaccccactgtctgg[G/C]ttttaatgtcaggctgttcttttagGTATG	chr9:104802185 (-)			Chu (2007) AJMGBNG 144B, 1007
Alzheimer disease	ABCA7	10347	Missense	DM?	CM1512520	rs149196228		[NM_019112.3:c.4220A>G] [NP_061985.2:p.K1407R]	A-G		AAG-AGG	Lys-Arg	1407	chr19:1055920 (+)	tccatctctcccacagCCTGAAGACTAAGA[A/G]GTGGGTGAATGAGGTCAGgtgaggaggggt	chr19:1055921 (+)			Vardarajan (2015) ANN NEUROL 78, 487
Alzheimer disease	ABCA7	10347	Missense	DM?	CM157250			[NM_019112.3:c.6037A>C] [NP_061985.2:p.K2013Q]	A-C		AAG-CAG	Lys-Gln	2013	chr19:1064245 (+)	TTCCGCTGCCTGGGCAGCCCGCAACATCTC[A/C]AGGGCAGgtgagccggcgcggcctccaggc	chr19:1064246 (+)			Cuyvers (2015) L NEUROL 14, 814
Alzheimer disease	ABCA7	10347	Missense	DM?	CM157229			[NM_019112.3:c.2296A>G] [NP_061985.2:p.N766D]	A-G		AAT-GAT	Asn-Asp	766	chr19:1048920 (+)	gcagGCCAGTACGGGATCCCTGAACCATGG[A/G]ATTTTCCTTTTCGGAGGAGCTACTGGTGCG	chr19:1048921 (+)			Cuyvers (2015) L NEUROL 14, 814
Alzheimer disease	ABCA7	10347	Missense	DM?	CM157235	rs746375847		[NM_019112.3:c.3317C>T] [NP_061985.2:p.T1106M]	C-T		ACG-ATG	Thr-Met	1106	chr19:1053424 (+)	CACACGAGCTGGTGCTGGTGCTGCCCTACA[C/T]GGGTGCCCATGACGGCAGCTTCGCCACACT	chr19:1053425 (+)			Cuyvers (2015) L NEUROL 14, 814
Alzheimer disease	ABCA7	10347	Missense	DM?	CM1719397			[NM_019112.3:c.5507C>T] [NP_061985.2:p.T1836M]	C-T		ACG-ATG	Thr-Met	1836	chr19:1061824 (+)	TGGGTGTGAATGGAGCAGGGAAGACGTCCA[C/T]GTTTCGCATGGTGACGGGGGACACATTGGC	chr19:1061825 (+)			Bellenguez (2017) NEURO AG 59, 220.e1
Alzheimer disease	ABCA7	10347	Missense	DM?	CM1719398	rs200418835		[NM_019112.3:c.5522C>T] [NP_061985.2:p.T1841M]	C-T		ACG-ATG	Thr-Met	1841	chr19:1061839 (+)	CAGGGAAGACGTCCACGTTTCGCATGGTGA[C/T]GGGGGACACATTGGCCAGCAGGGGCGAGGC	chr19:1061840 (+)			Bellenguez (2017) NEURO AG 59, 220.e1
Alzheimer disease	ABCA7	10347	Missense	DM?	CM1512550	rs770754944		[NM_019112.3:c.1723A>T] [NP_061985.2:p.T575S]	A-T		ACG-TCG	Thr-Ser	575	chr19:1046901 (+)	ACAGTGAAGGCCGTGGTGCGGGAGAAGGAG[A/T]CGCGGCTGCGGGACACCATGCGCGCCATGG	chr19:1046902 (+)			Vardarajan (2015) ANN NEUROL 78, 487
Alzheimer disease	ABCA7	10347	Missense	DM?	CM157227	rs972918339		[NM_019112.3:c.1793G>A] [NP_061985.2:p.S598N]	G-A		AGC-AAC	Ser-Asn	598	chr19:1046971 (+)	GCGCGGTGCTCTGGCTAGGCTGGTTCCTCA[G/A]CTGCCTCGGGCCCTTCCTGCTCAGCGCCGC	chr19:1046972 (+)			Cuyvers (2015) L NEUROL 14, 814
Alzheimer disease	ABCA7	10347	Missense	DM?	CM157223	rs147783767		[NM_019112.3:c.1424G>A] [NP_061985.2:p.R475K]	G-A		AGG-AAG	Arg-Lys	475	chr19:1045209 (+)	AAATCCGCATGGACATTGACGTGGTCACGA[G/A]GACCAATAAGATCAGGGACAGgtcaggcga	chr19:1045210 (+)			Cuyvers (2015) L NEUROL 14, 814
Alzheimer disease	ABCA7	10347	Missense	DM?	CM157248			[NM_019112.3:c.5587A>C] [NP_061985.2:p.S1863R]	A-C		AGT-CGT	Ser-Arg	1863	chr19:1062187 (+)	gcccccatccccagCGTGGCCCGGGAACCC[A/C]GTGCTGCGCACCTCAGCATGGGATACTGCC	chr19:1062188 (+)			Cuyvers (2015) L NEUROL 14, 814
Alzheimer disease	ABCA7	10347	Missense	DM?	CM1719399			[NM_019112.3:c.5633T>A] [NP_061985.2:p.I1878N]	T-A		ATC-AAC	Ile-Asn	1878	chr19:1062233 (+)	GCATGGGATACTGCCCTCAATCCGATGCCA[T/A]CTTTGAGCTGCTGACGGGCCGCGAGCACCT	chr19:1062234 (+)			Bellenguez (2017) NEURO AG 59, 220.e1
Alzheimer disease	ABCA7	10347	Missense	DM?	CM157249	rs1165636123		[NM_019112.3:c.5993T>C] [NP_061985.2:p.M1998T]	T-C		ATG-ACG	Met-Thr	1998	chr19:1064201 (+)	GTGAAGCGCTCTGCTCGCGCCTGGCCATCA[T/C]GGTGAATGGGCGGTTCCGCTGCCTGGGCAG	chr19:1064202 (+)			Cuyvers (2015) L NEUROL 14, 814
Alzheimer disease	ABCA7	10347	Missense	DM?	CM157240	rs753840256		[NM_019112.3:c.4517A>G] [NP_061985.2:p.H1506R]	A-G		CAC-CGC	His-Arg	1506	chr19:1056429 (+)	GTGCTCACCTGCCCCCAGGCCCGGCCCGCC[A/G]CGCCCACAGCATCACCACACTCAACCACCC	chr19:1056430 (+)			Cuyvers (2015) L NEUROL 14, 814
Alzheimer disease	ABCA7	10347	Nonsense	DM	CM177604	rs1030634619		[NM_019112.3:c.2194C>T] [NP_061985.2:p.Q732*]	C-T		CAG-TAG	Gln-Term	732	chr19:1047578 (+)	CGGCCTACGGCAGACGTCTTCAGCCTGGCC[C/T]AGGTCTCTGGCCTTCTGCTGCTGGACGCGG	chr19:1047579 (+)			De Roeck (2017) ACTA NEURO 134, 475
Alzheimer disease	ABCA7	10347	Missense	DM?	CM166829			[NM_019112.3:c.895C>G] [NP_061985.2:p.P299A]	C-G		CCA-GCA	Pro-Ala	299	chr19:1043437 (+)	CCTCTGATCCTCGGGAAGCTACTCTTTGCA[C/G]CAGATACACCTTTTACCCGGAAGCTCATGG	chr19:1043438 (+)			Le Guennec (2016) NEUROLOGY 86, 2134
Alzheimer disease	ABCA7	10347	Missense	DM?	CM1719384	rs148580487		[NM_019112.3:c.202C>G] [NP_061985.2:p.P68A]	C-G		CCC-GCC	Pro-Ala	68	chr19:1041871 (+)	AACAAGCCACTGCCATCGGCGGGCACCGTG[C/G]CCTGGCTCCAGGGTCTCATCTGTAATGTGA	chr19:1041872 (+)			Bellenguez (2017) NEURO AG 59, 220.e1
Alzheimer disease	ABCA7	10347	Missense	DM?	CM157261	rs894004783		[NM_019112.3:c.5855C>G] [NP_061985.2:p.P1952R]	C-G		CCG-CGG	Pro-Arg	1952	chr19:1063766 (+)	atgggatcttccgtgctccccagGACGAGC[C/G]GACCACAGGCATGGACCCCAGCGCGCGGCG	chr19:1063767 (+)			Cuyvers (2015) L NEUROL 14, 814
Alzheimer disease	ABCA7	10347	Missense	DM?	CM1719393	rs146191555		[NM_019112.3:c.3800C>T] [NP_061985.2:p.P1267L]	C-T		CCG-CTG	Pro-Leu	1267	chr19:1054642 (+)	GCCTCATCGTGCCTCCTTTCGGGCACTACC[C/T]GGCTCTGCGGCTCAGTCCCACCATGTACGG	chr19:1054643 (+)			Bellenguez (2017) NEURO AG 59, 220.e1
Alzheimer disease	ABCA7	10347	Missense	DM?	CM157225	rs141428162		[NM_019112.3:c.1456C>G] [NP_061985.2:p.P486A]	C-G		CCT-GCT	Pro-Ala	486	chr19:1046239 (+)	ccaccatgcccctctcgcagGTTTTGGGAC[C/G]CTGGCCCAGCCGCGGACCCCCTGACCGACC	chr19:1046240 (+)			Cuyvers (2015) L NEUROL 14, 814
Alzheimer disease	ABCA7	10347	Missense	DM?	CM157246			[NM_019112.3:c.5455C>G] [NP_061985.2:p.P1819A]	C-G		CCT-GCT	Pro-Ala	1819	chr19:1059076 (+)	GCTGTTGACCGCTTGTGCCTGGGGATTCCC[C/G]CTGGTGAGgtgagtccaggggtggaggcca	chr19:1059077 (+)			Cuyvers (2015) L NEUROL 14, 814
Alzheimer disease	ABCA7	10347	Missense	DM?	CM157239	rs151112873		[NM_019112.3:c.4466G>A] [NP_061985.2:p.R1489Q]	G-A		CGA-CAA	Arg-Gln	1489	chr19:1056378 (+)	GCTGGCACTCCATGGTGGCCTTTGTCAACC[G/A]AGCCAGCAACGCAATCCTCCGTGCTCACCT	chr19:1056379 (+)			Cuyvers (2015) L NEUROL 14, 814
Alzheimer disease	ABCA7	10347	Missense	DM?	CM157243	rs1328373039		[NM_019112.3:c.4682G>A] [NP_061985.2:p.R1561Q]	G-A		CGA-CAA	Arg-Gln	1561	chr19:1057001 (+)	CCAGCTTCACTCTTGTCCTCATTGAGGAGC[G/A]AGTCACCCGAGCCAAGCACCTGCAGCTCAT	chr19:1057002 (+)			Cuyvers (2015) L NEUROL 14, 814
Alzheimer disease	ABCA7	10347	Nonsense	DM?	CM1512526	rs753664323		[NM_019112.3:c.4465C>T] [NP_061985.2:p.R1489*]	C-T		CGA-TGA	Arg-Term	1489	chr19:1056377 (+)	GGCTGGCACTCCATGGTGGCCTTTGTCAAC[C/T]GAGCCAGCAACGCAATCCTCCGTGCTCACC	chr19:1056378 (+)			Vardarajan (2015) ANN NEUROL 78, 487
Alzheimer disease	ABCA7	10347	Nonsense	DM?	CM157219	rs774258082		[NM_019112.3:c.4690C>T] [NP_061985.2:p.R1564*]	C-T		CGA-TGA	Arg-Term	1564	chr19:1057009 (+)	ACTCTTGTCCTCATTGAGGAGCGAGTCACC[C/T]GAGCCAAGCACCTGCAGCTCATGGGGGGCC	chr19:1057010 (+)			Cuyvers (2015) L NEUROL 14, 814
Alzheimer disease	ABCA7	10347	Missense	DM?	CM157233	rs139214131		[NM_019112.3:c.2966G>A] [NP_061985.2:p.R989H]	G-A		CGC-CAC	Arg-His	989	chr19:1051944 (+)	agttgtgggttggtcccccgtgcctagGTC[G/A]CACGCTGATCCTCTCCACCCACCACCTGGA	chr19:1051945 (+)			Cuyvers (2015) L NEUROL 14, 814
Alzheimer disease	ABCA7	10347	Missense	DM?	CM1512525	rs145321888		[NM_019112.3:c.4199G>A] [NP_061985.2:p.R1400H]	G-A		CGC-CAC	Arg-His	1400	chr19:1055344 (+)	TCCTGGTCAAGACCTACCCGCGCCTGGTGC[G/A]CCAGGGgtgagccatgccctgggactcagt	chr19:1055345 (+)			Vardarajan (2015) ANN NEUROL 78, 487
Alzheimer disease	ABCA7	10347	Missense	DM?	CM1512518	rs142462701		[NM_019112.3:c.5144G>A] [NP_061985.2:p.R1715H]	G-A		CGC-CAC	Arg-His	1715	chr19:1058263 (+)	GGAACCAGGCCATGGCTGATGCCTTTGAGC[G/A]CTTGGgtgagaacttcctgtcaggtggggc	chr19:1058264 (+)			Vardarajan (2015) ANN NEUROL 78, 487
Alzheimer disease	ABCA7	10347	Missense	DM?	CM157232	rs373667015		[NM_019112.3:c.2926C>T] [NP_061985.2:p.R976C]	C-T		CGC-TGC	Arg-Cys	976	chr19:1051549 (+)	CCTACGGCTGGCGTGGATCCTGCTTCCCGC[C/T]GCGGTATTTGGGAGCTGCTGCTCAAATACC	chr19:1051550 (+)			Cuyvers (2015) L NEUROL 14, 814
Alzheimer disease	ABCA7	10347	Missense	DM?	CM1719391	rs201115102		[NM_019112.3:c.3682C>T] [NP_061985.2:p.R1228C]	C-T		CGC-TGC	Arg-Cys	1228	chr19:1054296 (+)	CGCCAGCAGCTCCAGGCCCTGCTTCTCAAG[C/T]GCTTTCTGCTTGCCCGCCGCAGCCGCCGCG	chr19:1054297 (+)			Bellenguez (2017) NEURO AG 59, 220.e1
Alzheimer disease	ABCA7	10347	Missense	DM?	CM1512553	rs775797092		[NM_019112.3:c.3700C>T] [NP_061985.2:p.R1234C]	C-T		CGC-TGC	Arg-Cys	1234	chr19:1054314 (+)	CTGCTTCTCAAGCGCTTTCTGCTTGCCCGC[C/T]GCAGCCGCCGCGGCCTGTTCGCCCAGgtga	chr19:1054315 (+)			Vardarajan (2015) ANN NEUROL 78, 487
Alzheimer disease	ABCA7	10347	Missense	DM?	CM1719395	rs1052116028		[NM_019112.3:c.4198C>T] [NP_061985.2:p.R1400C]	C-T		CGC-TGC	Arg-Cys	1400	chr19:1055343 (+)	TTCCTGGTCAAGACCTACCCGCGCCTGGTG[C/T]GCCAGGGgtgagccatgccctgggactcag	chr19:1055344 (+)			Bellenguez (2017) NEURO AG 59, 220.e1
Alzheimer disease	ABCA7	10347	Missense	DM?	CM157244	rs749753167		[NM_019112.3:c.5143C>T] [NP_061985.2:p.R1715C]	C-T		CGC-TGC	Arg-Cys	1715	chr19:1058262 (+)	CGGAACCAGGCCATGGCTGATGCCTTTGAG[C/T]GCTTGGgtgagaacttcctgtcaggtgggg	chr19:1058263 (+)			Cuyvers (2015) L NEUROL 14, 814
Alzheimer disease	ABCA7	10347	Missense	DM?	CM166843	rs114787084		[NM_019112.3:c.5794C>T] [NP_061985.2:p.R1932C]	C-T		CGC-TGC	Arg-Cys	1932	chr19:1063624 (+)	CCTGCAGGCACCTACAGCGGAGGGAACAAA[C/T]GCAAGCTGGCGACGGCCCTGGCGCTGGTTG	chr19:1063625 (+)			Le Guennec (2016) NEUROLOGY 86, 2134
Alzheimer disease	ABCA7	10347	Missense	DM?	CM1719402	rs1394138724		[NM_019112.3:c.5980C>T] [NP_061985.2:p.R1994C]	C-T		CGC-TGC	Arg-Cys	1994	chr19:1064188 (+)	agCATGGAGGAGTGTGAAGCGCTCTGCTCG[C/T]GCCTGGCCATCATGGTGAATGGGCGGTTCC	chr19:1064189 (+)			Bellenguez (2017) NEURO AG 59, 220.e1
Alzheimer disease	ABCA7	10347	Missense	DM?	CM1719403			[NM_019112.3:c.6142C>T] [NP_061985.2:p.R2048C]	C-T		CGC-TGC	Arg-Cys	2048	chr19:1065027 (+)	GTGGCGGCCGAGTTCCCTGGGGCGGAGCTG[C/T]GCGAGGCACATGGAGGCCGCCTGCGCTTCC	chr19:1065028 (+)			Bellenguez (2017) NEURO AG 59, 220.e1
Alzheimer disease	ABCA7	10347	Missense	DM?	CM166840	rs143718918		[NM_019112.3:c.2639G>A] [NP_061985.2:p.R880Q]	G-A		CGG-CAG	Arg-Gln	880	chr19:1051006 (+)	ACGACGTCCGCTCCAGCATGGCCGCCATCC[G/A]GCCCCACCTGGGCGTCTGTCCTCAGTACAA	chr19:1051007 (+)			Le Guennec (2016) NEUROLOGY 86, 2134
Alzheimer disease	ABCA7	10347	Missense	DM?	CM157234	rs200619818		[NM_019112.3:c.3269G>A] [NP_061985.2:p.R1090Q]	G-A		CGG-CAG	Arg-Gln	1090	chr19:1053376 (+)	CCCTGGTACAGCACTGGGTGCCCGGGGCAC[G/A]GCTGGTGGAGGAGCTGCCACACGAGCTGGT	chr19:1053377 (+)			Cuyvers (2015) L NEUROL 14, 814
Alzheimer disease	ABCA7	10347	Missense	DM?	CM157224	rs199519231		[NM_019112.3:c.1570C>T] [NP_061985.2:p.R524W]	C-T		CGG-TGG	Arg-Trp	524	chr19:1046353 (+)	GCCGTCCGCGTGCTCAGCGGCGCCAACCCC[C/T]GGGCCGGCCTCTACCTGCAGCAGATGCCCT	chr19:1046354 (+)			Cuyvers (2015) L NEUROL 14, 814
Alzheimer disease	ABCA7	10347	Missense	DM?	CM1512522	rs148891749		[NM_019112.3:c.5338C>T] [NP_061985.2:p.R1780W]	C-T		CGG-TGG	Arg-Trp	1780	chr19:1058877 (+)	GGAGAGGAGGACGAGGATGTAGCCCGTGAA[C/T]GGGAGCGGGTGGTCCAAGGAGCCACCCAGG	chr19:1058878 (+)			Vardarajan (2015) ANN NEUROL 78, 487
Alzheimer disease	ABCA7	10347	Missense	DM?	CM1719390			[NM_019112.3:c.3020G>A] [NP_061985.2:p.R1007H]	G-A		CGT-CAT	Arg-His	1007	chr19:1051998 (+)	ACCTGGATGAGGCAGAGCTGCTGGGAGACC[G/A]TGTGGCCGTGGTGGCAGGTGGCCGCTTGTG	chr19:1051999 (+)			Bellenguez (2017) NEURO AG 59, 220.e1
Alzheimer disease	ABCA7	10347	Missense	DM?	CM157241	rs141113429		[NM_019112.3:c.4487G>C] [NP_061985.2:p.R1496P]	G-C		CGT-CCT	Arg-Pro	1496	chr19:1056399 (+)	TTGTCAACCGAGCCAGCAACGCAATCCTCC[G/C]TGCTCACCTGCCCCCAGGCCCGGCCCGCCA	chr19:1056400 (+)			Cuyvers (2015) L NEUROL 14, 814
Alzheimer disease	ABCA7	10347	Missense	DM?	CM166842	rs753938488		[NM_019112.3:c.5407C>T] [NP_061985.2:p.R1803C]	C-T		CGT-TGT	Arg-Cys	1803	chr19:1059028 (+)	tctgaaagacctgcactctcccagGTATAC[C/T]GTGGGCAGAGGATGCCAGCTGTTGACCGCT	chr19:1059029 (+)			Le Guennec (2016) NEUROLOGY 86, 2134
Alzheimer disease	ABCA7	10347	Missense	DM?	CM166830	rs144852598		[NM_019112.3:c.1859T>C] [NP_061985.2:p.L620P]	T-C		CTC-CCC	Leu-Pro	620	chr19:1047169 (+)	cccgttgcctctcacagCTGGGAGACATCC[T/C]CCCCTACAGCCACCCGGGCGTGGTCTTCCT	chr19:1047170 (+)			Le Guennec (2016) NEUROLOGY 86, 2134
Alzheimer disease	ABCA7	10347	Missense	DM?	CM1719396			[NM_019112.3:c.4484T>C] [NP_061985.2:p.L1495P]	T-C		CTC-CCC	Leu-Pro	1495	chr19:1056396 (+)	CCTTTGTCAACCGAGCCAGCAACGCAATCC[T/C]CCGTGCTCACCTGCCCCCAGGCCCGGCCCG	chr19:1056397 (+)			Bellenguez (2017) NEURO AG 59, 220.e1
Alzheimer disease	ABCA7	10347	Missense	DM?	CM1512517	rs146597357		[NM_019112.3:c.253C>A] [NP_061985.2:p.L85M]	C-A		CTG-ATG	Leu-Met	85	chr19:1041922 (+)	TGTAATGTGAACAACACCTGCTTTCCGCAG[C/A]TGACACCGGGCGAGGAGCCCGGGCGCCTGA	chr19:1041923 (+)			Vardarajan (2015) ANN NEUROL 78, 487
Alzheimer disease	ABCA7	10347	Missense	DM?	CM1719394	rs757090450		[NM_019112.3:c.4172T>A] [NP_061985.2:p.L1391Q]	T-A		CTG-CAG	Leu-Gln	1391	chr19:1055317 (+)	ACCTGACAGGCCGGAACCTGTCTGACTTCC[T/A]GGTCAAGACCTACCCGCGCCTGGTGCGCCA	chr19:1055318 (+)			Bellenguez (2017) NEURO AG 59, 220.e1
Alzheimer disease	ABCA7	10347	Missense	DM?	CM166827	rs201665195		[NM_019112.3:c.302T>G] [NP_061985.2:p.L101R]	T-G		CTG-CGG	Leu-Arg	101	chr19:1041971 (+)	CCGGGCGCCTGAGCAACTTCAACGACTCCC[T/G]gtgagccagaggcagtgggtgcggccggcc	chr19:1041972 (+)			Le Guennec (2016) NEUROLOGY 86, 2134
Alzheimer disease	ABCA7	10347	Missense	DM?	CM1512544	rs754262037		[NM_019112.3:c.1826T>G] [NP_061985.2:p.L609R]	T-G		CTG-CGG	Leu-Arg	609	chr19:1047004 (+)	GCCTCGGGCCCTTCCTGCTCAGCGCCGCAC[T/G]GCTGGTTCTGGTGCTCAAGgtgggcgcgcc	chr19:1047005 (+)			Vardarajan (2015) ANN NEUROL 78, 487
Alzheimer disease	ABCA7	10347	Missense	DM?	CM150148	rs148078867		[NM_019112.3:c.1198C>G] [NP_061985.2:p.L400V]	C-G		CTG-GTG	Leu-Val	400	chr19:1044726 (+)	CACGCTGATGTGGGGCACCTGGTGGGCACG[C/G]TGGGCCGAGTGACGGAGgtgagggcctgtc	chr19:1044727 (+)			Ghani (2015) NEURO AG 36, 545.e9
Alzheimer disease	ABCA7	10347	Missense	DM?	CM1512545	rs766748921		[NM_019112.3:c.1825C>G] [NP_061985.2:p.L609V]	C-G		CTG-GTG	Leu-Val	609	chr19:1047003 (+)	TGCCTCGGGCCCTTCCTGCTCAGCGCCGCA[C/G]TGCTGGTTCTGGTGCTCAAGgtgggcgcgc	chr19:1047004 (+)			Vardarajan (2015) ANN NEUROL 78, 487
Alzheimer disease	ABCA7	10347	Missense	DM?	CM157251	rs1182844289		[NM_019112.3:c.499G>A] [NP_061985.2:p.E167K]	G-A		GAA-AAA	Glu-Lys	167	chr19:1042745 (+)	cattgtcccccttgtggtctttctccccag[G/A]AATCCCTGGGGTTGGCACTGGGCCAAGCCC	chr19:1042746 (+)			Cuyvers (2015) L NEUROL 14, 814
Alzheimer disease	ABCA7	10347	Missense	DM?	CM157252	rs1236812506		[NM_019112.3:c.763G>C] [NP_061985.2:p.E255Q]	G-C		GAA-CAA	Glu-Gln	255	chr19:1043223 (+)	GACCTGATGGAGCTGGTGGGGCAGGAGCCA[G/C]AATCCGCCCTGCCAGACAGCAGCCTGAgtg	chr19:1043224 (+)			Cuyvers (2015) L NEUROL 14, 814
Alzheimer disease	ABCA7	10347	Missense	DM?	CM1512523	rs376512064		[NM_019112.3:c.2488G>C] [NP_061985.2:p.D830H]	G-C		GAC-CAC	Asp-His	830	chr19:1049372 (+)	CCGCAGCCAGCCCTGCGGGGGCTCAGCCTG[G/C]ACTTCTACCAGGGCCACATCACCGCCTTCC	chr19:1049373 (+)			Vardarajan (2015) ANN NEUROL 78, 487
Alzheimer disease	ABCA7	10347	Missense	DM?	CM166841	rs756779245		[NM_019112.3:c.3418G>A] [NP_061985.2:p.E1140K]	G-A		GAG-AAG	Glu-Lys	1140	chr19:1053525 (+)	ACTGGCTACGGGATCTCCGACACCAGCCTC[G/A]AGGAGgtgtgaggcctgggtggtggtgagg	chr19:1053526 (+)			Le Guennec (2016) NEUROLOGY 86, 2134
Alzheimer disease	ABCA7	10347	Missense	DM?	CM1512521	rs145071620		[NM_019112.3:c.5320G>A] [NP_061985.2:p.E1774K]	G-A		GAG-AAG	Glu-Lys	1774	chr19:1058859 (+)	AGGTCTCTGCCACTCCTGGGAGAGGAGGAC[G/A]AGGATGTAGCCCGTGAACGGGAGCGGGTGG	chr19:1058860 (+)			Vardarajan (2015) ANN NEUROL 78, 487
Alzheimer disease	ABCA7	10347	Missense	DM?	CM1512548	rs530609497		[NM_019112.3:c.5548G>A] [NP_061985.2:p.E1850K]	G-A		GAG-AAG	Glu-Lys	1850	chr19:1061865 (+)	GTGACGGGGGACACATTGGCCAGCAGGGGC[G/A]AGGCTGTGCTGGCAGGCCACAGgtgagggg	chr19:1061866 (+)			Vardarajan (2015) ANN NEUROL 78, 487
Alzheimer disease	ABCA7	10347	Missense	DM?	CM1719400	rs756695686		[NM_019112.3:c.5656G>A] [NP_061985.2:p.E1886K]	G-A		GAG-AAG	Glu-Lys	1886	chr19:1062256 (+)	GATGCCATCTTTGAGCTGCTGACGGGCCGC[G/A]AGCACCTGGAGCTGCTTGCGCGCCTGCGCG	chr19:1062257 (+)			Bellenguez (2017) NEURO AG 59, 220.e1
Alzheimer disease	ABCA7	10347	Missense	DM?	CM157226			[NM_019112.3:c.1722G>C] [NP_061985.2:p.E574D]	G-C		GAG-GAC	Glu-Asp	574	chr19:1046900 (+)	GACAGTGAAGGCCGTGGTGCGGGAGAAGGA[G/C]ACGCGGCTGCGGGACACCATGCGCGCCATG	chr19:1046901 (+)			Cuyvers (2015) L NEUROL 14, 814
Alzheimer disease	ABCA7	10347	Missense	DM?	CM157262	rs747067104		[NM_019112.3:c.807G>T] [NP_061985.2:p.E269D]	G-T		GAG-GAT	Glu-Asp	269	chr19:1043349 (+)	cacccccatcccagGCCCCGCCTGCTCGGA[G/T]CTGATTGGAGCCCTGGACAGCCACCCGCTG	chr19:1043350 (+)			Cuyvers (2015) L NEUROL 14, 814
Alzheimer disease	ABCA7	10347	Missense	DM?	CM157245			[NM_019112.3:c.5343G>T] [NP_061985.2:p.E1781D]	G-T		GAG-GAT	Glu-Asp	1781	chr19:1058882 (+)	GGAGGACGAGGATGTAGCCCGTGAACGGGA[G/T]CGGGTGGTCCAAGGAGCCACCCAGGGGGAT	chr19:1058883 (+)			Cuyvers (2015) L NEUROL 14, 814
Alzheimer disease	ABCA7	10347	Nonsense	DM	CM177603			[NM_019112.3:c.2134G>T] [NP_061985.2:p.E712*]	G-T		GAG-TAG	Glu-Term	712	chr19:1047518 (+)	GAGAGCCTGGCTCTGCTGGAGGAGCAGGGC[G/T]AGGGCGCGCAGTGGCACAACGTGGGCACCC	chr19:1047519 (+)			De Roeck (2017) ACTA NEURO 134, 475
Alzheimer disease	ABCA7	10347	Nonsense	DM?	CM1719380			[NM_019112.3:c.2755G>T] [NP_061985.2:p.E919*]	G-T		GAG-TAG	Glu-Term	919	chr19:1051224 (+)	AAGGGTCTGAGTGCCGCTGTAGTGGGCCCC[G/T]AGCAGGACCGTCTGCTGCAGGATGTGGGGC	chr19:1051225 (+)			Bellenguez (2017) NEURO AG 59, 220.e1
Alzheimer disease	ABCA7	10347	Nonsense	DM	CM1512478	rs770510230		[NM_019112.3:c.5035G>T] [NP_061985.2:p.E1679*]	G-T		GAG-TAG	Glu-Term	1679	chr19:1058154 (+)	ccgtctcccacccttgagcagAAGCTGCAG[G/T]AGGTGAGCCGGATCTTGAAACAGGTCTTCC	chr19:1058155 (+)			Vardarajan (2015) ANN NEUROL 78, 487
Alzheimer disease	ABCA7	10347	Missense	DM?	CM157230			[NM_019112.3:c.2534C>T] [NP_061985.2:p.A845V]	C-T		GCC-GTC	Ala-Val	845	chr19:1049418 (+)	ACATCACCGCCTTCCTGGGCCACAACGGGG[C/T]CGGCAAGACCACCACCCTgtgagcccccaa	chr19:1049419 (+)			Cuyvers (2015) L NEUROL 14, 814
Alzheimer disease	ABCA7	10347	Missense	DM?	CM1512551			[NM_019112.3:c.5360C>T] [NP_061985.2:p.A1787V]	C-T		GCC-GTC	Ala-Val	1787	chr19:1058899 (+)	CCCGTGAACGGGAGCGGGTGGTCCAAGGAG[C/T]CACCCAGGGGGATGTGTTGGTGCTGAGGAA	chr19:1058900 (+)			Vardarajan (2015) ANN NEUROL 78, 487
Alzheimer disease	ABCA7	10347	Missense	DM?	CM157253	rs1163076910		[NM_019112.3:c.586G>C] [NP_061985.2:p.A196P]	G-C		GCG-CCG	Ala-Pro	196	chr19:1043046 (+)	ctccgtctggtaacctctctctagCTCCTG[G/C]CGCTGCGCAGCCTGGTGGAGCTTCGGGCAC	chr19:1043047 (+)			Cuyvers (2015) L NEUROL 14, 814
Alzheimer disease	ABCA7	10347	Missense	DM?	CM157228	rs144979723		[NM_019112.3:c.1766C>G] [NP_061985.2:p.A589G]	C-G		GCG-GGG	Ala-Gly	589	chr19:1046944 (+)	ACACCATGCGCGCCATGGGGCTCAGCCGCG[C/G]GGTGCTCTGGCTAGGCTGGTTCCTCAGCTG	chr19:1046945 (+)			Cuyvers (2015) L NEUROL 14, 814
Alzheimer disease	ABCA7	10347	Missense	DM?	CM157237	rs142617105		[NM_019112.3:c.4322C>T] [NP_061985.2:p.A1441V]	C-T		GCG-GTG	Ala-Val	1441	chr19:1056148 (+)	AGTTGGGCCGCTCAGTGGAGGAGTTGTGGG[C/T]GCTGCTGAGTCCCCTGCCTGGCGGGGCCCT	chr19:1056149 (+)			Cuyvers (2015) L NEUROL 14, 814
Alzheimer disease	ABCA7	10347	Missense	DM?	CM166831			[NM_019112.3:c.2026G>C] [NP_061985.2:p.A676P]	G-C		GCT-CCT	Ala-Pro	676	chr19:1047336 (+)	TCCCTCTACCTGCCCTACGTGCTGTGTGTG[G/C]CTTGGCGGGACCGGCTGCCCGCGGGTGGCC	chr19:1047337 (+)			Le Guennec (2016) NEUROLOGY 86, 2134
Alzheimer disease	ABCA7	10347	Missense	DM?	CM1512557	rs149949633		[NM_019112.3:c.2326G>A] [NP_061985.2:p.G776R]	G-A		GGA-AGA	Gly-Arg	776	chr19:1048950 (+)	AATTTTCCTTTTCGGAGGAGCTACTGGTGC[G/A]GACCTCGGCCCCCCAAGAGTCCAGCCCCTT	chr19:1048951 (+)			Vardarajan (2015) ANN NEUROL 78, 487
Alzheimer disease	ABCA7	10347	Missense	DM?	CM1512524	rs374185879		[NM_019112.3:c.4243G>A] [NP_061985.2:p.G1415R]	G-A		GGA-AGA	Gly-Arg	1415	chr19:1056069 (+)	ccttccctgcctgcatggccccacagATAC[G/A]GAGGCTTCTCGCTGGGGGGCCGAGACCCAG	chr19:1056070 (+)			Vardarajan (2015) ANN NEUROL 78, 487
Alzheimer disease	ABCA7	10347	Nonsense	DM?	CM1719372			[NM_019112.3:c.2326G>T] [NP_061985.2:p.G776*]	G-T		GGA-TGA	Gly-Term	776	chr19:1048950 (+)	AATTTTCCTTTTCGGAGGAGCTACTGGTGC[G/T]GACCTCGGCCCCCCAAGAGTCCAGCCCCTT	chr19:1048951 (+)			Bellenguez (2017) NEURO AG 59, 220.e1
Alzheimer disease, protection against	ABCA7	10347	Missense	DP	CM1610867	rs72973581		[NM_019112.3:c.643G>A] [NP_061985.2:p.G215S]	G-A		GGC-AGC	Gly-Ser	215	chr19:1043103 (+)	GCACTGCTGCAGAGACCCCGAGGGACCAGC[G/A]GCCCCCTGGAGTTGCTGTCAGAGGCCCTCT	chr19:1043104 (+)			Sassi (2016) NEURO AG 46, 235.e1
Alzheimer disease	ABCA7	10347	Missense	DM?	CM1512519	rs150971192		[NM_019112.3:c.1504G>A] [NP_061985.2:p.G502S]	G-A		GGC-AGC	Gly-Ser	502	chr19:1046287 (+)	CCCCTGACCGACCTGCGCTACGTGTGGGGC[G/A]GCTTCGTGTACCTGCAAGACCTGGTGGAGC	chr19:1046288 (+)			Vardarajan (2015) ANN NEUROL 78, 487
Alzheimer disease	ABCA7	10347	Missense	DM?	CM157231	rs762981394		[NM_019112.3:c.2650G>A] [NP_061985.2:p.G884S]	G-A		GGC-AGC	Gly-Ser	884	chr19:1051017 (+)	TCCAGCATGGCCGCCATCCGGCCCCACCTG[G/A]GCGTCTGTCCTCAGTACAACGTGCTGTTTG	chr19:1051018 (+)			Cuyvers (2015) L NEUROL 14, 814
Alzheimer disease	ABCA7	10347	Missense	DM?	CM1719392	rs200733032		[NM_019112.3:c.3712G>A] [NP_061985.2:p.G1238S]	G-A		GGC-AGC	Gly-Ser	1238	chr19:1054326 (+)	CGCTTTCTGCTTGCCCGCCGCAGCCGCCGC[G/A]GCCTGTTCGCCCAGgtgaggagggctagca	chr19:1054327 (+)			Bellenguez (2017) NEURO AG 59, 220.e1
Alzheimer disease	ABCA7	10347	Missense	DM?	CM1719387	rs768758924		[NM_019112.3:c.2651G>A] [NP_061985.2:p.G884D]	G-A		GGC-GAC	Gly-Asp	884	chr19:1051018 (+)	CCAGCATGGCCGCCATCCGGCCCCACCTGG[G/A]CGTCTGTCCTCAGTACAACGTGCTGTTTGA	chr19:1051019 (+)			Bellenguez (2017) NEURO AG 59, 220.e1
Alzheimer disease	ABCA7	10347	Missense	DM?	CM1719386	rs768438223		[NM_019112.3:c.877G>A] [NP_061985.2:p.G293R]	G-A		GGG-AGG	Gly-Arg	293	chr19:1043419 (+)	CTCTGGAGACGCCTGAAGCCTCTGATCCTC[G/A]GGAAGCTACTCTTTGCACCAGATACACCTT	chr19:1043420 (+)			Bellenguez (2017) NEURO AG 59, 220.e1
Alzheimer disease	ABCA7	10347	Missense	DM?	CM1719388			[NM_019112.3:c.2782G>A] [NP_061985.2:p.G928R]	G-A		GGG-AGG	Gly-Arg	928	chr19:1051251 (+)	CCCGAGCAGGACCGTCTGCTGCAGGATGTG[G/A]GGCTGGTCTCCAAGCAGAGTGTGCAGACTC	chr19:1051252 (+)			Bellenguez (2017) NEURO AG 59, 220.e1
Alzheimer disease	ABCA7	10347	Missense	DM?	CM166832	rs371982554		[NM_019112.3:c.2530G>C] [NP_061985.2:p.G844R]	G-C		GGG-CGG	Gly-Arg	844	chr19:1049414 (+)	GGCCACATCACCGCCTTCCTGGGCCACAAC[G/C]GGGCCGGCAAGACCACCACCCTgtgagccc	chr19:1049415 (+)			Le Guennec (2016) NEUROLOGY 86, 2134
Alzheimer disease	ABCA7	10347	Missense	DM?	CM157247	rs143614132		[NM_019112.3:c.5458G>A] [NP_061985.2:p.G1820S]	G-A		GGT-AGT	Gly-Ser	1820	chr19:1059079 (+)	GTTGACCGCTTGTGCCTGGGGATTCCCCCT[G/A]GTGAGgtgagtccaggggtggaggccaggt	chr19:1059080 (+)			Cuyvers (2015) L NEUROL 14, 814
Alzheimer disease	ABCA7	10347	Missense	DM?	CM1719389			[NM_019112.3:c.2824G>C] [NP_061985.2:p.G942R]	G-C		GGT-CGT	Gly-Arg	942	chr19:1051293 (+)	AAGCAGAGTGTGCAGACTCGCCACCTCTCT[G/C]gtgagcccatccccaagggaggtcacctca	chr19:1051294 (+)			Bellenguez (2017) NEURO AG 59, 220.e1
Alzheimer disease, late-onset, association with	ABCA7	10347	Missense	DP	CM112762	rs3752246		[NM_019112.3:c.4580G>C] [NP_061985.2:p.G1527A]	G-C		GGT-GCT	Gly-Ala	1527	chr19:1056492 (+)	TGAACCTCACCAAGGAGCAGCTGTCTGAGG[G/C]TGCACTgtgagtccctccaccctgcatgtc	chr19:1056493 (+)		0.79;TOLERATED	Naj (2011) NAT GENET 43, 436
Alzheimer disease	ABCA7	10347	Missense	DM?	CM157242	rs371168746		[NM_019112.3:c.4606G>A] [NP_061985.2:p.V1536I]	G-A		GTC-ATC	Val-Ile	1536	chr19:1056925 (+)	ttcacctccagGATGGCCTCCTCGGTGGAC[G/A]TCCTCGTCTCCATCTGTGTGGTCTTTGCCA	chr19:1056926 (+)			Cuyvers (2015) L NEUROL 14, 814
Alzheimer disease	ABCA7	10347	Missense	DM?	CM157238	rs200825702		[NM_019112.3:c.4460T>G] [NP_061985.2:p.V1487G]	T-G		GTC-GGC	Val-Gly	1487	chr19:1056372 (+)	ACAAAGGCTGGCACTCCATGGTGGCCTTTG[T/G]CAACCGAGCCAGCAACGCAATCCTCCGTGC	chr19:1056373 (+)			Cuyvers (2015) L NEUROL 14, 814
Alzheimer disease	ABCA7	10347	Missense	DM?	CM157222	rs374759626		[NM_019112.3:c.1384G>A] [NP_061985.2:p.V462M]	G-A		GTG-ATG	Val-Met	462	chr19:1045169 (+)	CACCCAACCCCAGACCTGGGCCCCGGCCAC[G/A]TGCGCATCAAAATCCGCATGGACATTGACG	chr19:1045170 (+)			Cuyvers (2015) L NEUROL 14, 814
Alzheimer disease	ABCA7	10347	Missense	DM?	CM1512556	rs767799454		[NM_019112.3:c.2908G>A] [NP_061985.2:p.V970M]	G-A		GTG-ATG	Val-Met	970	chr19:1051531 (+)	GTTGTTATCCTGGACGAGCCTACGGCTGGC[G/A]TGGATCCTGCTTCCCGCCGCGGTATTTGGG	chr19:1051532 (+)			Vardarajan (2015) ANN NEUROL 78, 487
Alzheimer disease	ABCA7	10347	Missense	DM?	CM166844			[NM_019112.3:c.6263T>G] [NP_061985.2:p.V2088G]	T-G		GTG-GGG	Val-Gly	2088	chr19:1065148 (+)	GCGCAGAGCACGGCGTGGAGGACTTTTCCG[T/G]GAGCCAGACGATGCTGGAGGAGgtgatcac	chr19:1065149 (+)			Le Guennec (2016) NEUROLOGY 86, 2134
Alzheimer disease	ABCA7	10347	Nonsense	DM?	CM1719371	rs757657653		[NM_019112.3:c.2250C>A] [NP_061985.2:p.Y750*]	C-A		TAC-TAA	Tyr-Term	750	chr19:1047634 (+)	CGCGGCGCTCTACGGCCTCGCCACCTGGTA[C/A]CTGGAAGCTGTGTGCCCAGgtgggccgtag	chr19:1047635 (+)			Bellenguez (2017) NEURO AG 59, 220.e1
Alzheimer disease	ABCA7	10347	Nonsense	DM?	CM1719382			[NM_019112.3:c.4878T>A] [NP_061985.2:p.Y1626*]	T-A		TAT-TAA	Tyr-Term	1626	chr19:1057426 (+)	GCCTGCTCTCCTGCTGTTGCTACTACTGTA[T/A]GGgtgaggcccccagtccctcagggcctat	chr19:1057427 (+)			Bellenguez (2017) NEURO AG 59, 220.e1
Alzheimer disease	ABCA7	10347	Missense	DM?	CM1719385			[NM_019112.3:c.299C>G] [NP_061985.2:p.S100C]	C-G		TCC-TGC	Ser-Cys	100	chr19:1041968 (+)	AGCCCGGGCGCCTGAGCAACTTCAACGACT[C/G]CCTgtgagccagaggcagtgggtgcggccg	chr19:1041969 (+)			Bellenguez (2017) NEURO AG 59, 220.e1
Alzheimer disease	ABCA7	10347	Missense	DM?	CM1719401			[NM_019112.3:c.5945C>T] [NP_061985.2:p.S1982F]	C-T		TCC-TTC	Ser-Phe	1982	chr19:1063856 (+)	TGCGGGAGGGCCGTTCAGTGATGCTCACCT[C/T]CCATAGgtgggccgggctctgatgccctgg	chr19:1063857 (+)			Bellenguez (2017) NEURO AG 59, 220.e1
Alzheimer disease	ABCA7	10347	Missense	DM?	CM1512549	rs371279503		[NM_019112.3:c.3956C>T] [NP_061985.2:p.S1319L]	C-T		TCG-TTG	Ser-Leu	1319	chr19:1055101 (+)	agtgtgcacagcccattgtctgcagGTTCT[C/T]GGCACCAGAAGTTCCTGCTGAAGTGGCCAA	chr19:1055102 (+)			Vardarajan (2015) ANN NEUROL 78, 487
Alzheimer disease	ABCA7	10347	Missense	DM?	CM157236	rs546030917		[NM_019112.3:c.4006T>C] [NP_061985.2:p.W1336R]	T-C		TGG-CGG	Trp-Arg	1336	chr19:1055151 (+)	GAAGTGGCCAAGGTCTTGGCCAGTGGCAAC[T/C]GGACCCCAGAGTCTCCATCCCCAGCCTGCC	chr19:1055152 (+)			Cuyvers (2015) L NEUROL 14, 814
Alzheimer disease	ABCA7	10347	Nonsense	DM	CM177598			[NM_019112.3:c.206G>A] [NP_061985.2:p.W69*]	G-A		TGG-TAG	Trp-Term	69	chr19:1041875 (+)	AGCCACTGCCATCGGCGGGCACCGTGCCCT[G/A]GCTCCAGGGTCTCATCTGTAATGTGAACAA	chr19:1041876 (+)			De Roeck (2017) ACTA NEURO 134, 475
Alzheimer disease	ABCA7	10347	Nonsense	DM	CM157206	rs201060968		[NM_019112.3:c.3641G>A] [NP_061985.2:p.W1214*]	G-A		TGG-TAG	Trp-Term	1214	chr19:1054255 (+)	GGCCAGACGCCGTGGGCCGGGTACAGGGCT[G/A]GGCACTGACCCGCCAGCAGCTCCAGGCCCT	chr19:1054256 (+)			Cuyvers (2015) L NEUROL 14, 814
Alzheimer disease	ABCA7	10347	Nonsense	DM	CM177606			[NM_019112.3:c.4382G>A] [NP_061985.2:p.W1461*]	G-A		TGG-TAG	Trp-Term	1461	chr19:1056208 (+)	TCGACCGTGTCCTGAAAAACCTCACAGCCT[G/A]GGCTCACAGCCTGGATGCTCAGGACAGTCT	chr19:1056209 (+)			De Roeck (2017) ACTA NEURO 134, 475
Alzheimer disease	ABCA7	10347	Nonsense	DM?	CM166821			[NM_019112.3:c.4008G>A] [NP_061985.2:p.W1336*]	G-A		TGG-TGA	Trp-Term	1336	chr19:1055153 (+)	AGTGGCCAAGGTCTTGGCCAGTGGCAACTG[G/A]ACCCCAGAGTCTCCATCCCCAGCCTGCCAG	chr19:1055154 (+)			Le Guennec (2016) NEUROLOGY 86, 2134
Alzheimer disease	ABCA7	10347	Missense	DM?	CM1811818	rs142573667		[NM_019112.3:c.5963G>T] [NP_061985.2:p.C1988F]	G-T		TGT-TTT	Cys-Phe	1988	chr19:1064171 (+)	tggtgccgggtcccgacagCATGGAGGAGT[G/T]TGAAGCGCTCTGCTCGCGCCTGGCCATCAT	chr19:1064172 (+)			Xu (2018) AGDIS 9, 696
Alzheimer disease	ABCA7	10347	Missense	DM?	CM157260			[NM_019112.3:c.945C>G] [NP_061985.2:p.F315L]	C-G		TTC-TTG	Phe-Leu	315	chr19:1043738 (+)	ggggtgctgtccacagGTGAACCGGACCTT[C/G]GAGGAGCTCACCCTGCTGAGGGATGTCCGG	chr19:1043739 (+)			Cuyvers (2015) L NEUROL 14, 814
Alzheimer disease	ABCA7	10347	Missense	DM?	CM1512547	rs200308069		[NM_019112.3:c.5438T>G] [NP_061985.2:p.L1813W]	T-G		TTG-TGG	Leu-Trp	1813	chr19:1059059 (+)	GTGGGCAGAGGATGCCAGCTGTTGACCGCT[T/G]GTGCCTGGGGATTCCCCCTGGTGAGgtgag	chr19:1059060 (+)			Vardarajan (2015) ANN NEUROL 78, 487
Alzheimer disease	ABCA7	10347	Splice	DM?	CS157254	rs368620856		[NM_019112.3:c.2684+5G>A]	G-A	IVS 19, ds, +5				chr19:1051056 (+)	CCTCAGTACAACGTGCTGTTTGACATgtgc[G/A]tctcggcaggcccagagtgcagcggtggga	chr19:1051057 (+)			Cuyvers (2015) L NEUROL 14, 814
Alzheimer disease	ABCA7	10347	Splice	DM?	CS157221	rs199517248		[NM_019112.3:c.67-1G>A]	G-A	IVS 2, as, -1				chr19:1041508 (+)	cccccaccgtctcccacctattctccccca[G/A]GTCCAGCTCCTGGTCGAATTGCTGTGGCCT	chr19:1041509 (+)			Cuyvers (2015) L NEUROL 14, 814
Alzheimer disease	ABCA7	10347	Splice	DM?	CS1719370	rs769974287		[NM_019112.3:c.72G>A]	G-A	IVS 2, as, +6				chr19:1041514 (+)	ccgtctcccacctattctcccccagGTCCA[G/A]CTCCTGGTCGAATTGCTGTGGCCTCTCTTC	chr19:1041515 (+)			Bellenguez (2017) NEURO AG 59, 220.e1
Alzheimer disease	ABCA7	10347	Splice	DM?	CS1719381			[NM_019112.3:c.2825-1G>T]	G-T	IVS 20, as, -1				chr19:1051447 (+)	cacactgaggtcccttccccatctctacca[G/T]GTGGGATGCAACGGAAGCTGTCCGTGGCCA	chr19:1051448 (+)			Bellenguez (2017) NEURO AG 59, 220.e1
Alzheimer disease	ABCA7	10347	Splice	DM?	CS157255	rs370429500		[NM_019112.3:c.3148-5C>T]	C-T	IVS 22, as, -5				chr19:1052208 (+)	gaaggccaagccacttggtgcctctctgcc[C/T]gcagGCTGACACTGACATGGAGGGCAGTGT	chr19:1052209 (+)			Cuyvers (2015) L NEUROL 14, 814
Alzheimer disease	ABCA7	10347	Splice	DM?	CS166846	rs376824416		[NM_019112.3:c.3578-2A>G]	A-G	IVS 26, as, -2				chr19:1054190 (+)	agcgtgagcactgaccctctcatccctcac[A/G]gCTGGGTCAGCCCCAGAGACTGACCAGGGC	chr19:1054191 (+)			Le Guennec (2016) NEUROLOGY 86, 2134
Alzheimer disease	ABCA7	10347	Splice	DM	CS177605	rs373195428		[NM_019112.3:c.3577+1G>C]	G-C	IVS 26, ds, +1				chr19:1054110 (+)	AGGAGACAGCGCTGGAGAACGGGGAACCAG[G/C]taagtccttcccagtggccctggggtcctc	chr19:1054111 (+)			De Roeck (2017) ACTA NEURO 134, 475
Alzheimer disease	ABCA7	10347	Splice	DM?	CS157256			[NM_019112.3:c.4206-6C>T]	C-T	IVS 30, as, -6				chr19:1055900 (+)	cctgtctgcctgtgtctctgtccatctctc[C/T]cacagCCTGAAGACTAAGAAGTGGGTGAAT	chr19:1055901 (+)			Cuyvers (2015) L NEUROL 14, 814
Alzheimer disease	ABCA7	10347	Splice	DM?	CS154331	rs113809142		[NM_019112.3:c.4416+2T>G]	T-G	IVS 32, ds, +2				chr19:1056244 (+)	ACAGCCTGGATGCTCAGGACAGTCTCAAGg[T/G]gggaactgggggggcaggtgggcgtcctgt	chr19:1056245 (+)			Steinberg (2015) NAT GENET 47, 445
Alzheimer disease	ABCA7	10347	Splice	DM	CS177599			[NM_019112.3:c.302+1G>C]	G-C	IVS 4, ds, +1				chr19:1041972 (+)	CGGGCGCCTGAGCAACTTCAACGACTCCCT[G/C]tgagccagaggcagtgggtgcggccggcct	chr19:1041973 (+)			De Roeck (2017) ACTA NEURO 134, 475
Alzheimer disease	ABCA7	10347	Splice	DM?	CS154332	rs200538373		[NM_019112.3:c.5570+5G>C]	G-C	IVS 41, ds, +5				chr19:1061892 (+)	GGCGAGGCTGTGCTGGCAGGCCACAGgtga[G/C]gggtgccaggtagggtcagggtggggcagg	chr19:1061893 (+)			Steinberg (2015) NAT GENET 47, 445
Alzheimer disease	ABCA7	10347	Splice	DM	CS177600			[NM_019112.3:c.579+1G>T]	G-T	IVS 7, ds, +1				chr19:1042826 (+)	TTGGAGGCCGCTGAGGACCTGGCCCAGGAG[G/T]tacgaggccccactcatcctcaacccccat	chr19:1042827 (+)			De Roeck (2017) ACTA NEURO 134, 475
Alzheimer disease, increased risk	ABI3	51225	Missense	DP	CM1713544	rs616338		[NM_016428.2:c.626C>T] [NP_057512.1:p.S209F]	C-T		TCT-TTT	Ser-Phe	209	chr17:47297297 (+)	ACGGCAGACTCTCCGCCGCCTCCTCTGCGT[C/T]TTCCCTGGCCTCGGCCGGgtgagacctaca	chr17:49219935 (+)			Sims (2017) NAT GENET 49, 1373
Alzheimer disease, late-onset, association with	ACAN	176	Missense	DP	CM071536	rs2882676		[NM_013227.3:c.4523A>C] [NP_037359.3:p.E1508A]	A-C		GAA-GCA	Glu-Ala	1508	chr15:89400339 (+)	CTTCTGCCTCTGGAATAGAGGATGTCAGTG[A/C]ACTTCCTTCAGGAGAAGGTCTAGAGACCTC	chr15:88857108 (+)		0.35;TOLERATED	Grupe (2007) HMG 16, 865
Alzheimer disease, late onset	ADAM10	102	Missense	DM	CM095779	rs145518263		[NM_001110.3:c.541A>G] [NP_001101.1:p.R181G]	A-G		AGA-GGA	Arg-Gly	181	chr15:58957340 (-)	GGGGGCTGTGCAGATCATTCAGTATTTGAA[A/G]GAATGAGGAAATACCAGATGACTGGTGTAG	chr15:58665141 (-)	0.5;MEDIUM RISK	0.21;TOLERATED	Kim (2009) HMG 18, 3987
Alzheimer disease, late onset	ADAM10	102	Missense	DM	CM095839	rs61751103		[NM_001110.3:c.510G>C] [NP_001101.1:p.Q170H]	G-C		CAG-CAC	Gln-His	170	chr15:58957371 (-)	tttagACTATCCCCATAAATACGGTCCTCA[G/C]GGGGGCTGTGCAGATCATTCAGTATTTGAA	chr15:58665172 (-)	0.45;MEDIUM RISK	0.19;TOLERATED	Kim (2009) HMG 18, 3987
Alzheimer disease	ADAM17	6868	Missense	DM	CM189338	rs142946965		[NM_003183.5:c.644G>T] [NP_003174.3:p.R215I]	G-T		AGA-ATA	Arg-Ile	215	chr2:9666349 (-)	tattagAGCTTGTTCATCGAGTGAAAAGAA[G/T]AGCTGACCCAGATCCCATGAAGAACACGTG	chr2:9526220 (-)			Hartl (2018) MOL PSYCH epub, epub
Alzheimer disease, reduced risk, association with	ADAM9	8754	Regulatory	DFP	CR110108	rs7006414			T-C	-1314 relative to MET				chr8:38853269 (+)	TTCTCAGTCCTCTTTGCATTTCCCAAATGC[T/C]TTTTCTTGTTTGATCAAAAAGAGATGTTAA	chr8:38995750 (+)			Cong (2011) NEURO AG 32, 54
Later onset of Alzheimer disease, association with	AGBL3	340351	Missense	DP	CM1614798	rs186048202		[NM_178563.3:c.154C>T] [NP_848658.3:p.R52W]	C-T		CGG-TGG	Arg-Trp	52	chr7:134678273 (+)	gCTGACTCTTTTGGTGATCCCTTCTTCCCC[C/T]GGACTACACAGATACTATTAGAATATCAGC	chr7:134993522 (+)			Vélez (2016) AJMGBNG 171, 1116
Alzheimer disease	AKAP9	10142	Missense	DM?	CM1720705	rs202091548		[NM_005751.4:c.2230G>A] [NP_005742.4:p.E744K]	G-A		GAA-AAA	Glu-Lys	744	chr7:91631461 (+)	GAAGAAAAAGAAAAGGGTACACTTGAACAA[G/A]AAGTTCAAGAATTACAACTTAAAACAGAAT	chr7:92002147 (+)			Cukier (2017) JADP 7, 355
Alzheimer disease, late-onset	AMBN	258	Missense	DM?	CM171363	rs115723025		[NM_016519.5:c.855G>A] [NP_057603.1:p.M285I]	G-A		ATG-ATA	Met-Ile	285	chr4:71471958 (+)	TGGAGCCATGTTTCCAGGATTTGGAGGCAT[G/A]AGGCCCGGCTTTGAGGGAATGCCCCACAAC	chr4:70606241 (+)			He (2017) AJHG 100, 193
Alzheimer disease, late-onset	AMBN	258	Missense	DM?	CM171364	rs113506649		[NM_016519.5:c.882C>A] [NP_057603.1:p.H294Q]	C-A		CAC-CAA	His-Gln	294	chr4:71471985 (+)	CATGAGGCCCGGCTTTGAGGGAATGCCCCA[C/A]AACCCAGCTATGGGCGGTGACTTCACTCTG	chr4:70606268 (+)			He (2017) AJHG 100, 193
Alzheimer disease, late-onset	AMBN	258	Missense	DM?	CM171361	rs143940501		[NM_016519.5:c.743C>T] [NP_057603.1:p.A248V]	C-T		GCA-GTA	Ala-Val	248	chr4:71469167 (+)	ATCCAGGAATGTTGTACGTGCCTTTTGGAG[C/T]AAATCAATTGgtaagtccatattctataaa	chr4:70603450 (+)			He (2017) AJHG 100, 193
Alzheimer disease, late-onset	AMBN	258	Missense	DM?	CM171366	rs936205883		[NM_016519.5:c.1043C>T] [NP_057603.1:p.A348V]	C-T		GCT-GTT	Ala-Val	348	chr4:71472146 (+)	ACCCAGCTTTCCTTACAGAGCTAGAACCTG[C/T]TCCCCACGCAGGGCTCCTTGCTCTCCCTAA	chr4:70606429 (+)			He (2017) AJHG 100, 193
Alzheimer disease, late-onset	AMBN	258	Missense	DM?	CM171362	rs146167261		[NM_016519.5:c.802G>A] [NP_057603.1:p.G268R]	G-A		GGG-AGG	Gly-Arg	268	chr4:71471905 (+)	atctttgacgaatgtttttttttccagGGC[G/A]GGAGAGAAGACCCAATGGCCTATGGAGCCA	chr4:70606188 (+)			He (2017) AJHG 100, 193
Alzheimer disease, late-onset	AMBN	258	Missense	DM?	CM171365	rs139319140		[NM_016519.5:c.898G>A] [NP_057603.1:p.G300S]	G-A		GGT-AGT	Gly-Ser	300	chr4:71472001 (+)	GAGGGAATGCCCCACAACCCAGCTATGGGC[G/A]GTGACTTCACTCTGGAATTTGACTCCCCAG	chr4:70606284 (+)			He (2017) AJHG 100, 193
Alzheimer disease, late-onset	AMBN	258	Missense	DM?	CM171367	rs76503327		[NM_016519.5:c.1132G>A] [NP_057603.1:p.V378I]	G-A		GTC-ATC	Val-Ile	378	chr4:71472235 (+)	CCTTCAGGGAAGATGAAGGGACTCCCCAGC[G/A]TCACCCCAGCAGCTGCTGACCCACTGATGA	chr4:70606518 (+)			He (2017) AJHG 100, 193
Alzheimer disease	ANG	283	Nonsense	DM	CM1812962			[NM_001145.4:c.289A>T] [NP_001136.1:p.K97*]	A-T		AAG-TAG	Lys-Term	97	chr14:21162012 (+)	AACCCTCACAGAGAAAACCTAAGAATAAGC[A/T]AGTCTTCTTTCCAGGTCACCACTTGCAAGC	chr14:20693853 (+)			Gagliardi (2018) ADAD epub, epub
Alzheimer disease, early-onset, decreased risk, association	APBB3	10307	Same-sense	DP	CM022855	rs1800882		[NM_133173.2:c.954C>T] [NP_573419.2:p.T318T]	C-T		ACC-ACT	Thr-Thr	318	chr5:139940302 (-)	TGTGCTGAACGAGGCCATTGGTACCCTCAC[C/T]GCCAGGGGGGACCGGAATGCCTGGGTCCCC	chr5:140560717 (-)			Tanahashi (2002) ANN NEUROL 52, 691
Alzheimer disease	APH1A	51107	Missense	DM?	CM1713577			[NM_001077628.2:c.190G>T] [NP_001071096.1:p.D64Y]	G-T		GAT-TAT	Asp-Tyr	64	chr1:150240451 (-)	TTCATCTTGGTCCATGTGACCGACCGGTCA[G/T]ATGCCCGGCTCCAGTACGGCCTCCTGATTT	chr1:150268051 (-)			Rehker (2017) PLOS ONE 12, e0185777
Alzheimer disease, association with	APH1A	51107	Regulatory	DFP	CR116216	rs3754048	Transcription Factor Binding Site		C-G	-979 relative to MET				chr1:150242189 (-)	CAAAGTGCTGGGATTACAGGGGTGAGCCAC[C/G]GCGCTCAGCCTACTTTAACTTTCATTCACT	chr1:150269789 (-)			Qin (2011) AGC 10, 711
Alzheimer disease, increased risk	APOE	348	Missense	DP	CM990167	rs769452		[NM_000041.3:c.137T>C] [NP_000032.1:p.L46P]	T-C		CTG-CCG	Leu-Pro	46	chr19:45411110 (+)	CCGAGTGGCAGAGCGGCCAGCGCTGGGAAC[T/C]GGCACTGGGTCGCTTTTGGGATTACCTGCG	chr19:44907853 (+)	0.17;VERY LOW RISK	0.11;TOLERATED	Kamboh (1999) NEURO LETT 263, 129
Alzheimer disease	APOE	348	Missense	DM?	CM1311778	rs142480126		[NM_000041.3:c.109G>A] [NP_000032.1:p.E37K]	G-A		GAG-AAG	Glu-Lys	37	chr19:45411082 (+)	GAGCCGGAGCCCGAGCTGCGCCAGCAGACC[G/A]AGTGGCAGAGCGGCCAGCGCTGGGAACTGG	chr19:44907825 (+)			Benitez (2013) PG 9, e1003685
Alzheimer disease, susceptibility to, association with	APOE	348	Regulatory	DFP	CR982405	rs405509			G-T	-170 relative to TIS				chr19:45408836 (+)	CTTGGCCCCCAGAATGGAGGAGGGTGTCTG[G/T]ATTACTGGGCGAGGTGTCCTCCCTTCCTGG	chr19:44905579 (+)			Lambert (1998) HMG 7, 533
Alzheimer disease, increased risk, association with	APOE	348	Regulatory	DFP	CR982406	rs449647			A-T	-442 relative to TIS				chr19:45408564 (+)	GTTTCACCATGTTGGCCAGGCTGGTCTCAA[A/T]CTCCTGACCTTAAGTGATTCGCCCACTGTG	chr19:44905307 (+)			Bullido (1998) NAT GENET 18, 69
Alzheimer disease, increased risk, association with	APOE	348	Regulatory	DFP	CR984705	rs769446	Transcription Factor Binding Site		T-C	-378 relative to TIS				chr19:45408628 (+)	TCCCAAAGTGCTGGGATTACAGGCGTGAGC[T/C]ACCGCCCCCAGCCCCTCCCATCCCACTTCT	chr19:44905371 (+)			Artiga (1998) HMG 7, 1887
Alzheimer disease	APP	351	Missense	DM?	CM1210004			[NM_000484.3:c.2061A>T] [NP_000475.1:p.K687N]	A-T		AAA-AAT	Lys-Asn	687	chr21:27269888 (-)	TGACTCAGGATATGAAGTTCATCATCAAAA[A/T]TTGgtacgtaaaataatttacctctttcca	chr21:25897576 (-)		0.11;TOLERATED	Kaden (2012) EMBO MM 4, 647
Alzheimer disease	APP	351	Missense	DM	CM063844	rs63750151		[NM_000484.3:c.2172G>C] [NP_000475.1:p.K724N]	G-C		AAG-AAC	Lys-Asn	724	chr21:27264073 (-)	AGTGATCGTCATCACCTTGGTGATGCTGAA[G/C]AAGAAACAGTACACATCCATTCATCATGGT	chr21:25891761 (-)	0.34;LOW RISK	0.0;DAMAGING	Theuns (2006) HUM MUT 27, 888
Alzheimer disease, early onset	APP	351	Missense	DM	CM149016			[NM_000484.3:c.2171A>T] [NP_000475.1:p.K724M]	A-T		AAG-ATG	Lys-Met	724	chr21:27264074 (-)	CAGTGATCGTCATCACCTTGGTGATGCTGA[A/T]GAAGAAACAGTACACATCCATTCATCATGG	chr21:25891762 (-)			Peng (2014) NEURO AG 35, 2657.e1
Alzheimer disease	APP	351	Missense	DM?	CM120780			[NM_000484.3:c.1978A>T] [NP_000475.1:p.N660Y]	A-T		AAT-TAT	Asn-Tyr	660	chr21:27269971 (-)	ttatgatgtaatacagGTTCTGGGTTGACA[A/T]ATATCAAGACGGAGGAGATCTCTGAAGTGA	chr21:25897659 (-)		0.15;TOLERATED	Cruchaga (2012) PLOS ONE 7, e31039
Alzheimer disease	APP	351	Missense	DM	CM002749	rs63750973	Proteolytic Cleavage	[NM_000484.3:c.2141C>T] [NP_000475.1:p.T714I]	C-T		ACA-ATA	Thr-Ile	714	chr21:27264104 (-)	GACTCATGGTGGGCGGTGTTGTCATAGCGA[C/T]AGTGATCGTCATCACCTTGGTGATGCTGAA	chr21:25891792 (-)	0.61;HIGH RISK	0.0;DAMAGING	Kumar-Singh (2000) HMG 9, 2589
Alzheimer disease	APP	351	Missense	DM	CM021245	rs63750643	Proteolytic Cleavage	[NM_000484.3:c.2140A>G] [NP_000475.1:p.T714A]	A-G		ACA-GCA	Thr-Ala	714	chr21:27264105 (-)	GGACTCATGGTGGGCGGTGTTGTCATAGCG[A/G]CAGTGATCGTCATCACCTTGGTGATGCTGA	chr21:25891793 (-)	0.67;HIGH RISK	0.01;DAMAGING	Pasalar (2002) NEUROLOGY 58, 1574
Alzheimer disease	APP	351	Missense	DM	CM1313740			[NM_000484.3:c.2156C>A] [NP_000475.1:p.T719N]	C-A		ACC-AAC	Thr-Asn	719	chr21:27264089 (-)	GTGTTGTCATAGCGACAGTGATCGTCATCA[C/A]CTTGGTGATGCTGAAGAAGAAACAGTACAC	chr21:25891777 (-)			Scahill (2013) JAD 35, 199
Alzheimer disease	APP	351	Missense	DM	CM094870		Proteolytic Cleavage	[NM_000484.3:c.2155A>C] [NP_000475.1:p.T719P]	A-C		ACC-CCC	Thr-Pro	719	chr21:27264090 (-)	GGTGTTGTCATAGCGACAGTGATCGTCATC[A/C]CCTTGGTGATGCTGAAGAAGAAACAGTACA	chr21:25891778 (-)	0.52;MEDIUM RISK	0.01;DAMAGING	Ghidoni (2009) JAD 18, 295
Alzheimer disease	APP	351	Missense	DM	CM024723	rs63750851		[NM_000484.3:c.2147T>C] [NP_000475.1:p.I716T]	T-C		ATC-ACC	Ile-Thr	716	chr21:27264098 (-)	TGGTGGGCGGTGTTGTCATAGCGACAGTGA[T/C]CGTCATCACCTTGGTGATGCTGAAGAAGAA	chr21:25891786 (-)	0.46;MEDIUM RISK	0.0;DAMAGING	Forloni (2002) NEURO AG 23, 957
Alzheimer disease	APP	351	Missense	DM	CM160073			[NM_000484.3:c.2148C>G] [NP_000475.1:p.I716M]	C-G		ATC-ATG	Ile-Met	716	chr21:27264097 (-)	GGTGGGCGGTGTTGTCATAGCGACAGTGAT[C/G]GTCATCACCTTGGTGATGCTGAAGAAGAAA	chr21:25891785 (-)			Blauwendraat (2016) NEURO AG 37, 208.e11
Alzheimer disease	APP	351	Missense	DM?	CM091684			[NM_000484.3:c.2152A>C] [NP_000475.1:p.I718L]	A-C		ATC-CTC	Ile-Leu	718	chr21:27264093 (-)	GGCGGTGTTGTCATAGCGACAGTGATCGTC[A/C]TCACCTTGGTGATGCTGAAGAAGAAACAGT	chr21:25891781 (-)		0.1;TOLERATED	Thajeb (2009) JCLN 16, 259
Alzheimer disease	APP	351	Missense	DM	CM970096	rs63750399		[NM_000484.3:c.2146A>G] [NP_000475.1:p.I716V]	A-G		ATC-GTC	Ile-Val	716	chr21:27264099 (-)	ATGGTGGGCGGTGTTGTCATAGCGACAGTG[A/G]TCGTCATCACCTTGGTGATGCTGAAGAAGA	chr21:25891787 (-)	0.55;MEDIUM RISK	0.11;TOLERATED	Eckman (1997) HMG 6, 2087
Alzheimer disease	APP	351	Missense	DM	CM082491			[NM_000484.3:c.2146A>T] [NP_000475.1:p.I716F]	A-T		ATC-TTC	Ile-Phe	716	chr21:27264099 (-)	ATGGTGGGCGGTGTTGTCATAGCGACAGTG[A/T]TCGTCATCACCTTGGTGATGCTGAAGAAGA	chr21:25891787 (-)	0.53;MEDIUM RISK	0.0;DAMAGING	Guerreiro (2010) NEURO AG 31, 725
Alzheimer disease, early onset	APP	351	Missense	DM?	CM1510271			[NM_000484.3:c.2165T>A] [NP_000475.1:p.M722K]	T-A		ATG-AAG	Met-Lys	722	chr21:27264080 (-)	TAGCGACAGTGATCGTCATCACCTTGGTGA[T/A]GCTGAAGAAGAAACAGTACACATCCATTCA	chr21:25891768 (-)			Wang (2015) JAD 47, 157
Alzheimer disease	APP	351	Missense	DM	CM030642	rs63749953		[NM_000484.3:c.2030A>G] [NP_000475.1:p.H677R]	A-G		CAT-CGT	His-Arg	677	chr21:27269919 (-)	CTGAAGTGAAGATGGATGCAGAATTCCGAC[A/G]TGACTCAGGATATGAAGTTCATCATCAAAA	chr21:25897607 (-)	0.54;MEDIUM RISK	1.0;TOLERATED	Janssen (2003) NEUROLOGY 60, 235
Alzheimer disease	APP	351	Missense	DM?	CM1815428			[NM_000484.3:c.47G>A] [NP_000475.1:p.R16Q]	G-A		CGG-CAG	Arg-Gln	16	chr21:27542892 (-)	CACTGCTCCTGCTGGCCGCCTGGACGGCTC[G/A]GGCGCTGGAGgtgggtgccgcgcctcggaa	chr21:26170574 (-)			Koriath (2018) MOL PSYCH epub, epub
Alzheimer disease	APP	351	Missense	DM	CM000127	rs63751122		[NM_000484.3:c.2168T>C] [NP_000475.1:p.L723P]	T-C		CTG-CCG	Leu-Pro	723	chr21:27264077 (-)	CGACAGTGATCGTCATCACCTTGGTGATGC[T/C]GAAGAAGAAACAGTACACATCCATTCATCA	chr21:25891765 (-)	0.54;MEDIUM RISK	0.0;DAMAGING	Kwok (2000) ANN NEUROL 47, 249
Alzheimer disease, autosomal dominant	APP	351	Missense	DM	CM148049			[NM_000484.3:c.2168T>G] [NP_000475.1:p.L723R]	T-G		CTG-CGG	Leu-Arg	723	chr21:27264077 (-)	CGACAGTGATCGTCATCACCTTGGTGATGC[T/G]GAAGAAGAAACAGTACACATCCATTCATCA	chr21:25891765 (-)			Ryman (2014) NEUROLOGY 83, 253
Alzheimer disease	APP	351	Missense	DM	CM088003			[NM_000484.3:c.2044G>A] [NP_000475.1:p.E682K]	G-A		GAA-AAA	Glu-Lys	682	chr21:27269905 (-)	GATGCAGAATTCCGACATGACTCAGGATAT[G/A]AAGTTCATCATCAAAAATTGgtacgtaaaa	chr21:25897593 (-)	0.67;HIGH RISK	0.03;DAMAGING	Brouwers (2008) ANN MED 40, 562
Alzheimer disease	APP	351	Missense	DM	CM920067	rs63750579		[NM_000484.3:c.2077G>C] [NP_000475.1:p.E693Q]	G-C		GAA-CAA	Glu-Gln	693	chr21:27264168 (-)	tcttaatttgttttcaagGTGTTCTTTGCA[G/C]AAGATGTGGGTTCAAACAAAGGTGCAATCA	chr21:25891856 (-)	0.91;VERY HIGH RISK	0.01;DAMAGING	Levy (1990) SCIENCE 248, 1124
Alzheimer disease	APP	351	Missense	DM	CM920066	rs63751039		[NM_000484.3:c.2078A>G] [NP_000475.1:p.E693G]	A-G		GAA-GGA	Glu-Gly	693	chr21:27264167 (-)	cttaatttgttttcaagGTGTTCTTTGCAG[A/G]AGATGTGGGTTCAAACAAAGGTGCAATCAT	chr21:25891855 (-)	0.91;VERY HIGH RISK	0.01;DAMAGING	Kamino (1992) AJHG 51, 998
Alzheimer disease	APP	351	Missense	DM	CM043740	rs63750064		[NM_000484.3:c.2032G>A] [NP_000475.1:p.D678N]	G-A		GAC-AAC	Asp-Asn	678	chr21:27269917 (-)	GAAGTGAAGATGGATGCAGAATTCCGACAT[G/A]ACTCAGGATATGAAGTTCATCATCAAAAAT	chr21:25897605 (-)	0.42;MEDIUM RISK	1.0;TOLERATED	Wakutani (2004) JNNP 75, 1039
Alzheimer disease	APP	351	Missense	DM	CM123515			[NM_000484.3:c.2032G>C] [NP_000475.1:p.D678H]	G-C		GAC-CAC	Asp-His	678	chr21:27269917 (-)	GAAGTGAAGATGGATGCAGAATTCCGACAT[G/C]ACTCAGGATATGAAGTTCATCATCAAAAAT	chr21:25897605 (-)		0.19;TOLERATED	Chen (2012) PLOS ONE 7, e35807
Alzheimer disease	APP	351	Missense	DM?	CM191369				G-A		GAG-AAG	Glu-Lys	380						El Bitar (2019) JAD 67, 231
Alzheimer disease	APP	351	Missense	DM	CM940077	rs63750363		[NM_000484.3:c.1995G>C] [NP_000475.1:p.E665D]	G-C		GAG-GAC	Glu-Asp	665	chr21:27269954 (-)	TTCTGGGTTGACAAATATCAAGACGGAGGA[G/C]ATCTCTGAAGTGAAGATGGATGCAGAATTC	chr21:25897642 (-)	0.21;LOW RISK	0.36;TOLERATED	Peacock (1994) ANN NEUROL 35, 432
Alzheimer disease, protection against	APP	351	Missense	DFP	CM126151	rs63750847		[NM_000484.3:c.2017G>A] [NP_000475.1:p.A673T]	G-A		GCA-ACA	Ala-Thr	673	chr21:27269932 (-)	ACGGAGGAGATCTCTGAAGTGAAGATGGAT[G/A]CAGAATTCCGACATGACTCAGGATATGAAG	chr21:25897620 (-)		0.37;TOLERATED	Jonsson (2012) NATURE 488, 96
Alzheimer disease	APP	351	Missense	DM	CM920065	rs63750671		[NM_000484.3:c.2075C>G] [NP_000475.1:p.A692G]	C-G		GCA-GGA	Ala-Gly	692	chr21:27264170 (-)	tttcttaatttgttttcaagGTGTTCTTTG[C/G]AGAAGATGTGGGTTCAAACAAAGGTGCAAT	chr21:25891858 (-)	0.86;VERY HIGH RISK	0.42;TOLERATED	Hendriks (1992) NAT GENET 1, 218
Alzheimer disease	APP	351	Missense	DM	CM091531	rs193922916		[NM_000484.3:c.2018C>T] [NP_000475.1:p.A673V]	C-T		GCA-GTA	Ala-Val	673	chr21:27269931 (-)	CGGAGGAGATCTCTGAAGTGAAGATGGATG[C/T]AGAATTCCGACATGACTCAGGATATGAAGT	chr21:25897619 (-)	0.33;LOW RISK	0.94;TOLERATED	Di Fede (2009) SCIENCE 323, 1473
Alzheimer disease	APP	351	Missense	DM	CM930033	rs63750066	Proteolytic Cleavage	[NM_000484.3:c.2137G>A] [NP_000475.1:p.A713T]	G-A		GCG-ACG	Ala-Thr	713	chr21:27264108 (-)	ATTGGACTCATGGTGGGCGGTGTTGTCATA[G/A]CGACAGTGATCGTCATCACCTTGGTGATGC	chr21:25891796 (-)	0.82;VERY HIGH RISK	0.0;DAMAGING	Carter (1992) NAT GENET 2, 255
Alzheimer disease	APP	351	Missense	DM?	CM1311780			[NM_000484.3:c.2221G>T] [NP_000475.1:p.A741S]	G-T		GCT-TCT	Ala-Ser	741	chr21:27254073 (-)	agctctcctcttgtttttcagGTTGACGCC[G/T]CTGTCACCCCAGAGGAGCGCCACCTGTCCA	chr21:25881762 (-)			Benitez (2013) PG 9, e1003685
Alzheimer disease	APP	351	Missense	DM	CM910040	rs63750264		[NM_000484.3:c.2149G>A] [NP_000475.1:p.V717I]	G-A		GTC-ATC	Val-Ile	717	chr21:27264096 (-)	GTGGGCGGTGTTGTCATAGCGACAGTGATC[G/A]TCATCACCTTGGTGATGCTGAAGAAGAAAC	chr21:25891784 (-)	0.62;HIGH RISK	0.08;TOLERATED	Goate (1991) NATURE 349, 704
Alzheimer disease	APP	351	Missense	DM	CM003587	rs63750264		[NM_000484.3:c.2149G>C] [NP_000475.1:p.V717L]	G-C		GTC-CTC	Val-Leu	717	chr21:27264096 (-)	GTGGGCGGTGTTGTCATAGCGACAGTGATC[G/C]TCATCACCTTGGTGATGCTGAAGAAGAAAC	chr21:25891784 (-)	0.62;HIGH RISK	0.11;TOLERATED	Murrell (2000) ARCH NEUR 57, 885
Alzheimer disease	APP	351	Missense	DM	CM187987			[NM_000484.3:c.2150T>C] [NP_000475.1:p.V717A]	T-C		GTC-GCC	Val-Ala	717	chr21:27264095 (-)	TGGGCGGTGTTGTCATAGCGACAGTGATCG[T/C]CATCACCTTGGTGATGCTGAAGAAGAAACA	chr21:25891783 (-)			Mann (2018) ACTA NEURO epub, epub
Alzheimer disease	APP	351	Missense	DM	CM910039	rs63749964		[NM_000484.3:c.2150T>G] [NP_000475.1:p.V717G]	T-G		GTC-GGC	Val-Gly	717	chr21:27264095 (-)	TGGGCGGTGTTGTCATAGCGACAGTGATCG[T/G]CATCACCTTGGTGATGCTGAAGAAGAAACA	chr21:25891783 (-)	0.56;MEDIUM RISK	0.0;DAMAGING	Chartier-Harlin (1991) NATURE 353, 844
Alzheimer disease	APP	351	Missense	DM	CM910041	rs63750264		[NM_000484.3:c.2149G>T] [NP_000475.1:p.V717F]	G-T		GTC-TTC	Val-Phe	717	chr21:27264096 (-)	GTGGGCGGTGTTGTCATAGCGACAGTGATC[G/T]TCATCACCTTGGTGATGCTGAAGAAGAAAC	chr21:25891784 (-)	0.64;HIGH RISK	0.0;DAMAGING	Murrell (1991) SCIENCE 254, 97
Alzheimer disease	APP	351	Missense	DM?	CM149712	rs768499633		[NM_000484.3:c.1018G>A] [NP_000475.1:p.V340M]	G-A		GTG-ATG	Val-Met	340	chr21:27372345 (-)	AACTTTGACACAGAAGAGTACTGCATGGCC[G/A]TGTGTGGCAGCGCCAgtaagtggacccttc	chr21:26000030 (-)			Lee (2014) MGGM 2, 430
Alzheimer disease, early onset	APP	351	Missense	DM	CM1818193			[NM_000484.3:c.1810G>A] [NP_000475.1:p.V604M]	G-A		GTG-ATG	Val-Met	604	chr21:27284152 (-)	ATGCCATCTTTGACCGAAACGAAAACCACC[G/A]TGGAGCTCCTTCCCGTGAATGGAGAGTTCA	chr21:25911840 (-)			Van Giau (2018) NPDT 14, 3015
Alzheimer disease	APP	351	Missense	DM	CM990168	rs63750734		[NM_000484.3:c.2143G>A] [NP_000475.1:p.V715M]	G-A		GTG-ATG	Val-Met	715	chr21:27264102 (-)	CTCATGGTGGGCGGTGTTGTCATAGCGACA[G/A]TGATCGTCATCACCTTGGTGATGCTGAAGA	chr21:25891790 (-)	0.64;HIGH RISK	0.0;DAMAGING	Campion (1999) AJHG 65, 664
Alzheimer disease	APP	351	Missense	DM	CM014318	rs63750868		[NM_000484.3:c.2144T>C] [NP_000475.1:p.V715A]	T-C		GTG-GCG	Val-Ala	715	chr21:27264101 (-)	TCATGGTGGGCGGTGTTGTCATAGCGACAG[T/C]GATCGTCATCACCTTGGTGATGCTGAAGAA	chr21:25891789 (-)	0.66;HIGH RISK	0.0;DAMAGING	De Jonghe (2001) HMG 10, 1665
Alzheimer disease	APP	351	Missense	DM?	CM1311781			[NM_000484.3:c.860T>G] [NP_000475.1:p.V287G]	T-G		GTT-GGT	Val-Gly	287	chr21:27394161 (-)	CCACCACCACAGAGTCTGTGGAAGAGGTGG[T/G]TCGAGgtaatccaccatttgcttggattcc	chr21:26021845 (-)			Benitez (2013) PG 9, e1003685
Alzheimer disease	APP	351	Missense	DM?	CM091683			[NM_000484.3:c.2129T>G] [NP_000475.1:p.V710G]	T-G		GTT-GGT	Val-Gly	710	chr21:27264116 (-)	GTGCAATCATTGGACTCATGGTGGGCGGTG[T/G]TGTCATAGCGACAGTGATCGTCATCACCTT	chr21:25891804 (-)		0.0;DAMAGING	Thajeb (2009) JCLN 16, 259
Alzheimer disease	APP	351	Missense	DM?	CM091685		Proteolytic Cleavage	[NM_000484.3:c.2159T>C] [NP_000475.1:p.L720S]	T-C		TTG-TCG	Leu-Ser	720	chr21:27264086 (-)	TTGTCATAGCGACAGTGATCGTCATCACCT[T/C]GGTGATGCTGAAGAAGAAACAGTACACATC	chr21:25891774 (-)		0.0;DAMAGING	Thajeb (2009) JCLN 16, 259
Alzheimer disease	APP	351	Regulatory	DM?	CR062110	rs139885956			C-T	-426 relative to TIS				chr21:27543564 (-)	AAATCCTATTTCCTTTAAGCTTCACTCGTT[C/T]TCATTCTCTTCCAGAAACGCCTGCCCCACC	chr21:26171246 (-)			Theuns (2006) AJHG 78, 936
Alzheimer disease	APP	351	Regulatory	DM	CR062111	rs539645405			C-G	-316 relative to TIS				chr21:27543454 (-)	AGCAGTCCTTTATACGACACCCCCGGGAGG[C/G]CTGCGGGGTCGGATGATTCAAGCTCACGGG	chr21:26171136 (-)			Theuns (2006) AJHG 78, 936
Alzheimer disease, with cerebral amyloid angiopathy	APP	351	Regulatory	DM?	CR1512357				C-G	-369 relative to MET				chr21:27543307 (-)	CCCAGACTCTCCCTCCCACTGTTCACGAAG[C/G]CCAGGTGGGCCGTCGGCCGGGGAGCGGAGG	chr21:26170989 (-)			Janssens (2015) ACTA NEU C 3, 68
Alzheimer disease, association with	APP	351	Regulatory	DP	CR071278	rs463946			G-C	-3049 relative to TIS				chr21:27546187 (-)	CCTGTTTTACCTTGTGAAGAGAAGACTCTA[G/C]AGGAAGAAGTAGCATGAAAACCGCTGGCAA	chr21:26173869 (-)			Guyant-Marechal (2007) NEUROLOGY 68, 684
Alzheimer disease	APP	351	Regulatory	DM?	CR062112	rs113926273			G-A	-1697 relative to TIS				chr21:27544835 (-)	CTGGGATTACAGGCATGAGCCACCAGGCCC[G/A]GCCTTAAAATTCTTAATAATGTAACAAAGG	chr21:26172517 (-)			Theuns (2006) AJHG 78, 936
Alzheimer disease	APP	351	Regulatory	DM?	CR062113	rs1377427887			G-A	-318 relative to TIS				chr21:27543456 (-)	GCAGCAGTCCTTTATACGACACCCCCGGGA[G/A]GCCTGCGGGGTCGGATGATTCAAGCTCACG	chr21:26171138 (-)			Theuns (2006) AJHG 78, 936
Alzheimer disease	APP	351	Regulatory	DM	CR062114				C-A	-65 relative to TIS				chr21:27543203 (-)	GGGCGCGGGGCGCGAGGGCCCCTCCCGGCG[C/A]GAGCGGGCGCAGTTCCCCGGCGGCGCCGCT	chr21:26170885 (-)			Theuns (2006) AJHG 78, 936
Alzheimer disease	APP	351	Regulatory	DM	CR062115	rs187510057			G-A	-481 relative to TIS				chr21:27543619 (-)	TGCTTTTGACGTTGGGGGTTAAAAAATGAG[G/A]TTTTGCTGTCTCAACAAGCAAAGAAAATCC	chr21:26171301 (-)			Theuns (2006) AJHG 78, 936
Alzheimer disease	ARC	23237	Missense	DM?	CM1821323			[NM_015193.4:c.20C>T] [NP_056008.1:p.T7I]	C-T		ACC-ATC	Thr-Ile	7	chr8:143695613 (-)	cctgcgcacagATGGAGCTGGACCACCGGA[C/T]CAGCGGCGGGCTCCACGCCTACCCCGGGCC	chr8:142614252 (-)			Bi (2018) MN 55, 1217
Alzheimer disease, increased risk, association with	ARC	23237	Regulatory	DFP	CR1821324	rs10097505			C-T	#ERROR!				chr8:143694184 (-)	CTGTCTTTCCGGCCTGGACCCCACCCTCCA[C/T]ACTCTCAGGCCATCACAGAACACCCCAGCT	chr8:142612823 (-)			Bi (2018) MN 55, 1217
Alzheimer disease, reduced risk, association with	ARC	23237	Regulatory	DP	CR1213475	rs77080405			G-A	#ERROR!				chr8:143692781 (-)	GGGGCGCTTCCAGGCATTCTGCCCTGCCCC[G/A]ACACCAGAACCCTGGTGCTGGTGGGCCACT	chr8:142611420 (-)			Landgren (2012) JNTV 119, 833
Alzheimer disease, reduced risk, association with	ARMS2	387715	Nonsense	DP	CM083592	rs2736911		[NM_001099667.2:c.112C>T] [NP_001093137.1:p.R38*]	C-T		CGA-TGA	Arg-Term	38	chr10:124214355 (+)	GTGGTTCCTGTGTCCTTCATTTCCACTCTG[C/T]GAGAGTCTGTGCTGGACCCTGGAGTTGGTG	chr10:122454839 (+)			Benerini Gatta (2008) DGCD 26, 169
Alzheimer disease, association with	ATP7B	540	Missense	DFP	CM116966	rs1061472		[NM_000053.3:c.2495A>G] [NP_000044.2:p.K832R]	A-G		AAG-AGG	Lys-Arg	832	chr13:52524488 (-)	TGGAGCTGGTGCAGCGGGGCGATATCGTCA[A/G]GGTGGTCCCTGGGGGAAAGTTTCCAGTGGA	chr13:51950352 (-)		0.09;TOLERATED	Bucossi (2011) IJAD 2011, 973692
Alzheimer disease, association with	ATP7B	540	Missense	DP	CM127927	rs732774		[NM_000053.3:c.2855G>A] [NP_000044.2:p.R952K]	G-A		AGA-AAA	Arg-Lys	952	chr13:52523808 (-)	TCGGTTTTATCGATTTTGGTGTTGTTCAGA[G/A]ATACTTTCCTgtaagttgaatgccttgggc	chr13:51949672 (-)		0.99;TOLERATED	Bucossi (2012) JAD 29, 913
Alzheimer disease, association with	ATP7B	540	Missense	DFP	CM1212621	rs1801244		[NM_000053.3:c.1366G>C] [NP_000044.2:p.V456L]	G-C		GTG-CTG	Val-Leu	456	chr13:52544805 (-)	GTGCAAACTACAGATGGTACACCTACATCT[G/C]TGCAGGAAGTGGCTCCCCACACTGGGAGGC	chr13:51970669 (-)			Liu (2013) JBRHA 27, 319
Alzheimer disease, association with	ATP7B	540	Regulatory	DP	CR137942	rs2147363			A-C	#ERROR!				chr13:52542796 (-)	TTTCTTTGTTCGGTTATATTGACTGTGTCA[A/C]CCTAGAGGCCCTGCCCACCCAGAGTGTTAC	chr13:51968660 (-)			Bucossi (2013) JAD 37, 453
Earlier onset of Alzheimer disease, association with	ATP8B3	148229	Missense	DP	CM1614777	rs7250872		[NM_138813.3:c.133G>A] [NP_620168.1:p.G45R]	G-A		GGA-AGA	Gly-Arg	45	chr19:1811603 (-)	CAGGAAGGCTCAGGTCCTGCTGGCATCCGC[G/A]GAGGTGAGACGGTGATCAGAGCTGGGATGG	chr19:1811604 (-)			Vélez (2016) AJMGBNG 171, 1116
Alzheimer disease, late-onset	AXIN1	8312	Missense	DM?	CM171393	rs140151215		[NM_003502.3:c.805C>G] [NP_003493.1:p.Q269E]	C-G		CAG-GAG	Gln-Glu	269	chr16:396221 (-)	AGAGACGCTGCTCCCCCCGGAAGACTCCCT[C/G]AGAAGCTGCTCCTGGAGACAGCTGCCCCGA	chr16:346221 (-)			He (2017) AJHG 100, 193
Alzheimer disease, late-onset	AXIN1	8312	Missense	DM?	CM171391	rs146947903		[NM_003502.3:c.1485C>G] [NP_003493.1:p.D495E]	C-G		GAC-GAG	Asp-Glu	495	chr16:348021 (-)	GTCGCCTGGGCCTGGCCATCGCTCCCCGGA[C/G]AGTGGGCACGTGGCCAAGATGCCAGTGGCA	chr16:298021 (-)			He (2017) AJHG 100, 193
Alzheimer disease, late-onset	AXIN1	8312	Missense	DM?	CM171389	rs141148118		[NM_003502.3:c.1576G>A] [NP_003493.1:p.A526T]	G-A		GCG-ACG	Ala-Thr	526	chr16:347930 (-)	CACGTACCCAAGTCAGGGGCGAAGCTGGAC[G/A]CGGCCGGCCTGCACCACCACCGACACGTCC	chr16:297930 (-)			He (2017) AJHG 100, 193
Alzheimer disease, late-onset	AXIN1	8312	Missense	DM?	CM171392	rs116350678		[NM_003502.3:c.1273G>A] [NP_003493.1:p.G425S]	G-A		GGC-AGC	Gly-Ser	425	chr16:348233 (-)	gtccccacacagGAGGAGGAAGGTGAGGAC[G/A]GCGATCCATCGTCAGGGCCCCCAGGGCCGT	chr16:298233 (-)			He (2017) AJHG 100, 193
Alzheimer disease, late-onset	AXIN1	8312	Missense	DM?	CM171387	rs117208012		[NM_003502.3:c.1948G>A] [NP_003493.1:p.G650S]	G-A		GGC-AGC	Gly-Ser	650	chr16:347063 (-)	GAAAAGGAGATCAGCAGGCACCGCAGGACC[G/A]GCCACGGgtgagcaccccgcacgcagccag	chr16:297063 (-)			He (2017) AJHG 100, 193
Alzheimer disease, late-onset	AXIN1	8312	Missense	DM?	CM171390	rs149849071		[NM_003502.3:c.1549G>A] [NP_003493.1:p.V517I]	G-A		GTA-ATA	Val-Ile	517	chr16:347957 (-)	GGGGGTGCCGCCTCGGGGCACGGGAAGCAC[G/A]TACCCAAGTCAGGGGCGAAGCTGGACGCGG	chr16:297957 (-)			He (2017) AJHG 100, 193
Alzheimer disease, late-onset	AXIN1	8312	Missense	DM?	CM171388	rs367788267		[NM_003502.3:c.1868C>T] [NP_003493.1:p.S623L]	C-T		TCG-TTG	Ser-Leu	623	chr16:347143 (-)	AGAGCGCCAGCACCGAGGTGCCAGGTGCCT[C/T]GGAGGATGCGGAGAAGAACCAGAAAATCAT	chr16:297143 (-)			He (2017) AJHG 100, 193
Alzheimer disease, increased risk, association with	BACE1	23621	Regulatory	DFP	CR100155	rs4938369			G-A	-1609 relative to MET				chr11:117188120 (-)	ATGCCTATAATCCCAGCATTTTGGGAGGCC[G/A]ACGTGGGCGGATCACTTGAGGCCAGGAGTT	chr11:117317404 (-)			Wang (2010) AJMGBNG 153B, 159
Alzheimer disease, sporadic late onset, association with	BDNF	627	Missense	DP	CM088368	rs1048218		[NM_170735.5:c.225G>T] [NP_733931.1:p.Q75H]	G-T		CAG-CAT	Gln-His	75	chr11:27679887 (-)	CGTGATAGAAGAGCTGTTGGATGAGGACCA[G/T]AAAGTTCGGCCCAATGAAGAAAACAATAAG	chr11:27658340 (-)			Cozza (2008) JAD 15, 61
Alzheimer disease, association with	BDNF	627	Regulatory	DP	CR014434	rs56164415			C-T	-40539 relative to TIS				chr11:27721735 (-)	GAACCACGATGTGACTCCGCCGCCGGGGAC[C/T]CGTGAGGTTTGTGTGGACCCCGAGGTAGGC	chr11:27700188 (-)			Kunugi (2001) MOL PSYCH 6, 83
Alzheimer disease in APOE4 non-carriers, association	BDNF	627	Splice	DP	CS071152	rs2049045			C-G	IVS 7, as, -14109									Huang (2007) JMG 44, e66
Alzheimer disease in APOE4 non-carriers, association	BDNF	627	Splice	DP	CS071153	rs11030104			T-C	IVS 7, as, -4335									Huang (2007) JMG 44, e66
Alzheimer disease, increased risk	BIN1	274	Missense	DP	CM1512481	rs138047593		[NM_139343.2:c.1625A>G] [NP_647593.1:p.K542R]	A-G		AAG-AGG	Lys-Arg	542	chr2:127808046 (-)	CGGCCACTGACACAGACGAGCTGCAGCTCA[A/G]GGCTGGTGATGTGGTGCTGGTGATCCCCTT	chr2:127050470 (-)			Vardarajan (2015) ANN NEUROL 78, 487
Alzheimer disease	BIN1	274	Missense	DM?	CM1512487			[NM_139343.2:c.698G>C] [NP_647593.1:p.S233T]	G-C		AGC-ACC	Ser-Thr	233	chr2:127821509 (-)	TGCAGGAGGAGCTGCCGTCCCTGTGGAACA[G/C]gtgaggcccagcacggtgcccagcctgcgt	chr2:127063933 (-)			Vardarajan (2015) ANN NEUROL 78, 487
Alzheimer disease	BIN1	274	Missense	DM?	CM1414920	rs754834233		[NM_139343.2:c.953C>T] [NP_647593.1:p.P318L]	C-T		CCG-CTG	Pro-Leu	318	chr2:127816636 (-)	CCGAGATCAGAGTCAACCACGAGCCAGAGC[C/T]GGCCGGCGGGGCCACGCCCGGGGCCACCCT	chr2:127059060 (-)			Tan (2014) NEURO AG 35, 1781.e1
Alzheimer disease	BIN1	274	Missense	DM?	CM1512486	rs754707833		[NM_139343.2:c.893C>T] [NP_647593.1:p.S298L]	C-T		TCG-TTG	Ser-Leu	298	chr2:127816696 (-)	ACGCGCCTGCAAAAGGGAACAAGAGCCCTT[C/T]GCCTCCAGATGGCTCCCCTGCCGCCACCCC	chr2:127059120 (-)			Vardarajan (2015) ANN NEUROL 78, 487
Alzheimer disease, association with	BLMH	642	Missense	DP	CM980214	rs1050565		[NM_000386.3:c.1327A>G] [NP_000377.1:p.I443V]	A-G		ATC-GTC	Ile-Val	443	chr17:28576076 (-)	GTGCTAGCTGTGTTAGAGCAGGAACCCATT[A/G]TCCTGCCAGCATGGGACCCCATGGGAGCTT	chr17:30249058 (-)	0.18;VERY LOW RISK	1.0;TOLERATED	Montoya (1998) NAT GENET 18, 211
Later onset of Alzheimer disease, association with	C16orf96	342346	Missense	DP	CM1614796	rs17137138		[NM_001145011.1:c.253G>C] [NP_001138483.1:p.V85L]	G-C		GTG-CTG	Val-Leu	85	chr16:4606743 (+)	AAGAGGCTCAGCAATGTCTTCGACCACGTG[G/C]TGAGCCGCCTCGACAAGTTGGAGAACCAGC	chr16:4556742 (+)			Vélez (2016) AJMGBNG 171, 1116
Later onset of Alzheimer disease, association with	C3orf20	84077	Missense	DP	CM1614794	rs34230332		[NM_001184957.1:c.248A>G] [NP_001171886.1:p.Q83R]	A-G		CAG-CGG	Gln-Arg	83	chr3:14725878 (+)	CAGCCGGGAGAAGTGGCTACAGCAGCGGAC[A/G]GTTGTGGAAAGgtgggtacctgagcttcaa	chr3:14684371 (+)			Vélez (2016) AJMGBNG 171, 1116
Alzheimer disease, increased risk, association with	CALHM1	255022	Missense	DFP	CM082516	rs576980684		[NM_001001412.3:c.254C>T] [NP_001001412.3:p.P85L]	C-T		CCG-CTG	Pro-Leu	85	chr10:105218255 (-)	TGTCCATGCTGGCCGAAGAGTGGAAGCGGC[C/T]GCTGGGCCGCCGGGCCAAGGACCCCGCTGT	chr10:103458498 (-)	0.67;HIGH RISK	0.03;DAMAGING	Dreses-Werringloer (2008) CELL 133, 1149
Alzheimer disease	CALHM1	255022	Missense	DM	CM139622	rs371900329		[NM_001001412.3:c.461G>A] [NP_001001412.3:p.R154H]	G-A		CGC-CAC	Arg-His	154	chr10:105218048 (-)	CACCCGGCCTTCCTGCCCCCGAGCTCGCCC[G/A]CCTGCTGGCCCGGGTGCCCTGCCCTGAGAT	chr10:103458291 (-)			Rubio-Moscardo (2013) PLOS ONE 8, e74203
Alzheimer disease	CALHM1	255022	Missense	DM?	CM139621	rs114015468		[NM_001001412.3:c.989G>A] [NP_001001412.3:p.G330D]	G-A		GGT-GAT	Gly-Asp	330	chr10:105215071 (-)	CACCGCTGATGGGCAACGGCTGGGCTGGGG[G/A]TGGGCCCCGGCCTCCGCGTAAGGAGGTGGC	chr10:103455314 (-)			Rubio-Moscardo (2013) PLOS ONE 8, e74203
Alzheimer disease, association with	CASP8	841	Missense	DFP	CM1713564	rs148697064		[NM_001228.4:c.539A>G] [NP_001219.2:p.K180R]	A-G		AAG-AGG	Lys-Arg	180	chr2:202137392 (+)	ACCTGCTGGATATTTTCATAGAGATGGAGA[A/G]GAGGGTCATCCTGGGAGAAGGAAAGTTGGA	chr2:201272669 (+)			Rehker (2017) PLOS ONE 12, e0185777
Alzheimer disease, association with	CASP8	841	Missense	DFP	CM1713568	rs146286958		[NM_001228.4:c.943A>G] [NP_001219.2:p.I315V]	A-G		ATC-GTC	Ile-Val	315	chr2:202149628 (+)	ACAGTAGAGCAAATCTATGAGATTTTGAAA[A/G]TCTACCAACTCATGGACCACAGTAACATGG	chr2:201284905 (+)			Rehker (2017) PLOS ONE 12, e0185777
Alzheimer disease	CD163L1	283316	Missense	DM?	CM1720700	rs150384982		[NM_174941.5:c.3919A>G] [NP_777601.2:p.T1307A]	A-G		ACC-GCC	Thr-Ala	1307	chr12:7522073 (-)	AGGGACGCTTCGTTTGGCCAGGGAACTGGA[A/G]CCATCTGGTTGGATGACATGCGGTGCAAAG	chr12:7369477 (-)			Cukier (2017) JADP 7, 355
Alzheimer disease, increased risk	CD2AP	23607	Missense	DP	CM1512479	rs116754410		[NM_012120.2:c.1898A>G] [NP_036252.1:p.K633R]	A-G		AAA-AGA	Lys-Arg	633	chr6:47591941 (+)	ttttgttttagATGGAAATAGAGAAGCTGA[A/G]AAAAGCTGTCCTGTCTTCTTGAgtggtgtg	chr6:47624205 (+)			Vardarajan (2015) ANN NEUROL 78, 487
Alzheimer disease	CD2AP	23607	Missense	DM?	CM1512564	rs200798500		[NM_012120.2:c.1207A>G] [NP_036252.1:p.R403G]	A-G		AGA-GGA	Arg-Gly	403	chr6:47563695 (+)	ACTCCACCTACCAAAGCCAGTAATTTACTG[A/G]GATCTTCTGGAACAGTGTACCCAAAGCGAC	chr6:47595959 (+)			Vardarajan (2015) ANN NEUROL 78, 487
Alzheimer disease	CD2AP	23607	Missense	DM?	CM1512567	rs756770392		[NM_012120.2:c.1868G>A] [NP_036252.1:p.S623N]	G-A		AGT-AAT	Ser-Asn	623	chr6:47580262 (+)	AAGATTTGGAAGAAGAGAAGACAATGAGAA[G/A]TAATCTAGAGgtaattaatttcttccagca	chr6:47612526 (+)			Vardarajan (2015) ANN NEUROL 78, 487
Alzheimer disease	CD2AP	23607	Missense	DM?	CM1512562	rs149246024		[NM_012120.2:c.311T>A] [NP_036252.1:p.I104N]	T-A		ATT-AAT	Ile-Asn	104	chr6:47501483 (+)	GAATTCAGCCACATCCACAAACCAAAAACA[T/A]TAAGAAGAgtatgtaaataattcctttcct	chr6:47533747 (+)			Vardarajan (2015) ANN NEUROL 78, 487
Alzheimer disease	CD2AP	23607	Missense	DM?	CM1512566			[NM_012120.2:c.1459C>G] [NP_036252.1:p.L487V]	C-G		CTT-GTT	Leu-Val	487	chr6:47573942 (+)	TTTGATGACATAGCTTCCTCAGAAAACTTG[C/G]TTCATCTCACTGCAAATAGACCAAAGATGC	chr6:47606206 (+)			Vardarajan (2015) ANN NEUROL 78, 487
Alzheimer disease, increased risk, association with	CD33	945	Regulatory	DP	CR126393	rs3865444			C-A	-413 relative to MET				chr19:51727962 (+)	GAATCCTATATCCTGCTGGACTAAACACCC[C/A]ATGGATCTAGGTGAGGCTGCGACTCGGGCC	chr19:51224706 (+)			Deng (2012) HUM GENET 131, 1245
Alzheimer disease risk, association with	CD33	945	Splice	DFP	CS138307	rs12459419	Splicing	[NM_001772.3:c.41C>T]	C-T	IVS 1, as, +4				chr19:51728477 (+)	gccgagctgaccctcgtttccccacagGGG[C/T]CCTGGCTATGGATCCAAATTTCTGGCTGCA	chr19:51225221 (+)			Malik (2013) J NSCI 33, 13320
Later onset of Alzheimer disease, association with	CENPJ	55835	Missense	DP	CM1614784	rs17081389		[NM_018451.4:c.163C>G] [NP_060921.3:p.P55A]	C-G		CCT-GCT	Pro-Ala	55	chr13:25487001 (-)	CGAGCAGCTGTGGACATTTCTACCAGCTTT[C/G]CTATTAAAGGCACACATTTTTCTGATAGCT	chr13:24912863 (-)			Vélez (2016) AJMGBNG 171, 1116
Later onset of Alzheimer disease, association with	CFAP70	118491	Missense	DP	CM1614797	rs78334417		[NM_145170.3:c.1348C>T] [NP_660153.3:p.P450S]	C-T		CCT-TCT	Pro-Ser	450	chr10:75071618 (-)	AGCTCAGATACTCCTTTGGAAGGTGAACCC[C/T]CTCTAAGTCACAATCCTGAAGGACAGgtaa	chr10:73311860 (-)			Vélez (2016) AJMGBNG 171, 1116
Alzheimer disease, association with	CHAT	1103	Missense	DP	CM025920	rs3810950		[NM_020549.4:c.358G>A] [NP_065574.3:p.A120T]	G-A		GCA-ACA	Ala-Thr	120	chr10:50824619 (+)	CCCATCCTGGAAAAGGTCCCCCGTAAGATG[G/A]CAGCAAAAACTCCCAGCAGTGAGGAGTCTg	chr10:49616573 (+)	0.15;VERY LOW RISK	0.5;TOLERATED	Mubumbila (2002) NEURO LETT 333, 9
Earlier onset of Alzheimer disease, association with	CHGB	1114	Missense	DP	CM1614779	rs236150		[NM_001819.2:c.351G>C] [NP_001810.2:p.K117N]	G-C		AAG-AAC	Lys-Asn	117	chr20:5903141 (+)	AGGGGAGGAGGACATCCAAGGCCCAACAAA[G/C]GCAGACACAGAGAAATGGGCAGAGGGAGGC	chr20:5922495 (+)			Vélez (2016) AJMGBNG 171, 1116
Alzheimer disease	CHMP2B	25978	Missense	DM?	CM160074			[NM_014043.3:c.541G>A] [NP_054762.2:p.A181T]	G-A		GCT-ACT	Ala-Thr	181	chr3:87302871 (+)	ctttttcattgtttaatatagATGGCCAAA[G/A]CTCCATCAGCTGCTCGAAGCTTACCATCTG	chr3:87253721 (+)			Blauwendraat (2016) NEURO AG 37, 208.e11
Alzheimer disease	CHRNA4	1137	Missense	DM?	CM026058	rs773253903		[NM_000744.6:c.1334C>T] [NP_000735.1:p.S445L]	C-T		TCG-TTG	Ser-Leu	445	chr20:61981429 (-)	TGGAAGCTGAGAAAGCCAGCCCCCACCCCT[C/T]GCCTGGACCCTGCCGCCCGCCCCACGGCAC	chr20:63350077 (-)			Kawamata (2002) JAD 4, 71
Alzheimer disease	CHRNB2	1141	Missense	DM?	CM026056	rs200441832		[NM_000748.2:c.1190A>C] [NP_000739.1:p.Q397P]	A-C		CAG-CCG	Gln-Pro	397	chr1:154544489 (+)	GCACGTGCTTCGTCAACCGCGCGTCGGTGC[A/C]GGGGTTGGCCGGGGCCTTCGGGGCTGAGCC	chr1:154572013 (+)			Kawamata (2002) JAD 4, 71
Alzheimer disease	CLECL1	160365	Missense	DM?	CM1720701	rs118152239		[NM_001253750.1:c.403A>G] [NP_001240679.1:p.T135A]	A-G		ACT-GCT	Thr-Ala	135	chr12:9875323 (-)	CATAAGGGAAAATGTTACTGGATTGCTGAA[A/G]CTAAGAAATCTTGGAACAAAAGTCAAAATG	chr12:9722727 (-)			Cukier (2017) JADP 7, 355
Alzheimer disease	CLN5	1203	Missense	DM	CM1815240	rs199609750		[NM_006493.2:c.959A>G] [NP_006484.1:p.N320S]	A-G		AAT-AGT	Asn-Ser	320	chr13:77574839 (+)	TTTACAGTGGAGAACCTACTTATCTGGGAA[A/G]TGAAACATCTGTTTTTGGGCCAACAGGAAA	chr13:77000704 (+)			Qureshi (2018) MCB 38, e00011
Alzheimer disease	CLU	1191	Missense	DM?	CM125623	rs9331936		[NM_001831.3:c.949A>C] [NP_001822.3:p.N317H]	A-C		AAC-CAC	Asn-His	317	chr8:27457512 (-)	ttccatctctgggcagACTGTTCCACCAAC[A/C]ACCCCTCCCAGGCTAAGCTGCGGCGGGAGC	chr8:27599995 (-)			Bettens (2012) MOL NEUR 7, 3
Alzheimer disease	CLU	1191	Missense	DM?	CM187657	rs41276297		[NM_001831.3:c.608C>T] [NP_001822.3:p.T203I]	C-T		ACC-ATC	Thr-Ile	203	chr8:27462662 (-)	ACAGGTTCTTCACCCGGGAGCCCCAGGATA[C/T]CTACCACTACCTGCCCTTCAGCCTGCCCCA	chr8:27605145 (-)			Pasanen (2018) EJHG 26, 827
Alzheimer disease	CLU	1191	Missense	DM	CM125622	rs563432916		[NM_001831.3:c.878C>T] [NP_001822.3:p.T293M]	C-T		ACG-ATG	Thr-Met	293	chr8:27461864 (-)	CTGTGTGCCGGGAGATCCGCCACAACTCCA[C/T]GGGCTGCCTGCGGATGAAGGACCAGTGTGA	chr8:27604347 (-)			Bettens (2012) MOL NEUR 7, 3
Alzheimer disease	CLU	1191	Missense	DM	CM125624	rs375247155		[NM_001831.3:c.1163C>T] [NP_001822.3:p.T388M]	C-T		ACG-ATG	Thr-Met	388	chr8:27457298 (-)	GCGAAGACCAGTACTATCTGCGGGTCACCA[C/T]Ggtgagctgtgtcccggccacatgctgtgg	chr8:27599781 (-)			Bettens (2012) MOL NEUR 7, 3
Alzheimer disease, late-onset	CLU	1191	Missense	DM	CM1515815			[NM_001831.3:c.923T>A] [NP_001822.3:p.I308N]	T-A		ATC-AAC	Ile-Asn	308	chr8:27461819 (-)	TGAAGGACCAGTGTGACAAGTGCCGGGAGA[T/A]CTTGTCTGTGGgtgagtcggggtccagacc	chr8:27604302 (-)			Bettens (2015) MOL NEUR 10, 30
Alzheimer disease	CLU	1191	Missense	DM?	CM1512515			[NM_001831.3:c.1047G>T] [NP_001822.3:p.Q349H]	G-T		CAG-CAT	Gln-His	349	chr8:27457414 (-)	GAAATACAACGAGCTGCTAAAGTCCTACCA[G/T]TGGAAGATGCTCAACACCTCCTCCTTGCTG	chr8:27599897 (-)			Vardarajan (2015) ANN NEUROL 78, 487
Alzheimer disease	CLU	1191	Missense	DM?	CM124609	rs2077086			A-G		CAG-CGG	Gln-Arg	15						Ferrari (2012) NEURO AG 33, 1846.e7
Alzheimer disease	CLU	1191	Missense	DM?	CM124610			[NM_001831.3:c.700C>T] [NP_001822.3:p.P234S]	C-T		CCG-TCG	Pro-Ser	234	chr8:27462570 (-)	CGCATCGTCCGCAGCTTGATGCCCTTCTCT[C/T]CGTACGAGCCCCTGAACTTCCACGCCATGT	chr8:27605053 (-)			Ferrari (2012) NEURO AG 33, 1846.e7
Alzheimer disease	CLU	1191	Missense	DM	CM125621	rs143634423		[NM_001831.3:c.856C>T] [NP_001822.3:p.R286W]	C-T		CGG-TGG	Arg-Trp	286	chr8:27461886 (-)	ccagAAGGCGACGATGACCGGACTGTGTGC[C/T]GGGAGATCCGCCACAACTCCACGGGCTGCC	chr8:27604369 (-)			Bettens (2012) MOL NEUR 7, 3
Alzheimer disease	CLU	1191	Missense	DM?	CM1512516	rs552103421		[NM_001831.3:c.835G>A] [NP_001822.3:p.D279N]	G-A		GAC-AAC	Asp-Asn	279	chr8:27461907 (-)	ctcttcttccctcgtgtgtccccagAAGGC[G/A]ACGATGACCGGACTGTGTGCCGGGAGATCC	chr8:27604390 (-)			Vardarajan (2015) ANN NEUROL 78, 487
Alzheimer disease	CLU	1191	Missense	DM?	CM1512514	rs145083142		[NM_001831.3:c.1029G>C] [NP_001822.3:p.E343D]	G-C		GAG-GAC	Glu-Asp	343	chr8:27457432 (-)	CGCTGAGAGGTTGACCAGGAAATACAACGA[G/C]CTGCTAAAGTCCTACCAGTGGAAGATGCTC	chr8:27599915 (-)			Vardarajan (2015) ANN NEUROL 78, 487
Alzheimer disease	CLU	1191	Missense	DM?	CM1512496	rs772478867		[NM_001831.3:c.1300G>A] [NP_001822.3:p.V434M]	G-A		GTG-ATG	Val-Met	434	chr8:27456017 (-)	TCCAGGAAGAACCCTAAATTTATGGAGACC[G/A]TGGCGGAGAAAGCGCTGCAGGAATACCGCA	chr8:27598500 (-)			Vardarajan (2015) ANN NEUROL 78, 487
Alzheimer disease, association with	CLU	1191	Regulatory	DFP	CR1010472	rs9331888			C-G	-774 relative to MET				chr8:27468862 (-)	TGGCAGAGCAAGAGGACTCATCCTTCCAAA[C/G]GGACTTTCTCTGGGAAGCCTGCTCCTCGGG	chr8:27611345 (-)			Yu (2010) CCA 411, 1516
Alzheimer disease, association with	CLU	1191	Splice	DP	CS096332	rs11136000		[NM_001831.3:c.247-478A>G]	A-G	IVS 4, as, -478				chr8:27464519 (-)	ttgggtcaagtggcaagggcccgttagaga[A/G]ttttgatagctggtgtggctttggtgctga	chr8:27607002 (-)			Harold (2009) NAT GENET 41, 1088
Alzheimer disease	CR1	1378	Missense	DM?	CM124614	rs183171969		[NM_000651.4:c.397A>G] [NP_000642.3:p.K133E]	A-G		AAA-GAA	Lys-Glu	133	chr1:207680154 (+)	TTCGGATCCCAAATTAAATATTCTTGTACT[A/G]AAGGgtgagttggcatctcttgaaccaaca	chr1:207506809 (+)		1.0;TOLERATED	Ferrari (2012) NEURO AG 33, 1846.e7
Alzheimer disease	CR1	1378	Missense	DM?	CM1720707	rs41274770		[NM_000651.4:c.6908A>G] [NP_000642.3:p.K2303R]	A-G		AAG-AGG	Lys-Arg	2303	chr1:207791434 (+)	acttgttcttagCCTGCCCACATCCACCCA[A/G]GATCCAAAACGGGCATTACATTGGAGGACA	chr1:207618089 (+)			Cukier (2017) JADP 7, 355
Alzheimer disease	CR1	1378	Missense	DM?	CM124630			[NM_000651.4:c.4046C>T] [NP_000642.3:p.T1349I]	C-T		ACA-ATA	Thr-Ile	1349	chr1:207741262 (+)	TCTTTCCCTTTGGAAAAGCAGTAAATTACA[C/T]ATGCGACCCCCACCCAGACAGAGGGACGAG	chr1:207567917 (+)		0.18;TOLERATED	Ferrari (2012) NEURO AG 33, 1846.e7
Alzheimer disease	CR1	1378	Missense	DM?	CM124627			[NM_000651.4:c.3097A>C] [NP_000642.3:p.T1033P]	A-C		ACA-CCA	Thr-Pro	1033	chr1:207726192 (+)	GTTGGATCCAGAATCAACTATTCTTGTACT[A/C]CAGGgtgagttggcagcaacatctcttggt	chr1:207552847 (+)		0.22;TOLERATED	Ferrari (2012) NEURO AG 33, 1846.e7
Alzheimer disease	CR1	1378	Missense	DM	CM1311909	rs116806486		[NM_000651.4:c.517A>G] [NP_000642.3:p.T173A]	A-G		ACC-GCC	Thr-Ala	173	chr1:207696985 (+)	gGAATTCCTTGTGGGCTACCCCCCACCATC[A/G]CCAATGGAGATTTCATTAGCACCAACAGAG	chr1:207523640 (+)			Ma (2014) NEURO AG 35, 443.e17
Alzheimer disease	CR1	1378	Missense	DM?	CM124613			[NM_000651.4:c.380T>C] [NP_000642.3:p.I127T]	T-C		ATT-ACT	Ile-Thr	127	chr1:207680137 (+)	TGATCAAAGGCATCCAGTTCGGATCCCAAA[T/C]TAAATATTCTTGTACTAAAGGgtgagttgg	chr1:207506792 (+)		0.01;DAMAGING	Ferrari (2012) NEURO AG 33, 1846.e7
Alzheimer disease	CR1	1378	Missense	DM?	CM124612	rs370425971		[NM_000651.4:c.328C>A] [NP_000642.3:p.P110T]	C-A		CCT-ACT	Pro-Thr	110	chr1:207680085 (+)	gtagGTAAATCATGTCGTAATCCTCCAGAT[C/A]CTGTGAATGGCATGGTGCATGTGATCAAAG	chr1:207506740 (+)		0.08;TOLERATED	Ferrari (2012) NEURO AG 33, 1846.e7
Alzheimer disease	CR1	1378	Missense	DM?	CM124629			[NM_000651.4:c.3107G>A] [NP_000642.3:p.R1036Q]	G-A		CGA-CAA	Arg-Gln	1036	chr1:207731888 (+)	tttattttccattttttgcctttagGCACC[G/A]ACTCATTGGTCACTCATCTGCTGAATGTAT	chr1:207558543 (+)		0.4;TOLERATED	Ferrari (2012) NEURO AG 33, 1846.e7
Alzheimer disease	CR1	1378	Missense	DM?	CM1311910			[NM_000651.4:c.5176C>G] [NP_000642.3:p.L1726V]	C-G		CTC-GTC	Leu-Val	1726	chr1:207753918 (+)	CCTCATGGCCGTGTGCTATTTCCACTTAAT[C/G]TCCAGCTTGGGGCAAAGGTGTCCTTTGTCT	chr1:207580573 (+)			Ma (2013) NEURO AG 35, 443.e17
Alzheimer disease	CR1	1378	Missense	DM?	CM124643	rs369023282		[NM_000651.4:c.6325G>A] [NP_000642.3:p.G2109S]	G-A		GGT-AGT	Gly-Ser	2109	chr1:207785051 (+)	gTGTGTCAGCCGCCTCCAGAAATCCTGCAT[G/A]GTGAGCATACCCTAAGCCATCAGGACAACT	chr1:207611706 (+)		0.02;DAMAGING	Ferrari (2012) NEURO AG 33, 1846.e7
Alzheimer disease	CR1	1378	Missense	DM?	CM124641			[NM_000651.4:c.5614T>A] [NP_000642.3:p.L1872M]	T-A		TTG-ATG	Leu-Met	1872	chr1:207760814 (+)	AATGACTTTGAGTTTCCAGTCGGGACATCT[T/A]TGAATTATGAATGCCGTCCTGGGTATTTTG	chr1:207587469 (+)		0.01;DAMAGING	Ferrari (2012) NEURO AG 33, 1846.e7
Alzheimer disease	CSF1R	1436	Missense	DM?	CM186054	rs111943087		[NM_005211.3:c.2107C>T] [NP_005202.2:p.H703Y]	C-T		CAC-TAC	His-Tyr	703	chr5:149439288 (-)	CCCGAGGGAGGCGTCGACTATAAGAACATC[C/T]ACCTCGAGAAGAAATATGTCCGCAGgtagc	chr5:150059725 (-)			Sassi (2018) NEURO AG 66, 179.e17
Alzheimer disease	CSF1R	1436	Missense	DM?	CM186053	rs748641028		[NM_005211.3:c.2073G>C] [NP_005202.2:p.Q691H]	G-C		CAG-CAC	Gln-His	691	chr5:149439322 (-)	CATGCTGGGACCCAGCCTGAGCCCCGGCCA[G/C]GACCCCGAGGGAGGCGTCGACTATAAGAAC	chr5:150059759 (-)			Sassi (2018) NEURO AG 66, 179.e17
Alzheimer disease	CSF1R	1436	Missense	DM?	CM186055			[NM_005211.3:c.2603T>G] [NP_005202.2:p.L868R]	T-G		CTG-CGG	Leu-Arg	868	chr5:149434851 (-)	GCATCCTGGTGAACAGCAAGTTCTATAAAC[T/G]GGTGAAGGATGGATACCAAATGGCCCAGCC	chr5:150055288 (-)			Sassi (2018) NEURO AG 66, 179.e17
Alzheimer disease	CSF1R	1436	Missense	DM?	CM186052	rs960200814		[NM_005211.3:c.1693G>A] [NP_005202.2:p.D565N]	G-A		GAC-AAC	Asp-Asn	565	chr5:149441346 (-)	AGCTATGAGGGCAACAGTTATACTTTCATC[G/A]ACCCCACGCAGCTGCCTTACAACGAGAAGT	chr5:150061783 (-)			Sassi (2018) NEURO AG 66, 179.e17
Alzheimer disease	CSF1R	1436	Missense	DM?	CM186049	rs1469140405		[NM_005211.3:c.2869G>C] [NP_005202.2:p.G957R]	G-C		GGG-CGG	Gly-Arg	957	chr5:149433682 (-)	TCTAGTGAGCACCTGACCTGCTGCGAGCAA[G/C]GGGATATCGCCCAGCCCTTGCTGCAGCCCA	chr5:150054119 (-)			Sassi (2018) NEURO AG 66, 179.e17
Alzheimer disease, association with	CST3	1471	Missense	DP	CM1213442	rs1064039		[NM_000099.3:c.73G>A] [NP_000090.1:p.A25T]	G-A		GCC-ACC	Ala-Thr	25	chr20:23618427 (-)	CTGGCCGTGGCCCTGGCCGTGAGCCCCGCG[G/A]CCGGCTCCAGTCCCGGCAAGCCGCCGCGCC	chr20:23637790 (-)			Hua (2012) INT JN 122, 431
Alzheimer disease	CTNNA1	1495	Missense	DM?	CM1720702	rs150893072		[NM_001903.4:c.618G>C] [NP_001894.2:p.Q206H]	G-C		CAG-CAC	Gln-His	206	chr5:138160248 (+)	gGAATTGAAAGATGTTGGCCATCGTGATCA[G/C]ATGGCTGCAGCTAGAGGAATCCTGCAGAAG	chr5:138824559 (+)			Cukier (2017) JADP 7, 355
Alzheimer disease, increased risk, association with	CTNNA3	29119	Missense	DP	CM074765	rs4548513		[NM_013266.3:c.1787G>A] [NP_037398.2:p.S596N]	G-A		AGC-AAC	Ser-Asn	596	chr10:68040325 (-)	TGAATGTTGCCTTGGAAGCCTTAAGCAAAA[G/A]CTCATTGAATGTGTTGGATGATAATCAATT	chr10:66280567 (-)		1.0;TOLERATED	Bertram (2007) JMG 44, e63
Alzheimer disease, association with	CTSD	1509	Missense	DFP	CM000503	rs17571		[NM_001909.4:c.173C>T] [NP_001900.1:p.A58V]	C-T		GCG-GTG	Ala-Val	58	chr11:1782594 (-)	CCAAAGGCCCCGTCTCAAAGTACTCCCAGG[C/T]GGTGCCAGCCGTGACCGAGGGGCCCATTCC	chr11:1761364 (-)	0.11;VERY LOW RISK	0.61;TOLERATED	Papassotiropoulos (1999) NEURO LETT 262, 171
Alzheimer disease, early onset	CTSF	8722	Missense	DM	CM1611436	rs200426008		[NM_003793.3:c.1243G>A] [NP_003784.2:p.G415R]	G-A		GGG-AGG	Gly-Arg	415	chr11:66332107 (-)	ctccttctccacctccagTTTTACCGCCAC[G/A]GGATCTCCCGCCCTCTCCGGCCCCTCTGCA	chr11:66564636 (-)			Bras (2016) NEURO AG 46, 236.e1
Alzheimer's, in APOE4 carriers, increased risk, association	CYP19A1	1588	Regulatory	DP	CR066661	rs1008805			C-T	-14490 relative to MET				chr15:51549599 (-)	CTTACCGAATCACTACCCTTCACCTTCCTG[C/T]GTCCTGCCCCAGCCTGGAGGGCCTACCTAG	chr15:51257402 (-)			Huang (2006) JMG 43, e42
Alzheimer's, in APOE4 carriers, increased risk, association	CYP19A1	1588	Splice	DP	CS066628	rs727479		[NM_031226.2:c.145+418G>T]	G-T	IVS 2, ds, +418				chr15:51534547 (-)	tgcttttcttctccctttcactttgtttcc[G/T]ccatgccccctctttgtcttgtatttatcc	chr15:51242350 (-)			Huang (2006) JMG 43, e42
Alzheimer disease, increased risk, association with	CYP19A1	1588	Splice	DP	CS066629	rs2899472		[NM_031226.2:c.452-1333G>T]	G-T	IVS 4, as, -1333				chr15:51516055 (-)	gacattctaagccaacccttccacacaaag[G/T]gttgagtcatttgtcctgcttgctgaagtg	chr15:51223858 (-)			Huang (2006) JMG 43, e42
Alzheimer's, in APOE4 carriers, increased risk, association	CYP19A1	1588	Splice	DP	CS066630	rs1143704		[NM_031226.2:c.743+36A>T]	A-T	IVS 6, ds, +36				chr15:51510702 (-)	taatacaactttggaagatttatgagtaca[A/T]ttggattggtttttttcccttgtgtctttg	chr15:51218505 (-)			Huang (2006) JMG 43, e42
Alzheimer disease, association with	CYP46A1	10858	Regulatory	DFP	CR1010203	rs3783320			A-G	-1297 relative to MET				chr14:100149458 (+)	CACCCCTAACAGCCATGTCCCATGTCCCTA[A/G]CTATACCTGGGAAGGCGGTACCAAGGTCCC	chr14:99683121 (+)			Li (2010) JAD 21, 1311
Alzheimer disease, association with	CYP46A1	10858	Regulatory	DFP	CR1010202	rs8003602			T-C	-1794 relative to MET				chr14:100148961 (+)	CTGGAGAGACAAGGCAAGAGAAAGTCCTCT[T/C]CAGACAGTGCGATGCACTGTGTAATCTCAG	chr14:99682624 (+)			Li (2010) JAD 21, 1311
Alzheimer disease, association with	CYP46A1	10858	Splice	DP	CS035712	rs754203		[NM_006668.1:c.201-150G>A]	G>A	IVS 2, as, -150				chr14:100157967 (+)	aagtgagcaacagggcagagccttgccccc[G/A]gggctcctgggccccaggacagcactcttt	chr14:99691630 (+)			Papassotiropoulos (2003) ARCH NEUR 60, 29
Alzheimer disease	DAAM2	23500	Missense	DM?	CM1720696	rs200964833		[NM_001201427.1:c.1897C>T] [NP_001188356.1:p.R633W]	C-T		CGG-TGG	Arg-Trp	633	chr6:39851789 (+)	TGGAATGAGATTGATGACATGCAGGTATTT[C/T]GGATCCTGGACCTAGAGGATTTTGAAAAGA	chr6:39884013 (+)			Cukier (2017) JADP 7, 355
Alzheimer disease	DAAM2	23500	Missense	DM?	CM1720695	rs201047462		[NM_001201427.1:c.242A>G] [NP_001188356.1:p.Y81C]	A-G		TAC-TGC	Tyr-Cys	81	chr6:39828777 (+)	CACTGCCCCCTGAGAAGAAATGGCAGATCT[A/G]CTGCAGCAAGAAGAAGgtgccctctctgac	chr6:39861001 (+)			Cukier (2017) JADP 7, 355
Alzheimer disease, late onset, association with	DAPK1	1612	Splice	DP	CS064395	rs4878104		[NM_004938.3:c.63-26878C>T]	C-T	IVS 2, as, -26878				chr9:90192991 (+)	ctctgatatttttcggtggcagccttcttc[C/T]gattttaaatgtaactcatgctcatgtaga	chr9:87578076 (+)			Li (2006) HMG 15, 2560
Alzheimer disease, late onset, association with	DAPK1	1612	Splice	DP	CS064394	rs4877365		[NM_004938.3:c.62+41638A>G]	A-G	IVS 2, ds, +41638				chr9:90155692 (+)	ccattattatatacatcataccacagcgta[A/G]ttgctcacttacctgtctcttaagggaacc	chr9:87540777 (+)			Li (2006) HMG 15, 2560
Alzheimer disease	DCTN1	1639	Missense	DM	CM186037			[NM_004082.4:c.1361T>C] [NP_004073.2:p.V454A]	T-C		GTG-GCG	Val-Ala	454	chr2:74597123 (-)	CAGATCGGAACCTGAATCTGGAAGAGAAAG[T/C]GCGCGAGTTGAGGGAGACTGTGGGAGACTT	chr2:74369996 (-)			Bartoletti-Stella (2018) NEURO AG 66, 180.e23
Earlier onset of Alzheimer disease, association with	EBLN1	340900	Missense	DP	CM1614787	rs838759		[NM_001199938.1:c.445G>A] [NP_001186867.1:p.G149R]	G-A		GGA-AGA	Gly-Arg	149	chr10:22498468 (-)	CACTGCTGTGATCTGATAGGCATTGCTGCC[G/A]GATCGAGTGACCCGATATGCACCAACAGCC	chr10:22209539 (-)			Vélez (2016) AJMGBNG 171, 1116
Alzheimer disease	EIF2AK3	9451	Missense	DM?	CM190029			[NM_004836.6:c.857A>G] [NP_004827.4:p.N286S]	A-G		AAT-AGT	Asn-Ser	286	chr2:88890481 (-)	CCGGATTTATTGAAAGCACCTTTAAGCCCA[A/G]TGAGAACACAGAAGAGTCTAAAATTATTTC	chr2:88590963 (-)			Wong (2019) NEURO AG 73, 229.e11
Alzheimer disease	EIF2AK3	9451	Missense	DM?	CM190028			[NM_004836.6:c.719G>A] [NP_004827.4:p.R240H]	G-A		CGT-CAT	Arg-His	240	chr2:88892838 (-)	AACAAGAGGAAGACATCCTGCTTCTACAGC[G/A]TACCCAAAAAACTGTTAGAGCTGTCGGACC	chr2:88593320 (-)			Wong (2019) NEURO AG 73, 229.e11
Alzheimer disease	EPHA1	2041	Missense	DM?	CM1512488	rs537988053		[NM_005232.4:c.2662C>T] [NP_005223.4:p.H888Y]	C-T		CAC-TAC	His-Tyr	888	chr7:143090798 (-)	GCACATCTGGAGCAACTGCTTGCCAACCCC[C/T]ACTCCCTGCGGACCATTGCCAACTTTGACC	chr7:143393705 (-)			Vardarajan (2015) ANN NEUROL 78, 487
Alzheimer disease	EPHA1	2041	Missense	DM?	CM1512480	rs202178565		[NM_005232.4:c.1379C>T] [NP_005223.4:p.P460L]	C-T		CCG-CTG	Pro-Leu	460	chr7:143095499 (-)	GCCTGTCTCTGAGACTGGTGAAGAAAGAAC[C/T]GAGGCAACTAGAGCTGACCTGGGCGGGGTC	chr7:143398406 (-)			Vardarajan (2015) ANN NEUROL 78, 487
Alzheimer disease	EPHA1	2041	Missense	DM?	CM1512492	rs201581948		[NM_005232.4:c.1010G>A] [NP_005223.4:p.R337Q]	G-A		CGA-CAA	Arg-Gln	337	chr7:143096020 (-)	cttctcccacagGTCCCCCCTCGGCCCCCC[G/A]AAACCTGAGCTTCTCTGCCTCAGGGACTCA	chr7:143398927 (-)			Vardarajan (2015) ANN NEUROL 78, 487
Alzheimer disease	EPHA1	2041	Missense	DM?	CM1512494	rs138715519		[NM_005232.4:c.2776C>T] [NP_005223.4:p.R926C]	C-T		CGC-TGC	Arg-Cys	926	chr7:143088789 (-)	CGAACCGTCTCTGAGTGGCTCGAGTCCATA[C/T]GCATGAAACGCTACATCCTGCACTTCCACT	chr7:143391696 (-)			Vardarajan (2015) ANN NEUROL 78, 487
Alzheimer disease	EPHA1	2041	Missense	DM?	CM1512491	rs143535859		[NM_005232.4:c.1412G>A] [NP_005223.4:p.R471Q]	G-A		CGG-CAG	Arg-Gln	471	chr7:143095466 (-)	GGCAACTAGAGCTGACCTGGGCGGGGTCCC[G/A]GCCCCGAAGCCCTGGGGCGAACCTGACCTA	chr7:143398373 (-)			Vardarajan (2015) ANN NEUROL 78, 487
Alzheimer disease	EPHA1	2041	Missense	DM?	CM1720708	rs11768549		[NM_005232.4:c.1475G>A] [NP_005223.4:p.R492Q]	G-A		CGG-CAG	Arg-Gln	492	chr7:143095153 (-)	aatgcaactccaacccacagGATGAAGAAC[G/A]GTACCAGATGGTTCTAGAACCCAGGGTCTT	chr7:143398060 (-)			Cukier (2017) JADP 7, 355
Alzheimer disease	EPHA1	2041	Missense	DM?	CM1512489	rs139711610		[NM_005232.4:c.2372G>A] [NP_005223.4:p.R791H]	G-A		CGT-CAT	Arg-His	791	chr7:143091417 (-)	tgccttcttagGGAGGAAAGATCCCTATCC[G/A]TTGGACAGCCCCTGAAGCCATTGCCCATCG	chr7:143394324 (-)			Vardarajan (2015) ANN NEUROL 78, 487
Alzheimer disease	EPHA1	2041	Missense	DM?	CM1512490	rs567483385		[NM_005232.4:c.1540G>A] [NP_005223.4:p.V514I]	G-A		GTC-ATC	Val-Ile	514	chr7:143095088 (-)	ACAGAGCTGCAGCCTGACACCACATACATC[G/A]TCAGAGTCCGAATGCTGACCCCACTGGGTC	chr7:143397995 (-)			Vardarajan (2015) ANN NEUROL 78, 487
Alzheimer disease	EWSR1	2130	Missense	DM?	CM150160	rs41311143		[NM_001163285.1:c.1390G>A] [NP_001156757.1:p.G464S]	G-A		GGC-AGC	Gly-Ser	464	chr22:29693915 (+)	CGGGGTGGTCTGCCACCCCGTGAGGGCAGA[G/A]GCATGCCACCACCACTCCGTGGAGgtactt	chr22:29297925 (+)			Ghani (2015) NEURO AG 36, 545.e9
Earlier onset of Alzheimer disease, association with	FAM47E	100129583	Missense	DP	CM1614791	rs3733251		[NM_001242936.1:c.493A>C] [NP_001229865.1:p.K165Q]	A-C		AAG-CAG	Lys-Gln	165	chr4:77192838 (+)	ATGAAGCTAAATCAGGTTCCTCTGGAGCTA[A/C]AGCGTAGTGTGGGGCTCAGTAAACTGCAGG	chr4:76271685 (+)			Vélez (2016) AJMGBNG 171, 1116
Alzheimer's disease, increased risk, association with	FGF1	2246	Regulatory	DP	CR042841	rs34011	Transcription Factor Binding Site		C-T	-1385 relative to MET				chr5:141995077 (-)	ACTTACAAAGTACAGCTCCCAGGCCGGGCG[C/T]GGTGGCTTACGCCTGTAATCCCAGCACTTT	chr5:142615512 (-)			Yamagata (2004) BBRC 321, 320
Earlier onset of Alzheimer disease, association with	FPR1	2357	Missense	DP	CM1614781	rs867228		[NM_002029.3:c.1037A>C] [NP_002020.1:p.E346A]	A-C		GAG-GCG	Glu-Ala	346	chr19:52249211 (-)	CCAATTCTACTTTACCTTCTGCAGAGGTGG[A/C]GTTACAGGCAAAGTGAggagggagctgggg	chr19:51745958 (-)			Vélez (2016) AJMGBNG 171, 1116
Earlier onset of Alzheimer disease, association with	FRAS1	80144	Missense	DP	CM1614778	rs6835769		[NM_025074.6:c.2450C>T] [NP_079350.5:p.A817V]	C-T		GCA-GTA	Ala-Val	817	chr4:79284694 (+)	cagACTGCCATCACCTGTGCCAGCACTGTG[C/T]AGCTGATCTCCACAACACTGGGAGCATCTG	chr4:78363540 (+)			Vélez (2016) AJMGBNG 171, 1116
Alzheimer disease	FUS	2521	Missense	DM?	CM1815450	rs1131691846		[NM_004960.3:c.1376C>T] [NP_004951.1:p.P459L]	C-T		CCA-CTA	Pro-Leu	459	chr16:31202146 (+)	CCCCTAAACCAGATGGCCCAGGAGGGGGAC[C/T]AGGTGGCTCTCACATGGgtaagaaaggcag	chr16:31190825 (+)			Koriath (2018) MOL PSYCH epub, epub
Alzheimer disease	FUS	2521	Missense	DM?	CM1815423	rs551577399		[NM_004960.3:c.673G>A] [NP_004951.1:p.G225S]	G-A		GGC-AGC	Gly-Ser	225	chr16:31196409 (+)	GGCCGCGGCAGGGGTGGCAGTGGTGGCGGC[G/A]GCGGCGGCGGCGGTGGTGGTTACAACCGCA	chr16:31185088 (+)			Koriath (2018) MOL PSYCH epub, epub
Alzheimer's, in APOE4 carriers, increased risk, association	GAB2	9846	Regulatory	DP	CR073545	rs2373115			T-G	#ERROR!				chr11:78091150 (-)	AGACTTATGCGGACATGGATTTATAGTCCG[T/G]CACTCTCTTGCATACACAAAAAAGAAAAGT	chr11:78380104 (-)			Reiman (2007) NEURON 54, 713
Alzheimer disease	GAK	2580	Missense	DM?	CM150156	rs55801437		[NM_005255.3:c.3360G>C] [NP_005246.2:p.Q1120H]	G-C		CAG-CAC	Gln-His	1120	chr4:845686 (-)	CACCACGCCCAAAGGCAGCAGCTCCTGGCA[G/C]ACAAGTCGGCCGCCAGCCCAGGGCGCCTCA	chr4:851898 (-)			Ghani (2015) NEURO AG 36, 545.e9
Earlier onset of Alzheimer disease, association with	GAL3ST4	79690	Missense	DP	CM1614783	rs3823646		[NM_024637.4:c.1400C>T] [NP_078913.3:p.A467V]	C-T		GCC-GTC	Ala-Val	467	chr7:99757612 (-)	CTGAGCTCCAGTACAAGGACAAGCTGGATG[C/T]CAAGCAGTTCCCCCCTACCGTCTCACTGCC	chr7:100159989 (-)			Vélez (2016) AJMGBNG 171, 1116
Alzheimer disease, late-onset, association with	GALP	85569	Missense	DP	CM071786	rs3745833		[NM_033106.3:c.216C>G] [NP_149097.1:p.I72M]	C-G		ATC-ATG	Ile-Met	72	chr19:56693620 (+)	CCTTGAGATCCTAGACCTGTGGAAGGCCAT[C/G]Ggtgagtgagcggggagttagatgtcttct	chr19:56182251 (+)	0.14;VERY LOW RISK	0.0;DAMAGING	Grupe (2007) HMG 16, 865
Alzheimer disease	GALR3	8484	Missense	DM?	CM1720703	rs78650836		[NM_003614.1:c.157C>G] [NP_003605.1:p.P53A]	C-G		CCT-GCT	Pro-Ala	53	chr22:38219570 (+)	CTGCAGCCTGGCCCGAGTGCCTGGCAGGAG[C/G]CTGGCAGCACCACGGACCTGTTCATCCTCA	chr22:37823563 (+)			Cukier (2017) JADP 7, 355
Earlier onset of Alzheimer disease, association with	GPR45	11250	Missense	DP	CM1614785	rs35946826		[NM_007227.3:c.934C>T] [NP_009158.3:p.L312F]	C-T		CTC-TTC	Leu-Phe	312	chr2:105859249 (+)	TTCTACGCCACCAGCACCTGCGTCCTGTGG[C/T]TCAGTTACCTCAAGTCCGTCTTCAACCCCA	chr2:105242792 (+)			Vélez (2016) AJMGBNG 171, 1116
Alzheimer disease	GRIN2B	2904	Missense	DM?	CM1412522	rs749655702		[NM_000834.4:c.3878A>G] [NP_000825.2:p.K1293R]	A-G		AAG-AGG	Lys-Arg	1293	chr12:13716294 (-)	AGAGCCCGACTAATTCCAAGGCCCAGAAGA[A/G]GAACCGGAACAAACTGCGCCGGCAGCACTC	chr12:13563360 (-)			Andreoli (2014) JNT 121, 533
Alzheimer disease	GRIN2B	2904	Missense	DM?	CM1811060			[NM_000834.4:c.2135G>A] [NP_000825.2:p.R712K]	G-A		AGG-AAG	Arg-Lys	712	chr12:13724774 (-)	TGCATGCCTACATGGGAAAGTTCAACCAGA[G/A]GGGTGTAGATGATGCATTGCTCTCCCTGAA	chr12:13571840 (-)			Wang (2018) SCRES 31, 127
Alzheimer disease, increased risk, association with	GRIN2B	2904	Regulatory	DFP	CR0911240	rs3764028	Transcription Factor Binding Site		A-C	-1774 relative to TIS				chr12:14135064 (-)	CTTCTTCCCCCTTCCGTCCCCCTTCCATCC[A/C]CCTTACCACCCCACTTCCCCAGCACATGAC	chr12:13982130 (-)			Jiang (2009) NEURO LETT 450, 356
Alzheimer disease	GRN	2896	Missense	DM?	CM1815422	rs202006119		[NM_002087.3:c.803C>T] [NP_002078.1:p.T268M]	C-T		ACG-ATG	Thr-Met	268	chr17:42428499 (+)	GTAAGTGCCTCTCCAAGGAGAACGCTACCA[C/T]GGACCTCCTCACTAAGCTGCCTGCGCACAC	chr17:44351131 (+)			Koriath (2018) MOL PSYCH epub, epub
Alzheimer disease	GRN	2896	Missense	DM	CM135665	rs746037872	kozak sequence	[NM_002087.3:c.1A>T] [NP_002078.1:p.M1L]	A-T		ATG-TTG	Met-Leu	1	chr17:42426533 (+)	agacgttccttggtactttgcaggcagacc[A/T]TGTGGACCCTGGTGAGCTGGGTGGCCTTAA	chr17:44349165 (+)			Perry (2013) JAMA NEURO 70, 774
Alzheimer disease	GRN	2896	Missense	DM	CM083522	rs752428000		[NM_002087.3:c.1352C>T] [NP_002078.1:p.P451L]	C-T		CCG-CTG	Pro-Leu	451	chr17:42429555 (+)	ACATCGGCTGTGACCAGCACACCAGCTGCC[C/T]GGTGGGGCAGACCTGCTGCCCGAGCCTGGG	chr17:44352187 (+)	0.59;MEDIUM RISK	0.01;DAMAGING	Brouwers (2008) NEUROLOGY 71, 656
Alzheimer disease	GRN	2896	Nonsense	DM	CM074263	rs756612865		[NM_002087.3:c.1603C>T] [NP_002078.1:p.R535*]	C-T		CGA-TGA	Arg-Term	535	chr17:42429898 (+)	CACTTCTGCCATGATAACCAGACCTGCTGC[C/T]GAGACAACCGACAGGGCTGGGCCTGCTGTC	chr17:44352530 (+)			Brouwers (2007) ARCH NEUR 64, 1436
Alzheimer disease	GRN	2896	Missense	DM?	CM083523	rs200419979		[NM_002087.3:c.1690C>T] [NP_002078.1:p.R564C]	C-T		CGC-TGC	Arg-Cys	564	chr17:42430074 (+)	GATCGGCGCCACTGCTGTCCTGCTGGCTTC[C/T]GCTGCGCAGCCAGGGGTACCAAGTGTTTGC	chr17:44352706 (+)		0.17;TOLERATED	Brouwers (2008) NEUROLOGY 71, 656
Alzheimer disease	GRN	2896	Missense	DM?	CM1820523			[NM_002087.3:c.55C>T] [NP_002078.1:p.R19W]	C-T		CGG-TGG	Arg-Trp	19	chr17:42426587 (+)	GCCTTAACAGCAGGGCTGGTGGCTGGAACG[C/T]GGTGCCCAGATGGTCAGTTCTGCCCTGTGG	chr17:44349219 (+)			Bonvicini (2018) JAD epub, epub
Alzheimer disease	GRN	2896	Missense	DM?	CM162772	rs63750742		[NM_002087.3:c.99C>A] [NP_002078.1:p.D33E]	C-A		GAC-GAA	Asp-Glu	33	chr17:42426631 (+)	TCAGTTCTGCCCTGTGGCCTGCTGCCTGGA[C/A]CCCGGAGGAGCCAGCTACAGCTGCTGCCGT	chr17:44349263 (+)			Brouwers (2008) NEUROLOGY 71, 656
Alzheimer disease	GRN	2896	Missense	DM?	CM085454	rs533451404		[NM_002087.3:c.103G>A] [NP_002078.1:p.G35R]	G-A		GGA-AGA	Gly-Arg	35	chr17:42426635 (+)	TTCTGCCCTGTGGCCTGCTGCCTGGACCCC[G/A]GAGGAGCCAGCTACAGCTGCTGCCGTCCCC	chr17:44349267 (+)		0.36;TOLERATED	Cortini (2008) EJ NEUROL 15, 1111
Alzheimer disease	GRN	2896	Missense	DM?	CM120777	rs25647		[NM_002087.3:c.1544G>C] [NP_002078.1:p.G515A]	G-C		GGT-GCT	Gly-Ala	515	chr17:42429839 (+)	CCACCTTCCTGGCCCGTAGCCCTCACGTGG[G/C]TGTGAAGGACGTGGAGTGTGGGGAAGGACA	chr17:44352471 (+)		0.59;TOLERATED	Brouwers (2008) NEUROLOGY 71, 656
Alzheimer disease	GRN	2896	Missense	DM?	CM088595	rs142926942		[NM_002087.3:c.1540G>A] [NP_002078.1:p.V514M]	G-A		GTG-ATG	Val-Met	514	chr17:42429835 (+)	CCTGCCACCTTCCTGGCCCGTAGCCCTCAC[G/A]TGGGTGTGAAGGACGTGGAGTGTGGGGAAG	chr17:44352467 (+)			Brouwers (2008) NEUROLOGY 71, 656
Alzheimer disease	GRN	2896	Missense	DM?	CM149713	rs141111290		[NM_002087.3:c.1555G>A] [NP_002078.1:p.V519M]	G-A		GTG-ATG	Val-Met	519	chr17:42429850 (+)	GCCCGTAGCCCTCACGTGGGTGTGAAGGAC[G/A]TGGAGTGTGGGGAAGGACACTTCTGCCATG	chr17:44352482 (+)			Lee (2014) MGGM 2, 430
Alzheimer disease	GRN	2896	Missense	DM?	CM129295	rs63750441		[NM_002087.3:c.313T>C] [NP_002078.1:p.C105R]	T-C		TGC-CGC	Cys-Arg	105	chr17:42427083 (+)	GGCCATCACTGCTGCCCACGGGGCTTCCAC[T/C]GCAGTGCAGACGGGCGATCCTGCTTCCAAA	chr17:44349715 (+)		0.0;DAMAGING	Meeus (2012) NEURO AG 33, 629.e5
Alzheimer disease	GRN	2896	Missense	DM	CM083524	rs763841075		[NM_002087.3:c.415T>C] [NP_002078.1:p.C139R]	T-C		TGC-CGC	Cys-Arg	139	chr17:42427661 (+)	AGTCAGTTCGAATGCCCGGACTTCTCCACG[T/C]GCTGTGTTATGGTCGATGGCTCCTGGGGGT	chr17:44350293 (+)	0.92;VERY HIGH RISK	0.0;DAMAGING	Brouwers (2008) NEUROLOGY 71, 656
Alzheimer disease	GRN	2896	Missense	DM?	CM1311782			[NM_002087.3:c.693C>G] [NP_002078.1:p.C231W]	C-G		TGC-TGG	Cys-Trp	231	chr17:42428153 (+)	CTGTGAGCTGCCCAGTGGGAAGTATGGCTG[C/G]TGCCCAATGCCCAACgtgagtgaggggctg	chr17:44350785 (+)			Benitez (2013) PG 9, e1003685
Alzheimer disease	GRN	2896	Missense	DM?	CM149714			[NM_002087.3:c.665G>A] [NP_002078.1:p.C222Y]	G-A		TGT-TAT	Cys-Tyr	222	chr17:42428125 (+)	GGTCCCGGTGCCCTGATGGTTCTACCTGCT[G/A]TGAGCTGCCCAGTGGGAAGTATGGCTGCTG	chr17:44350757 (+)			Lee (2014) MGGM 2, 430
Alzheimer disease	GRN	2896	Splice	DM?	CS120778	rs112873166		[NM_002087.3:c.1414-1G>T]	G-T	IVS 11, as, -1				chr17:42429708 (+)	taatgccattctgtgctcccttccccgcca[G/T]GCTGTGTGCTGCGAGGATCGCCAGCACTGC	chr17:44352340 (+)			Cruchaga (2012) PLOS ONE 7, e31039
Alzheimer disease, association with	GSK3B	2932	Splice	DP	CS084695	rs13312998		[NM_002093.3:c.283-68G>A]	G-A	IVS 2, as, -68				chr3:119666266 (-)	ctaattttagtgcttaatgttatttcagaa[G/A]catcttgttcaatatgatgaatagctgtta	chr3:119947419 (-)			Schaffer (2008) ARCH NEUR 65, 1368
Later onset of Alzheimer disease, association with	HERC6	55008	Missense	DP	CM1614792	rs7677237		[NM_017912.3:c.368T>C] [NP_060382.3:p.M123T]	T-C		ATG-ACG	Met-Thr	123	chr4:89306659 (+)	ttttgtattatttgtattatagGAAAATAA[T/C]GACTCTGAATGATATAAAAATAATACAAGT	chr4:88385507 (+)			Vélez (2016) AJMGBNG 171, 1116
Hallucinations, in Alzheimer disease, association	HTR2C	3358	Missense	DFP	CM981007	rs6318		[NM_000868.3:c.68G>C] [NP_000859.1:p.C23S]	G-C		TGT-TCT	Cys-Ser	23	chrX:113965735 (+)	TGCACCTAATTGGCCTATTGGTTTGGCAAT[G/C]TGATATTTCTGTGAGCCCAGTAGCAGCTAT	chrX:114731326 (+)	0.19;VERY LOW RISK	0.41;TOLERATED	Holmes (1998) HMG 7, 1507
Alzheimer disease, late-onset, decreased risk	IDE	3416	Splice	DFP	CS100819	rs6583817		[NM_004969.3:c.1534-172G>A]	G-A	IVS 12, as, -172				chr10:94247247 (-)	atctttgctagtactagaaagactaactca[G/A]gtttcaggaaaacccatcgatagatttggt	chr10:92487490 (-)			Carrasquillo (2010) PLOS ONE 5, e8764
Alzheimer disease, association with	IL6R	3570	Regulatory	DP	CR1010177	rs117525971			G-T	-530 relative to MET				chr1:154377576 (+)	GTGTGCCTTTCACAGCGTAATCCCGTTCAC[G/T]AAACCAAAAATCAAAACTAGGCCACTGCCC	chr1:154405100 (+)			Wang (2010) BRAIN RES 1327, 1
Alzheimer disease	INPP5D	3635	Missense	DM?	CM1720709	rs200834931		[NM_001017915.2:c.470G>A] [NP_001017915.1:p.R157Q]	G-A		CGG-CAG	Arg-Gln	157	chr2:233990575 (+)	ACGAGAATCCCCGAGCGACCGAGACCAGCC[G/A]GCCGAGCCTCTCCGAGACATTGTTCCAGCG	chr2:233125865 (+)			Cukier (2017) JADP 7, 355
Alzheimer disease	inpp5dtvx1		Missense	DM?	CM1720713			[XM_011511128.1:c.2981C>A] [p.A994D]	C-A		GCC-GAC	Ala-Asp	994						Cukier (2017) JADP 7, 355
Alzheimer disease, late-onset, reduced risk, association with	IP6K3	117283	Regulatory	DFP	CR168961	rs28607030	Transcription Factor Binding Site		T-C	-13463 relative to MET				chr6:33716716 (-)	AGGGGGAGGGACAGAGCACACAAGAGGCCA[T/C]GTGCCTTCCCTGGTGAAATGTGATCAGTCA	chr6:33748939 (-)			Crocco (2016) BBA 1862, 1766
Later onset of Alzheimer disease, association with	KLHDC4	54758	Missense	DP	CM1614799	rs2303772		[NM_017566.3:c.166C>G] [NP_060036.2:p.L56V]	C-G		CTT-GTT	Leu-Val	56	chr16:87795580 (-)	CTCGATGCCAAGAGGACTCAGACTGTGGAA[C/G]TTCCGTGCCCCCCACCCTCACCAAGgtgag	chr16:87761974 (-)			Vélez (2016) AJMGBNG 171, 1116
Later onset of Alzheimer disease, association with	KLHDC4	54758	Missense	DP	CM1614800	rs34779002		[NM_017566.3:c.389G>T] [NP_060036.2:p.G130V]	G-T		GGT-GTT	Gly-Val	130	chr16:87782396 (-)	tcttttcacagGCGGTGGTAGTGCCTCAAG[G/T]TGGCGGACAGCTGTGGGTCTTTGGAGGGGA	chr16:87748790 (-)			Vélez (2016) AJMGBNG 171, 1116
Alzheimer disease, in Amish, association with	LAMA1	284217	Same-sense	DP	CM151643	rs73938538		[NM_005559.3:c.4026T>G] [NP_005550.2:p.V1342V]	T-G		GTT-GTG	Val-Val	1342	chr18:7008583 (-)	gcacagAATCTCAGACATTTCAATGGAGGT[T/G]GGCAGAAAGGCTGAAAAGCTGCACCCAGAA	chr18:7008584 (-)			D'Aoust (2015) PLOS ONE 10, e0118043
Alzheimer's disease, association with	LRP1	4035	Same-sense	DFP	CM984153	rs1799986		[NM_002332.2:c.300C>T] [NP_002323.2:p.D100D]	C-T		GAC-GAT	Asp-Asp	100	chr12:57535266 (+)	CCTCTGCAATGGGGTCCAGGACTGCATGGA[C/T]GGCTCAGATGAGGGGCCCCACTGCCGAGgt	chr12:57141483 (+)			Hollenbach (1998) NEUROLOGY 50, 1905
Alzheimer disease, increased risk, association with	LRP2	4036	Regulatory	DFP	CR103125	rs3755166			C-T	-759 relative to TIS				chr2:170219881 (-)	CTGTAGATGTGGTGCTGAATAATTGCTAAA[C/T]AAGGATCCAACCTCCCCAACAAAGATCCAC	chr2:169363371 (-)			Vargas (2010) AJMGBNG 153B, 895
Alzheimer disease, late-onset, association with	LRP6	4040	Same-sense	DP	CM073186	rs1012672		[NM_002336.2:c.3810C>T] [NP_002327.2:p.C1270C]	C-T		TGC-TGT	Cys-Cys	1270	chr12:12284915 (-)	AATTGACTGTATCCCTGTGGCTTGGCGGTG[C/T]GATGGGTTTACTGAATGTGAAGACCACAGT	chr12:12131981 (-)			De Ferrari (2007) PNAS 104, 9434
Earlier onset of Alzheimer disease, association with	MAGI3	260425	Missense	DP	CM1614786	rs61742849		[NM_001142782.1:c.3953G>A] [NP_001136254.1:p.G1318D]	G-A		GGC-GAC	Gly-Asp	1318	chr1:114226143 (+)	TATTAGAGGGTAAGAGTCGAAGAATAGCAG[G/A]CTATACGGGCAGTAATGCTGAGCAGATCCC	chr1:113683521 (+)			Vélez (2016) AJMGBNG 171, 1116
Alzheimer disease, association with	MAPK8IP1	9479	Regulatory	DFP	CR035965	rs1554338			A-G	-217 relative to TIS				chr11:45906830 (+)	AATTCACACCACCTGACTCCAAACCTGTAC[A/G]CTTTAAGAGCCCACTGACATCCTCTCCTTT	chr11:45885279 (+)			Helbecque (2003) MOL PSYCH 8, 413
Alzheimer disease	MAPT	4137	Missense	DM?	CM1311776			[NM_005910.5:c.787A>C] [NP_005901.2:p.T263P]	A-C		ACT-CCT	Thr-Pro	263	chr17:44073995 (+)	CTGAAGAATGTCAAGTCCAAGATCGGCTCC[A/C]CTGAGAACCTGAAGCACCAGCCGGGAGGCG	chr17:45996629 (+)			Benitez (2013) PG 9, e1003685
Alzheimer disease	MAPT	4137	Missense	DM?	CM1611117			[NM_005910.5:c.38A>G] [NP_005901.2:p.D13G]	A-G		GAT-GGT	Asp-Gly	13	chr17:44039741 (+)	AGCCCCGCCAGGAGTTCGAAGTGATGGAAG[A/G]TCACGCTGGGACGTACGGGTTGGGGGACAG	chr17:45962375 (+)			Guven (2016) PLOS ONE 11, e0162592
Alzheimer disease	MAPT	4137	Missense	DM?	CM186046	rs115239819		[NM_005910.5:c.121G>A] [NP_005901.2:p.A41T]	G-A		GCT-ACT	Ala-Thr	41	chr17:44039824 (+)	ATGCACCAAGACCAAGAGGGTGACACGGAC[G/A]CTGGCCTGAAAGgttagtggacagccatgc	chr17:45962458 (+)			Bartoletti-Stella (2018) NEURO AG 66, 180.e23
Alzheimer disease	MAPT	4137	Missense	DM?	CM1311783	rs769901930		[NM_005910.5:c.319G>A] [NP_005901.2:p.G107S]	G-A		GGC-AGC	Gly-Ser	107	chr17:44055752 (+)	ttgctgacacatacaccagCTGAAGAAGCA[G/A]GCATTGGAGACACCCCCAGCCTGGAAGACG	chr17:45978386 (+)			Benitez (2013) PG 9, e1003685
Alzheimer disease	MAPT	4137	Missense	DM?	CM120779	rs749091697		[NM_005910.5:c.601G>A] [NP_005901.2:p.G201S]	G-A		GGC-AGC	Gly-Ser	201	chr17:44073809 (+)	TCAGGGGATCGCAGCGGCTACAGCAGCCCC[G/A]GCTCCCCAGGCACTCCCGGCAGCCGCTCCC	chr17:45996443 (+)		0.25;TOLERATED	Cruchaga (2012) PLOS ONE 7, e31039
Alzheimer disease	MAPT	4137	Regulatory	DM?	CR1815426	rs377361287			G-A	#ERROR!				chr17:44101553 (+)	AAGCAGGGTTTGTGATCAGGCCCCTGGGGC[G/A]GTCAATAATTGTGGAGAGGAGAGAATGAGA	chr17:46024187 (+)			Koriath (2018) MOL PSYCH epub, epub
Alzheimer disease, association with	MAPT	4137	Regulatory	DFP	CR0911103	rs3744456			G-C	#ERROR!				chr17:43972176 (+)	TCGTGCGCCGGGCATCGGTCGGGGCCACCG[G/C]AGGGCCCCTCCCTGCCTCCCCTGCTCGGGG	chr17:45894810 (+)			Sun (2009) NEURO LETT 450, 340
Alzheimer disease, increased risk, association	MAPT	4137	Splice	DP	CS000463				A-G	IVS 11, ds, +34									Bullido (2000) NEURO LETT 278, 49
Alzheimer disease	mapttv6		Missense	DM?	CM1311786	rs141120474		[NM_001123066.3:c.671T>G] [NP_001116538.2:p.V224G]	T-G		GTC-GGC	Val-Gly	224	chr17:44060841 (+)	GCAAGGAGGAGGTGGATGAAGACCGCGACG[T/G]CGATGAGTCCTCCCCCCAAGACTCCCCTCC	chr17:45983475 (+)			Benitez (2013) PG 9, e1003685
Alzheimer disease	mapttv6		Missense	DM?	CM1311785	rs73314997		[NM_001123066.3:c.953C>T] [NP_001116538.2:p.S318L]	C-T		TCG-TTG	Ser-Leu	318	chr17:44061123 (+)	CACCCAACGTGCAGAAGGAGCAGGCGCACT[C/T]GGAGGAGCATTTGGGAAGGGCTGCATTTCC	chr17:45983757 (+)			Benitez (2013) PG 9, e1003685
Alzheimer disease, late-onset	43534	162333	Missense	DM?	CM171356	rs147046907		[NM_152598.3:c.1679C>T] [NP_689811.2:p.T560I]	C-T		ACA-ATA	Thr-Ile	560	chr17:60813550 (-)	CAAGCCAGCCTCAGGGGGCTCCACTATATA[C/T]AGATCTCTTACTAAATCCACAGGGCAATTT	chr17:62736189 (-)			He (2017) AJHG 100, 193
Alzheimer disease, late-onset	43534	162333	Missense	DM?	CM171354	rs146326363		[NM_152598.3:c.2347C>G] [NP_689811.2:p.Q783E]	C-G		CAA-GAA	Gln-Glu	783	chr17:60782924 (-)	tctttcttgtagTTGTCAAGAAATTACCCA[C/G]AACCCAGAACAGAGGAAAATGAAAgtaggt	chr17:62705563 (-)			He (2017) AJHG 100, 193
Alzheimer disease, late-onset	43534	162333	Missense	DM?	CM171357	rs60472825		[NM_152598.3:c.1285C>T] [NP_689811.2:p.H429Y]	C-T		CAT-TAT	His-Tyr	429	chr17:60813944 (-)	AATGTATGGAGTGATTGTATTTCTGTGGAA[C/T]ATAGGCCTGGCACCCATGATTCTGAAGGAT	chr17:62736583 (-)			He (2017) AJHG 100, 193
Alzheimer disease, late-onset	43534	162333	Missense	DM?	CM171360	rs78457484		[NM_152598.3:c.241C>T] [NP_689811.2:p.P81S]	C-T		CCA-TCA	Pro-Ser	81	chr17:60837337 (-)	AGTTCTAGTGAGGAGGATGCTCTAACTGAA[C/T]CAAGGTCATCTATCAAGATATCTGCATTTA	chr17:62759976 (-)			He (2017) AJHG 100, 193
Alzheimer disease, late-onset	43534	162333	Missense	DM?	CM171359	rs141415486		[NM_152598.3:c.370G>A] [NP_689811.2:p.E124K]	G-A		GAA-AAA	Glu-Lys	124	chr17:60837208 (-)	GTAAGGAAAGCAGAGAAAGTGGACCCCAGC[G/A]AACCCTCTCCAGgtgagtggctggcttatt	chr17:62759847 (-)			He (2017) AJHG 100, 193
Alzheimer disease, late-onset	43534	162333	Missense	DM?	CM171355	rs116835087		[NM_152598.3:c.1759G>A] [NP_689811.2:p.G587S]	G-A		GGC-AGC	Gly-Ser	587	chr17:60813470 (-)	AGCTCCTCTCCATCAAGAATGAACTCAGAA[G/A]GCCATTTGCATGTGTCTGGGTCTCTGCAAG	chr17:62736109 (-)			He (2017) AJHG 100, 193
Alzheimer disease, late-onset	43534	162333	Missense	DM?	CM171358	rs374880698		[NM_152598.3:c.812T>G] [NP_689811.2:p.F271C]	T-G		TTC-TGC	Phe-Cys	271	chr17:60814417 (-)	TAGGAGGGCCAAGAAAGGCATCATTTAGGT[T/G]CCGAGATGAAGACTTTTATTCCATTTTGTC	chr17:62737056 (-)			He (2017) AJHG 100, 193
Alzheimer disease	MIEF1	54471	Missense	DM?	CM1720704	rs2232088		[NM_001304564.1:c.505C>T] [NP_001291493.1:p.R169W]	C-T		CGG-TGG	Arg-Trp	169	chr22:39908419 (+)	CAAGCTGCTGTGGACATATGTGCCGAGCTC[C/T]GGAGCTTCCTGCGGGCCAAGTTGCCTGACA	chr22:39512414 (+)			Cukier (2017) JADP 7, 355
Alzheimer disease, late-onset	MLKL	197259	Nonsense	DM?	CM189049	rs763812068		[NM_152649.3:c.142C>T] [NP_689862.1:p.Q48*]	C-T		CAA-TAA	Gln-Term	48	chr16:74729514 (-)	CTGATCAAGCCTCTGGAGATGCTCCAGGAC[C/T]AAGGAAAGAGGAGCGTGCCCTCTGAGAAGT	chr16:74695616 (-)			Wang (2018) NEURO AG 68, 160.e1
Alzheimer disease, association with	MME	4311	Regulatory	DP	CR056131	rs373602047			G-C	-545 relative to TIS				chr3:154797255 (+)	TTAGCAAAGCCCTTTTGGGAATGGTGAGAT[G/C]GGGGGTGGGGAGGATGGGACATTTTCATTG	chr3:155079466 (+)			Shi (2005) JGABSMS 60, 301
Alzheimer disease, association with	MME	4311	Splice	DP	CS056113	rs61760379		[NM_007289.3:c.1602-294C>T]	C-T	IVS 18, as, -294				chr3:154877885 (+)	agctaaataaatttcaatacaatcttaacc[C/T]attgcaatttctgaagtgatacattttaat	chr3:155160096 (+)			Shi (2005) JGABSMS 60, 301
Alzheimer disease, association with	MME	4311	Splice	DP	CS056114	rs41267911		[NM_007289.3:c.2076+36C>A]	C-A	IVS 23, ds, +36				chr3:154890037 (+)	gtgtctttcttgattgatagatatgaaaac[C/A]attttgagttataatttcacagtaagttag	chr3:155172248 (+)			Shi (2005) JGABSMS 60, 301
Alzheimer disease, increased risk, association	MPO	4353	Regulatory	DFP	CR004852	rs2333227			G-A	-466 relative to TIS				chr17:56358762 (-)	TGTAATCCCAGCACTTTGGGAGGCTGAGGC[G/A]GGTGGATCACTTGAGGTCAGGAGTTCAAGA	chr17:58281401 (-)			Reynolds (2000) NEUROLOGY 55, 1284
Alzheimer disease	MRTFB	57496	Missense	DM?	CM1720697	rs113935526		[NM_014048.4:c.1192T>C] [NP_054767.3:p.S398P]	T-C		TCT-CCT	Ser-Pro	398	chr16:14339497 (+)	ACTCCTGTGAGAAAGCCAGGACCTCTGCCT[T/C]CTAGCCTGGATGACTTAAAGgtgacaattg	chr16:14245640 (+)			Cukier (2017) JADP 7, 355
Alzheimer disease	MS4A1	931	Missense	DM?	CM165440	rs201245387		[NM_152866.2:c.352A>C] [NP_690605.1:p.I118L]	A-C		ATA-CTA	Ile-Leu	118	chr11:60233409 (+)	gtgtctccatttcagGTCAAAGGAAAAATG[A/C]TAATGAATTCATTGAGCCTCTTTGCTGCCA	chr11:60465936 (+)			Ghani (2016) NEURO AG 42, 217.e7
Alzheimer disease, increased risk, association with	MS4A6A	64231	Regulatory	DP	CR126392	rs610932			A-C	#ERROR!				chr11:59939307 (-)	CCAGAAAATGTTTCCCAGAAAACTAGACAG[A/C]ATGATCATTCAATGGATCACAGTGAAGCAA	chr11:60171834 (-)			Deng (2012) HUM GENET 131, 1245
Alzheimer disease, association with	MS4A6E	245802	Missense	DP	CM112763	rs2304933		[NM_139249.2:c.139G>T] [NP_640342.1:p.V47F]	G-T		GTT-TTT	Val-Phe	47	chr11:60102507 (+)	CTGAAGAAACGTCTACAGGCAAAAGTCAAA[G/T]TTATTGGGgtaaatctaattcagaacatgt	chr11:60335034 (+)		0.07;TOLERATED	Hollingworth (2011) NAT GENET 43, 429
Alzheimer disease	MS4A7	58475	Missense	DM?	CM165418	rs756821928		[NM_206939.1:c.564G>A] [NP_996822.1:p.M188I]	G-A		ATG-ATA	Met-Ile	188	chr11:60160175 (+)	tcctgatttgcagGGTGTCCTAGTGGTGAT[G/A]CTCATCTTCACTGTGCTGGAGCTCTTATTA	chr11:60392702 (+)			Ghani (2016) NEURO AG 42, 217.e7
Alzheimer disease	MS4A7	58475	Missense	DM?	CM165417			[NM_206939.1:c.562A>T] [NP_996822.1:p.M188L]	A-T		ATG-TTG	Met-Leu	188	chr11:60160173 (+)	tgtcctgatttgcagGGTGTCCTAGTGGTG[A/T]TGCTCATCTTCACTGTGCTGGAGCTCTTAT	chr11:60392700 (+)			Ghani (2016) NEURO AG 42, 217.e7
Alzheimer disease	MS4A7	58475	Nonsense	DM?	CM165420	rs1221946586		[NM_206939.1:c.667C>T] [NP_996822.1:p.Q223*]	C-T		CAG-TAG	Gln-Term	223	chr11:60161278 (+)	tgtattttctagAGTTCATTTTCCTCGACC[C/T]AGTCACAAGATCATATCCAACAGGTCAAAA	chr11:60393805 (+)			Ghani (2016) NEURO AG 42, 217.e7
Earlier onset of Alzheimer disease, association with	MYCBPAP	84073	Missense	DP	CM1614788	rs61749930		[NM_032133.4:c.371G>A] [NP_115509.4:p.R124H]	G-A		CGT-CAT	Arg-His	124	chr17:48594691 (+)	TTCCTCGCCTTACTGAAAAGGAAGATAAAC[G/A]TGTCATCACCCAGAAATTTATCATCCGTAA	chr17:50517330 (+)			Vélez (2016) AJMGBNG 171, 1116
Alzheimer disease, late-onset, association with	MYH13	8735	Missense	DP	CM071869	rs2074877		[NM_003802.2:c.3211A>G] [NP_003793.2:p.M1071V]	A-G		ATG-GTG	Met-Val	1071	chr17:10223714 (-)	GGAGATCTGAAAATGTCCCAGGAATCCATT[A/G]TGGATCTAGAAAATGACAAGCAGCAAATAG	chr17:10320397 (-)	0.29;LOW RISK	0.2;TOLERATED	Grupe (2007) HMG 16, 865
Alzheimer disease, association with	NCSTN	23385	Missense	DP	CM116856	rs143039637		[NM_015331.2:c.1249A>T] [NP_056146.1:p.N417Y]	A-T		AAT-TAT	Asn-Tyr	417	chr1:160323977 (+)	GGTGTCCCTGCTGTCATCCTCAGGAGGCCA[A/T]ATCAGTCCCAGCCTCTCCCACCATCTTCCC	chr1:160354187 (+)		0.03;DAMAGING	Lupton (2011) PLOS ONE 6, e17298
Alzheimer disease, association with	NCSTN	23385	Regulatory	DFP	CR099909	rs10752637			G-T	-922 relative to MET				chr1:160312265 (+)	TGCCGTACTTAGCAAATAAAAATACGAGAT[G/T]TCCAGATAAATTTGAACTTCTGGTAAGCAA	chr1:160342475 (+)			Zhong (2009) EJN 30, 1831
Alzheimer and Parkinson disease, association with	NEDD9	4739	Regulatory	DP	CR088211	rs760678			G-C	-28418 relative to MET				chr6:11334654 (-)	GAATAGAGAAAACAGGGGCACCCTTATCTT[G/C]CCCGATTTGTACAAATTCAGTTAATTCTAT	chr6:11334421 (-)			Li (2008) HMG 17, 759
Earlier onset of Alzheimer disease, association with	NFATC1	4772	Missense	DP	CM1614780	rs754093		[NM_006162.4:c.2251T>G] [NP_006153.2:p.C751G]	T-G		TGT-GGT	Cys-Gly	751	chr18:77246406 (+)	AGCTCCTGCCTCGTGGCCGGCTTCCCGCCC[T/G]GTCCGCAGAGAAGCACCCTGATGCCAGCGG	chr18:79486406 (+)			Vélez (2016) AJMGBNG 171, 1116
Alzheimer disease	NME8	51314	Missense	DM?	CM1720710			[NM_016616.4:c.1007G>A] [NP_057700.3:p.R336H]	G-A		CGT-CAT	Arg-His	336	chr7:37923917 (+)	gtaactgtttttatttagATGATGTTTTGC[G/A]TATTATTAAAGATGAAGACTTCAAAATACT	chr7:37884315 (+)			Cukier (2017) JADP 7, 355
Alzheimer disease, modifier of	NOTCH3	4854	Same-sense	DM?	CM186056			[NM_000435.2:c.4563A>G] [NP_000426.2:p.P1521P]	A-G		CCA-CCG	Pro-Pro	1521	chr19:15285052 (-)	CGTGCTGGTGCTCACAGTGCTGCTGCCGCC[A/G]GAGGAGCTACTGCGTTCCAGCGCCGACTTT	chr19:15174241 (-)			Sassi (2018) NEURO AG 66, 179.e17
Alzheimer disease, modifier of	NOTCH3	4854	Missense	DM?	CM186058	rs10408676		[NM_000435.2:c.3547G>A] [NP_000426.2:p.V1183M]	G-A		GTG-ATG	Val-Met	1183	chr19:15290007 (-)	GGGCCCCGGTGCCTACACAATGGCACCTGC[G/A]TGGACCTGGTGGGTGGTTTCCGCTGCACCT	chr19:15179196 (-)			Sassi (2018) NEURO AG 66, 179.e17
Alzheimer disease, modifier of	NOTCH3	4854	Missense	DM?	CM186057	rs115582213		[NM_000435.2:c.5854G>A] [NP_000426.2:p.V1952M]	G-A		GTG-ATG	Val-Met	1952	chr19:15273335 (-)	GCCTTACACTGGGCTGCGGCTGTGAACAAC[G/A]TGGAAGCCACTTTGGCCCTGCTCAAAAATG	chr19:15162524 (-)			Sassi (2018) NEURO AG 66, 179.e17
Alzheimer disease	NOTCH3	4854	Splice	DM?	CS1820543			[NM_000435.2:c.3838-1G>T]	G-T	IVS 23, as, -1				chr19:15288902 (-)	ttatccctccctccccaaacccgaccccca[G/T]CCGTTCTGGGGTCCGCGTTGCGAGCGGGTG	chr19:15178091 (-)			Bonvicini (2018) JAD epub, epub
Alzheimers disease, association with	NRG1	3084	Missense	DP	CM054795	rs3924999		[NM_013956.4:c.113G>A] [NP_039250.2:p.R38Q]	G-A		CGA-CAA	Arg-Gln	38	chr8:32453358 (+)	tctcttttcttcttttagCCTTGCCTCCCC[G/A]ATTGAAAGAGATGAAAAGCCAGGAATCGGC	chr8:32595840 (+)	0.48;MEDIUM RISK	0.08;TOLERATED	Go (2005) AJMGBNG 139, 28
Alzheimer disease	OGG1	4968	Missense	DM	CM071913			[NM_002542.5:c.157G>A] [NP_002533.1:p.A53T]	G-A		GCA-ACA	Ala-Thr	53	chr3:9792648 (+)	cttgggctcagGTGGAGGGAGCAAAGTCCT[G/A]CACACTGGAGTGGTGTACTAGCGGATCAAG	chr3:9750964 (+)	0.51;MEDIUM RISK	0.58;TOLERATED	Mao (2007) NAR 35, 2759
Alzheimer disease, reduced risk, association with	OLR1	4973	Regulatory	DP	CR031478	rs1050283			C-T	#ERROR!				chr12:10312289 (-)	CCTTTATGTCAACATTTTTGATTCTAGCTA[C/T]CTGTATTATTTCACCTAGCTTGTCCCAAGC	chr12:10159690 (-)			Lambert (2003) JMG 40, 424
Later onset of Alzheimer disease, association with	OR52E4	390081	Missense	DP	CM1614793	rs4757987		[NM_001005165.1:c.683G>A] [NP_001005165.1:p.R228H]	G-A		CGC-CAC	Arg-His	228	chr11:5906205 (+)	CCTATGTGCTTATCCTTAGAGCTGTTTTTC[G/A]CCTTCCCTCTCAAGATGTCCGACTAAAGGC	chr11:5884975 (+)			Vélez (2016) AJMGBNG 171, 1116
Alzheimer disease, association with	OTC	5009	Regulatory	DP	CR078037	rs5963409			G-A	-981 relative to MET				chrX:38210969 (+)	TATCCCCACTTCCCACTTGTACTGACTGTC[G/A]GGTGCTGTTAGAATCAATAGGCAACTATTT	chrX:38351716 (+)			Bensemain (2009) MOL PSYCH 14, 106
Alzheimer disease	PCDH11X	27328	Missense	DM?	CM187658	rs781770086		[NM_032968.4:c.2279A>T] [NP_116750.1:p.D760V]	A-T		GAT-GTT	Asp-Val	760	chrX:91133518 (+)	TGGTCAAAGCTAATGACTTAGGACAGCCTG[A/T]TTCTCTCTTCAGTGTTGTAATTGTCAATCT	chrX:91878519 (+)			Pasanen (2018) EJHG 26, 827
Alzheimer disease, late-onset, association with	PGBD1	84547	Missense	DP	CM071919	rs3800324		[NM_032507.3:c.731G>A] [NP_115896.1:p.G244E]	G-A		GGG-GAG	Gly-Glu	244	chr6:28264681 (+)	ATCTGAGTCTGACTCGGAGGAACCTCTGTG[G/A]GAACTCAGCTCAGGAGACAGTTATGAGCCT	chr6:28296904 (+)	0.54;MEDIUM RISK	0.45;TOLERATED	Grupe (2007) HMG 16, 865
Alzheimer disease, increased risk	PICALM	8301	Missense	DP	CM1512482	rs117411388		[NM_007166.3:c.1394A>G] [NP_009097.2:p.H465R]	A-G		CAT-CGT	His-Arg	465	chr11:85701307 (-)	TATCTACTTTTACTACTAGGACACCTACTC[A/G]TGAAATGTTTGTTGgtaaagtaccatttaa	chr11:85990264 (-)			Vardarajan (2015) ANN NEUROL 78, 487
Alzheimer disease, association with	PICALM	8301	Regulatory	DP	CR096333	rs3851179			A-G	-88501 relative to TIS				chr11:85868640 (-)	AGCCTGCAAACAATACACACTTCAGTAAAT[A/G]TTATCTATCACAACTATTATATGGTGTGTT	chr11:86157598 (-)			Harold (2009) NAT GENET 41, 1088
Alzheimer disease, protection against	PILRA	29992	Missense	DFP	CM1821910	rs1859788		[NM_013439.2:c.232G>A] [NP_038467.2:p.G78R]	G-A		GGG-AGG	Gly-Arg	78	chr7:99971834 (+)	AGAATATCCTGGAGACGGGGCCACTTCCAC[G/A]GGCAGTCCTTCTACAGCACAAGGCCGCCTT	chr7:100374211 (+)			Rathore (2018) PG 14, e1007427
Alzheimer disease	PIN1	5300	Same-sense	DM?	CM098235	rs772645473		[NM_006221.3:c.24G>T] [NP_006212.1:p.P8P]	G-T		CCG-CCT	Pro-Pro	8	chr19:9946044 (+)	agggaagATGGCGGACGAGGAGAAGCTGCC[G/T]CCCGGCTGGGAGAAGCGCATGAGCCGCAGC	chr19:9835368 (+)			Maruszak (2009) BMC MG 10, 115
Alzheimer disease, delayed onset, association with	PIN1	5300	Regulatory	DFP	CR121463	rs2287839			C-G	-5207 relative to MET				chr19:9940814 (+)	AGATGTTGCTTTGTTGTTGTCTCTGTATGA[C/G]AGCTGTCTAGTGATGGGTGGATCAGTCGCT	chr19:9830138 (+)			Ma (2012) NEURO AG 33, 804
Alzheimer disease	PIN1	5300	Regulatory	DM?	CR098250		Transcription Factor Binding Site		T-C	-1187 relative to MET				chr19:9944834 (+)	GGATGTAATTGCTTATCCCCGCTTTGCAGA[T/C]TGGGAAACCGAAGTACAGAGTAACGTTAAG	chr19:9834158 (+)			Maruszak (2009) BMC MG 10, 115
Alzheimer disease, association with	PIN1	5300	Regulatory	DFP	CR072323	rs2233678			G-C	-842 relative to MET				chr19:9945179 (+)	TGCAGACTCTATTTTAAGTTGGCTAAAACT[G/C]AGCCCATCTCCTCCCACCTGCACCTCCTCC	chr19:9834503 (+)			Segat (2007) NEURO AG 28, 69
Alzheimer disease	PIN1	5300	Splice	DM?	CS098234	rs112130401		[NM_006221.3:c.58+64C>T]	C-T	IVS 1, ds, +64				chr19:9946142 (+)	gcgggcccgcgtaagcagggctcgagctcg[C/T]cccttgggcgcggcggcagcgctgcctccc	chr19:9835466 (+)			Maruszak (2009) BMC MG 10, 115
Alzheimer disease, late onset, protection against	PLAU	5328	Missense	DP	CM035594	rs2227564		[NM_002658.4:c.422C>T] [NP_002649.1:p.P141L]	C-T		CCG-CTG	Pro-Leu	141	chr10:75673101 (+)	CCTGGTGCTATGTGCAGGTGGGCCTAAAGC[C/T]GCTTGTCCAAGAGTGCATGGTGCATGACTG	chr10:73913343 (+)	0.2;LOW RISK		Finckh (2003) NEUROGENET 4, 213
Alzheimer disease	PLCD1	5333	Missense	DM	CM981586	rs756576128		[NM_001130964.1:c.377G>A] [NP_001124436.1:p.R126H]	G-A		CGC-CAC	Arg-His	126	chr3:38058096 (-)	GCTGCTTCTCCATTGTCTTCAAGGACCAGC[G/A]CAATACACTAGACCTCATCGCCCCATCGCC	chr3:38016605 (-)	0.64;HIGH RISK	0.45;TOLERATED	Shimohama (1998) BBRC 245, 722
Alzheimer disease, increased risk	PLD3	23646	Missense	DM	CM140824	rs767930430		[NM_012268.3:c.683A>G] [NP_036400.2:p.K228R]	A-G		AAG-AGG	Lys-Arg	228	chr19:40877584 (+)	ctgagctcagcactgccctcctacagGTCA[A/G]GGAGCTGGGCGTGGTCATGTACAACTGCAG	chr19:40371677 (+)			Cruchaga (2014) NATURE 505, 550
Alzheimer disease, increased risk	PLD3	23646	Missense	DM	CM140825	rs200274020		[NM_012268.3:c.851A>G] [NP_036400.2:p.N284S]	A-G		AAT-AGT	Asn-Ser	284	chr19:40877752 (+)	ACCAAGAGACACCAATGGAGATCTGCCTCA[A/G]TGGAACCCCTGCTCTGGCCTACCTGGCGgt	chr19:40371845 (+)			Cruchaga (2014) NATURE 505, 550
Alzheimer disease, increased risk	PLD3	23646	Missense	DM	CM140827	rs745463234		[NM_012268.3:c.1276A>G] [NP_036400.2:p.T426A]	A-G		ACC-GCC	Thr-Ala	426	chr19:40883783 (+)	CACAACAAGTACATGGTGACTGAACGCGCC[A/G]CCTACATCGgtgagtgtcttgagcaccacg	chr19:40377876 (+)			Cruchaga (2014) NATURE 505, 550
Alzheimer disease, increased risk	PLD3	23646	Missense	DM	CM140823	rs1313886181		[NM_012268.3:c.407C>T] [NP_036400.2:p.T136M]	C-T		ACG-ATG	Thr-Met	136	chr19:40873764 (+)	ACTGGACCCTCACCAACAATGACACCCACA[C/T]GCAGGAGCCCTCTGCCCAGCAGgtacctgc	chr19:40367857 (+)			Cruchaga (2014) NATURE 505, 550
Alzheimer disease, increased risk	PLD3	23646	Missense	DM	CM140830	rs762406245		[NM_012268.3:c.17T>G] [NP_036400.2:p.M6R]	T-G		ATG-AGG	Met-Arg	6	chr19:40872407 (+)	agccttgagggaagATGAAGCCTAAACTGA[T/G]GTACCAGGAGgtaggtggattggggggctc	chr19:40366500 (+)			Cruchaga (2014) NATURE 505, 550
Alzheimer disease, increased risk	PLD3	23646	Missense	DM	BM1432393	rs1268904565		[NM_012268.3:c.1218G>C] [NP_036400.2:p.Q406H]	G-C		CAG-CAC	Gln-His	406	chr19:40883725 (+)	ACTCTTTGTGGTCCCCGCGGATGAGGCCCA[G/C]GCTCGAATCCCATATGCCCGTGTCAACCAC	chr19:40377818 (+)			Cruchaga (2014) NATURE 505, 550
Alzheimer disease, increased risk	PLD3	23646	Missense	DM?	CM140822	rs138674695		[NM_012268.3:c.226C>G] [NP_036400.2:p.P76A]	C-G		CCC-GCC	Pro-Ala	76	chr19:40872803 (+)	CATCTCTTTGGGCCCAACCAGCGCCCAGCC[C/G]CCTGCTATGACCCTTGCGAgtaagtggggg	chr19:40366896 (+)			Cruchaga (2014) NATURE 505, 550
Alzheimer disease, increased risk	PLD3	23646	Missense	DM	CM140829	rs373686736		[NM_012268.3:c.1462C>T] [NP_036400.2:p.R488C]	C-T		CGC-TGC	Arg-Cys	488	chr19:40884069 (+)	ACCTCAGCTGACAGCGTGGGCAACGCCTGC[C/T]GCCTGCTCTGAggcccgatccagtgggcag	chr19:40378162 (+)			Cruchaga (2014) NATURE 505, 550
Alzheimer disease, increased risk	PLD3	23646	Missense	DM?	CM150682	rs772635342		[NM_012268.3:c.1067G>A] [NP_036400.2:p.R356H]	G-A		CGT-CAT	Arg-His	356	chr19:40882563 (+)	ACGATGGGCTGCGGCGGGCCACCTACGAGC[G/A]TGGCGTCAAGGTGCGCCTGCTCATCAGCTG	chr19:40376656 (+)			Schulte (2015) HGV 2, 14028
Alzheimer disease, increased risk	PLD3	23646	Missense	DM?	CM150678			[NM_012268.3:c.761T>C] [NP_036400.2:p.L254P]	T-C		CTG-CCG	Leu-Pro	254	chr19:40877662 (+)	TGACCAAGATCTTTGAGGCCTACTGGTTCC[T/C]GGGCCAGGCAGGCAGCTCCATCCCATCAAC	chr19:40371755 (+)			Schulte (2015) HGV 2, 14028
Alzheimer disease, increased risk	PLD3	23646	Missense	DM?	CM150683	rs141721330		[NM_012268.3:c.1430A>G] [NP_036400.2:p.D477G]	A-G		GAC-GGC	Asp-Gly	477	chr19:40884037 (+)	ACTGGGACTCCCCTTACAGCCATGACCTTG[A/G]CACCTCAGCTGACAGCGTGGGCAACGCCTG	chr19:40378130 (+)			Schulte (2015) HGV 2, 14028
Alzheimer disease, increased risk	PLD3	23646	Nonsense	DM	CM150680			[NM_012268.3:c.826G>T] [NP_036400.2:p.E276*]	G-T		GAG-TAG	Glu-Term	276	chr19:40877727 (+)	CCCCGGTTCTATGACACCCGCTACAACCAA[G/T]AGACACCAATGGAGATCTGCCTCAATGGAA	chr19:40371820 (+)			Schulte (2015) HGV 2, 14028
Alzheimer disease, increased risk	PLD3	23646	Nonsense	DM	CM150681			[NM_012268.3:c.838G>T] [NP_036400.2:p.E280*]	G-T		GAG-TAG	Glu-Term	280	chr19:40877739 (+)	GACACCCGCTACAACCAAGAGACACCAATG[G/T]AGATCTGCCTCAATGGAACCCCTGCTCTGG	chr19:40371832 (+)			Schulte (2015) HGV 2, 14028
Alzheimer disease, increased risk	PLD3	23646	Same-sense	DM?	CM140821	rs4819		[NM_012268.3:c.1326G>A] [NP_036400.2:p.A442A]	G-A		GCG-GCA	Ala-Ala	442	chr19:40883933 (+)	CTGGTCTGGCAACTACTTCACGGAGACGGC[G/A]GGCACCTCGCTGCTGGTGACGCAGAATGGG	chr19:40378026 (+)			Cruchaga (2014) NATURE 505, 550
Alzheimer disease, increased risk	PLD3	23646	Missense	DM	CM140826	rs139707894		[NM_012268.3:c.973G>A] [NP_036400.2:p.A325T]	G-A		GCT-ACT	Ala-Thr	325	chr19:40880481 (+)	GTGGACAATGCCCGGAGTTTCATCTACGTC[G/A]CTGTCATGAACTACCTGCCCACTCTGGAGT	chr19:40374574 (+)			Cruchaga (2014) NATURE 505, 550
Alzheimer disease, increased risk	PLD3	23646	Missense	DM	CM140828			[NM_012268.3:c.1360G>T] [NP_036400.2:p.G454C]	G-T		GGC-TGC	Gly-Cys	454	chr19:40883967 (+)	ACCTCGCTGCTGGTGACGCAGAATGGGAGG[G/T]GCGGCCTGCGGAGCCAGCTGGAGGCCATTT	chr19:40378060 (+)			Cruchaga (2014) NATURE 505, 550
Alzheimer disease, increased risk	PLD3	23646	Missense	DM?	CM140820	rs145999145		[NM_012268.3:c.694G>A] [NP_036400.2:p.V232M]	G-A		GTG-ATG	Val-Met	232	chr19:40877595 (+)	actgccctcctacagGTCAAGGAGCTGGGC[G/A]TGGTCATGTACAACTGCAGCTGCCTGGCTC	chr19:40371688 (+)			Cruchaga (2014) NATURE 505, 550
Alzheimer disease, increased risk	PLD3	23646	Missense	DM?	CM150679			[NM_012268.3:c.779C>T] [NP_036400.2:p.S260F]	C-T		TCC-TTC	Ser-Phe	260	chr19:40877680 (+)	CCTACTGGTTCCTGGGCCAGGCAGGCAGCT[C/T]CATCCCATCAACTTGGCCCCGGTTCTATGA	chr19:40371773 (+)			Schulte (2015) HGV 2, 14028
Alzheimer disease, increased risk	PLD3	23646	Splice	DM	CS150670			[NM_012268.3:c.879+5G>A]	G-A	IVS 9, ds, +5				chr19:40877785 (+)	GAACCCCTGCTCTGGCCTACCTGGCGgtga[G/A]tctggggcaagtggggcctgtcatgtccca	chr19:40371878 (+)			Schulte (2015) HGV 2, 14028
Alzheimer disease	plekhg5tv6		Missense	DM?	CM1720699			[NM_001265592.1:c.118C>T] [NP_001252521.1:p.P40S]	C-T		CCC-TCC	Pro-Ser	40	chr1:6556585 (-)	GCTGAAAAGAAGGGACTGCGCTGTCAGAAC[C/T]CCGCCTGCATGGACAAGGGGCGGGCGGCCA	chr1:6496525 (-)			Cukier (2017) JADP 7, 355
Faster cognitive decline in alzheimer disease, association with	PNP	4860	Missense	DP	CM073244	rs1049564		[NM_000270.3:c.151G>A] [NP_000261.2:p.G51S]	G-A		GGT-AGT	Gly-Ser	51	chr14:20940606 (+)	AAATTAACTCAGGCCCAGATCTTTGACTAC[G/A]GTGAAATCCCCAACTTTCCCCGAAGTACAG	chr14:20472447 (+)	0.14;VERY LOW RISK	1.0;TOLERATED	Tumini (2007) HUM PSYCH 22, 75
Alzheimer disease, late-onset	PRKCA	5578	Missense	DM	CM165878			[NM_002737.2:c.970A>T] [NP_002728.1:p.R324W]	A-T		AGG-TGG	Arg-Trp	324	chr17:64728857 (+)	GGCAACAAAGTCATCAGTCCCTCTGAAGAC[A/T]GGAAACAACCTTCCAACAACCTTGACCGAG	chr17:66732739 (+)			Alfonso (2016) SS 9, ra47
Alzheimer disease, late-onset	PRKCA	5578	Missense	DM	CM165879	rs34406842		[NM_002737.2:c.1465A>G] [NP_002728.1:p.M489V]	A-G		ATG-GTG	Met-Val	489	chr17:64738819 (+)	ATTGCTGACTTTGGGATGTGCAAGGAACAC[A/G]TGATGGATGGAGTCACGACCAGGACCTTCT	chr17:66742701 (+)			Alfonso (2016) SS 9, ra47
Alzheimer disease, late-onset	PRKCA	5578	Missense	DM	CM165880	rs141376042		[NM_002737.2:c.1906G>A] [NP_002728.1:p.V636I]	G-A		GTC-ATC	Val-Ile	636	chr17:64800042 (+)	TTTGACAAGTTCTTCACACGAGGACAGCCC[G/A]TCTTAACACCACCTGATCAGCTGGTTATTG	chr17:66803924 (+)			Alfonso (2016) SS 9, ra47
Alzheimer disease, late-onset	PRNP	5621	Missense	DM	CM1619588			[NM_000311.4:c.49A>G] [NP_000302.1:p.S17G]	A-G		AGT-GGT	Ser-Gly	17	chr20:4679915 (+)	TGGATGCTGGTTCTCTTTGTGGCCACATGG[A/G]GTGACCTGGGCCTCTGCAAGAAGCGCCCGA	chr20:4699269 (+)			Zhang (2016) SCI REP 6, 38435
Alzheimer disease, late-onset	PSEN1	5663	Missense	DM	CM175595	rs115865530		[NM_000021.3:c.932A>G] [NP_000012.1:p.K311R]	A-G		AAA-AGA	Lys-Arg	311	chr14:73673157 (+)	GAGACCCGGAAGCTCAAAGGAGAGTATCCA[A/G]AAATTCCAAGTATAATGCAGAAAgtaggta	chr14:73206449 (+)			Dong (2017) JAD 57, 613
Alzheimer disease	PSEN1	5663	Missense	DM	CM000422	rs63751254		[NM_000021.3:c.1214A>G] [NP_000012.1:p.N405S]	A-G		AAC-AGC	Asn-Ser	405	chr14:73683918 (+)	AAGCCTCAGCAACAGCCAGTGGAGACTGGA[A/G]CACAACCATAGCCTGTTTCGTAGCCATATT	chr14:73217210 (+)	0.45;MEDIUM RISK	0.26;TOLERATED	Yasuda (2000) JNNP 68, 220
Alzheimer disease, early-onset	PSEN1	5663	Missense	DM?	CM1815446			[NM_000021.3:c.115A>T] [NP_000012.1:p.N39Y]	A-T		AAC-TAC	Asn-Tyr	39	chr14:73637532 (+)	tagAATGACAATAGAGAACGGCAGGAGCAC[A/T]ACGACAGACGGAGCCTTGGCCACCCTGAGC	chr14:73170824 (+)			Koriath (2018) MOL PSYCH epub, epub
Alzheimer disease	PSEN1	5663	Missense	DM	CM103610			[NM_000021.3:c.717G>C] [NP_000012.1:p.K239N]	G-C		AAG-AAC	Lys-Asn	239	chr14:73659520 (+)	TAGTGCCCTCATGGCCCTGGTGTTTATCAA[G/C]TACCTCCCTGAATGGACTGCGTGGCTCATC	chr14:73192812 (+)		0.0;DAMAGING	Lladó (2010) EJ NEUROL 17, 994
Alzheimer disease	PSEN1	5663	Missense	DM	CM109299			[NM_000021.3:c.715A>G] [NP_000012.1:p.K239E]	A-G		AAG-GAG	Lys-Glu	239	chr14:73659518 (+)	ATTAGTGCCCTCATGGCCCTGGTGTTTATC[A/G]AGTACCTCCCTGAATGGACTGCGTGGCTCA	chr14:73192810 (+)		0.0;DAMAGING	Nelson (2010) JAD 21, 781
Alzheimer disease	PSEN1	5663	Missense	DM	CM055496	rs63751278		[NM_000021.3:c.404A>G] [NP_000012.1:p.N135S]	A-G		AAT-AGT	Asn-Ser	135	chr14:73640339 (+)	TGGGCCAGAGAGCCCTGCACTCAATTCTGA[A/G]TGCTGCCATCATGATCAGTGTCATTGTTGT	chr14:73173631 (+)	0.91;VERY HIGH RISK	0.0;DAMAGING	Finckh (2005) NEUROGENET 6, 85
Alzheimer disease	PSEN1	5663	Missense	DM	CM971251	rs63750353		[NM_000021.3:c.403A>G] [NP_000012.1:p.N135D]	A-G		AAT-GAT	Asn-Asp	135	chr14:73640338 (+)	GTGGGCCAGAGAGCCCTGCACTCAATTCTG[A/G]ATGCTGCCATCATGATCAGTGTCATTGTTG	chr14:73173630 (+)	0.91;VERY HIGH RISK	0.0;DAMAGING	Crook (1997) ANN NEUROL 42, 124
Alzheimer disease, early-onset	PSEN1	5663	Missense	DM	CM170024			[NM_000021.3:c.403A>T] [NP_000012.1:p.N135Y]	A-T		AAT-TAT	Asn-Tyr	135	chr14:73640338 (+)	GTGGGCCAGAGAGCCCTGCACTCAATTCTG[A/T]ATGCTGCCATCATGATCAGTGTCATTGTTG	chr14:73173630 (+)			Love (2017) NEURO AG 49, 216713
Alzheimer disease	PSEN1	5663	Missense	DM	CM004072	rs63750284		[NM_000021.3:c.821C>G] [NP_000012.1:p.T274R]	C-G		ACA-AGA	Thr-Arg	274	chr14:73664790 (+)	CGAAAGGTCCACTTCGTATGCTGGTTGAAA[C/G]AGCTCAGGAGAGAAATGAAACGCTTTTTCC	chr14:73198082 (+)	0.84;VERY HIGH RISK	0.0;DAMAGING	Rogaeva (2001) NEUROLOGY 57, 621
Alzheimer disease	PSEN1	5663	Missense	DM	CM004073	rs63751164	Phosphorylation	[NM_000021.3:c.1061C>T] [NP_000012.1:p.T354I]	C-T		ACA-ATA	Thr-Ile	354	chr14:73678582 (+)	GGGACAGTCATCTAGGGCCTCATCGCTCTA[C/T]ACCTGAGTCACGAGCTGCTGTCCAGGAACT	chr14:73211874 (+)	0.52;MEDIUM RISK	0.17;TOLERATED	Rogaeva (2001) NEUROLOGY 57, 621
Alzheimer disease	PSEN1	5663	Missense	DM	CM064173	rs63750298		[NM_000021.3:c.871A>C] [NP_000012.1:p.T291P]	A-C		ACA-CCA	Thr-Pro	291	chr14:73673096 (+)	ttacctggaattttgtctttcccaacagCA[A/C]CAATGGTGTGGTTGGTGAATATGGCAGAAG	chr14:73206388 (+)	0.69;HIGH RISK	0.04;DAMAGING	Dumanchin (2006) HUM MUT 27, 1063
Alzheimer disease	PSEN1	5663	Missense	DM	CM992204	rs63750730		[NM_000021.3:c.347C>A] [NP_000012.1:p.T116N]	C-A		ACC-AAC	Thr-Asn	116	chr14:73640282 (+)	ttttgtgtttgttttattgtagAATCTATA[C/A]CCCATTCACAGAAGATACCGAGACTGTGGG	chr14:73173574 (+)	0.93;VERY HIGH RISK	0.0;DAMAGING	Romero (1999) NEURO REP 10, 2255
Alzheimer disease	PSEN1	5663	Missense	DM	CM043768	rs63750730		[NM_000021.3:c.347C>T] [NP_000012.1:p.T116I]	C-T		ACC-ATC	Thr-Ile	116	chr14:73640282 (+)	ttttgtgtttgttttattgtagAATCTATA[C/T]CCCATTCACAGAAGATACCGAGACTGTGGG	chr14:73173574 (+)	0.93;VERY HIGH RISK	0.07;TOLERATED	La Bella (2004) EJ NEUROL 11, 521
Alzheimer disease	PSEN1	5663	Missense	DM	CM134481			[NM_000021.3:c.295A>G] [NP_000012.1:p.T99A]	A-G		ACC-GCC	Thr-Ala	99	chr14:73637712 (+)	GTGACTCTCTGCATGGTGGTGGTCGTGGCT[A/G]CCATTAAGTCAGTCAGCTTTTATACCCGGA	chr14:73171004 (+)			Ikeda (2013) AMYLOID 20, 107
Alzheimer disease	PSEN1	5663	Missense	DM	CM991073	rs63750907		[NM_000021.3:c.440C>T] [NP_000012.1:p.T147I]	C-T		ACT-ATT	Thr-Ile	147	chr14:73640375 (+)	CCATCATGATCAGTGTCATTGTTGTCATGA[C/T]TATCCTCCTGGTGGTTCTGTATAAATACAG	chr14:73173667 (+)	0.85;VERY HIGH RISK	0.0;DAMAGING	Campion (1999) AJHG 65, 664
Alzheimer disease, early-onset, with cerebellar ataxia	PSEN1	5663	Missense	DM	CM145282			[NM_000021.3:c.439A>C] [NP_000012.1:p.T147P]	A-C		ACT-CCT	Thr-Pro	147	chr14:73640374 (+)	GCCATCATGATCAGTGTCATTGTTGTCATG[A/C]CTATCCTCCTGGTGGTTCTGTATAAATACA	chr14:73173666 (+)			Testi (2014) JAD 41, 709
Alzheimer disease, early-onset	PSEN1	5663	Missense	DM	CM065407	rs63750888		[NM_000021.3:c.733A>C] [NP_000012.1:p.T245P]	A-C		ACT-CCT	Thr-Pro	245	chr14:73659536 (+)	CTGGTGTTTATCAAGTACCTCCCTGAATGG[A/C]CTGCGTGGCTCATCTTGGCTGTGATTTCAG	chr14:73192828 (+)	0.88;VERY HIGH RISK	0.0;DAMAGING	Edwards-Lee (2006) NEURO LETT 398, 251
Alzheimer disease	PSEN1	5663	Missense	DM?	CM030948	rs63749891		[NM_000021.3:c.833G>A] [NP_000012.1:p.R278K]	G-A		AGA-AAA	Arg-Lys	278	chr14:73664802 (+)	TTCGTATGCTGGTTGAAACAGCTCAGGAGA[G/A]AAATGAAACGCTTTTTCCAGCTCTCATTTA	chr14:73198094 (+)		0.0;DAMAGING	Assini (2003) NEUROLOGY 60, 150
Alzheimer disease	PSEN1	5663	Missense	DM	CM971255	rs63749891		[NM_000021.3:c.833G>C] [NP_000012.1:p.R278T]	G-C		AGA-ACA	Arg-Thr	278	chr14:73664802 (+)	TTCGTATGCTGGTTGAAACAGCTCAGGAGA[G/C]AAATGAAACGCTTTTTCCAGCTCTCATTTA	chr14:73198094 (+)	0.97;VERY HIGH RISK	0.02;DAMAGING	Kwok (1997) NEURO REP 8, 1537
Alzheimer disease, early-onset	PSEN1	5663	Missense	DM	CM076445	rs63750524		[NM_000021.3:c.834A>C] [NP_000012.1:p.R278S]	A-C		AGA-AGC	Arg-Ser	278	chr14:73664803 (+)	TCGTATGCTGGTTGAAACAGCTCAGGAGAG[A/C]AATGAAACGCTTTTTCCAGCTCTCATTTAC	chr14:73198095 (+)	0.96;VERY HIGH RISK	0.0;DAMAGING	Raman (2007) JNS 260, 78
Alzheimer disease	PSEN1	5663	Missense	DM	CM030705	rs63751051		[NM_000021.3:c.1130G>T] [NP_000012.1:p.R377M]	G-T		AGG-ATG	Arg-Met	377	chr14:73683834 (+)	tttttaatatttgtaacctttcctttttag[G/T]GGGAGTAAAACTTGGATTGGGAGATTTCAT	chr14:73217126 (+)	0.54;MEDIUM RISK		Janssen (2003) NEUROLOGY 60, 235
Alzheimer disease with epilepsy and frontotemporal atrophy	PSEN1	5663	Missense	DM	CM116419			[NM_000021.3:c.1129A>T] [NP_000012.1:p.R377W]	A-T		AGG-TGG	Arg-Trp	377	chr14:73678650 (+)	AGTATCCTCGCTGGTGAAGACCCAGAGGAA[A/T]gtatgtgcatttctctatgttgcaaagtca	chr14:73211942 (+)		0.0;DAMAGING	Borroni (2011) NS 33, 375
Alzheimer disease, early-onset, assc. with prosopagnosia, hoarding & parkinsonism	PSEN1	5663	Missense	DM	CM1710377			[NM_000021.3:c.689G>A] [NP_000012.1:p.S230N]	G-A		AGT-AAT	Ser-Asn	230	chr14:73659492 (+)	GACTCCAGCAGGCATATCTCATTATGATTA[G/A]TGCCCTCATGGCCCTGGTGTTTATCAAGTA	chr14:73192784 (+)			Ringman (2017) NEURO LETT 657, 11
Alzheimer disease, early-onset	PSEN1	5663	Missense	DM	CM164456			[NM_000021.3:c.1169G>A] [NP_000012.1:p.S390N]	G-A		AGT-AAT	Ser-Asn	390	chr14:73683873 (+)	AACTTGGATTGGGAGATTTCATTTTCTACA[G/A]TGTTCTGGTTGGTAAAGCCTCAGCAACAGC	chr14:73217165 (+)			Nicolas (2016) EJHG 24, 710
Alzheimer disease, early-onset	PSEN1	5663	Missense	DM	CM146947			[NM_000021.3:c.690T>G] [NP_000012.1:p.S230R]	T-G		AGT-AGG	Ser-Arg	230	chr14:73659493 (+)	ACTCCAGCAGGCATATCTCATTATGATTAG[T/G]GCCCTCATGGCCCTGGTGTTTATCAAGTAC	chr14:73192785 (+)			Sassi (2014) NEURO AG 35, 2422.e13
Alzheimer disease, early-onset	PSEN1	5663	Missense	DM?	CM127210			[NM_000021.3:c.689G>T] [NP_000012.1:p.S230I]	G-T		AGT-ATT	Ser-Ile	230	chr14:73659492 (+)	GACTCCAGCAGGCATATCTCATTATGATTA[G/T]TGCCCTCATGGCCCTGGTGTTTATCAAGTA	chr14:73192784 (+)		0.0;DAMAGING	Wallon (2012) JAD 30, 847
Alzheimer disease	PSEN1	5663	Missense	DM	CM991077	rs63750883		[NM_000021.3:c.1169G>T] [NP_000012.1:p.S390I]	G-T		AGT-ATT	Ser-Ile	390	chr14:73683873 (+)	AACTTGGATTGGGAGATTTCATTTTCTACA[G/T]TGTTCTGGTTGGTAAAGCCTCAGCAACAGC	chr14:73217165 (+)	0.86;VERY HIGH RISK	0.0;DAMAGING	Campion (1999) AJHG 65, 664
Alzheimer disease, late-onset	PSEN1	5663	Missense	DM	CM1411510			[NM_000021.3:c.503T>C] [NP_000012.1:p.I168T]	T-C		ATA-ACA	Ile-Thr	168	chr14:73653583 (+)	ttttctagGTCATCCATGCCTGGCTTATTA[T/C]ATCATCTCTATTGTTGCTGTTCTTTTTTTC	chr14:73186875 (+)			Sassi (2014) NEURO AG 35, 288116
Alzheimer disease	PSEN1	5663	Missense	DM	CM160163	rs906454643		[NM_000021.3:c.1223T>C] [NP_000012.1:p.I408T]	T-C		ATA-ACA	Ile-Thr	408	chr14:73683927 (+)	CAACAGCCAGTGGAGACTGGAACACAACCA[T/C]AGCCTGTTTCGTAGCCATATTAATTgtaag	chr14:73217219 (+)			Tedde (2016) NEURO LETT 610, 150
Alzheimer disease, early-onset	PSEN1	5663	Missense	DM	CM159440			[NM_000021.3:c.248T>C] [NP_000012.1:p.I83T]	T-C		ATC-ACC	Ile-Thr	83	chr14:73637665 (+)	TGACATTGAAATATGGCGCCAAGCATGTGA[T/C]CATGCTCTTTGTCCCTGTGACTCTCTGCAT	chr14:73170957 (+)			Achouri-Rassas (2015) NEURO AG 36, 2904.e9
Alzheimer disease	PSEN1	5663	Missense	DM	CM098037			[NM_000021.3:c.1316T>G] [NP_000012.1:p.I439S]	T-G		ATC-AGC	Ile-Ser	439	chr14:73685909 (+)	AGAAAGCATTGCCAGCTCTTCCAATCTCCA[T/G]CACCTTTGGGCTTGTTTTCTACTTTGCCAC	chr14:73219201 (+)	0.92;VERY HIGH RISK	0.0;DAMAGING	Gomez-Tortosa (2010) JAD 19, 873
Alzheimer disease	PSEN1	5663	Missense	DM	CM1212538			[NM_000021.3:c.714C>G] [NP_000012.1:p.I238M]	C-G		ATC-ATG	Ile-Met	238	chr14:73659517 (+)	GATTAGTGCCCTCATGGCCCTGGTGTTTAT[C/G]AAGTACCTCCCTGAATGGACTGCGTGGCTC	chr14:73192809 (+)		0.0;DAMAGING	Wojtas (2012) AJND 1, 107
Alzheimer disease, early-onset	PSEN1	5663	Missense	DM	CM164457	rs764971634		[NM_000021.3:c.1309A>G] [NP_000012.1:p.I437V]	A-G		ATC-GTC	Ile-Val	437	chr14:73685902 (+)	ATTTTCAAGAAAGCATTGCCAGCTCTTCCA[A/G]TCTCCATCACCTTTGGGCTTGTTTTCTACT	chr14:73219194 (+)			Nicolas (2016) EJHG 24, 710
Alzheimer disease	PSEN1	5663	Missense	DM	CM004080	rs63750249		[NM_000021.3:c.1315A>G] [NP_000012.1:p.I439V]	A-G		ATC-GTC	Ile-Val	439	chr14:73685908 (+)	AAGAAAGCATTGCCAGCTCTTCCAATCTCC[A/G]TCACCTTTGGGCTTGTTTTCTACTTTGCCA	chr14:73219200 (+)	0.78;HIGH RISK	0.02;DAMAGING	Rogaeva (2001) NEUROLOGY 57, 621
Alzheimer disease, early-onset	PSEN1	5663	Missense	DM	CM109008	rs779296437		[NM_000021.3:c.604A>T] [NP_000012.1:p.I202F]	A-T		ATC-TTC	Ile-Phe	202	chr14:73659407 (+)	GCTGTGGACTACATTACTGTTGCACTCCTG[A/T]TCTGGAATTTTGGTGTGGTGGGAATGATTT	chr14:73192699 (+)		0.01;DAMAGING	Church (2010) NEURO AG 32, 556 e1
Alzheimer disease	PSEN1	5663	Missense	DM	CM981653	rs63751106		[NM_000021.3:c.416T>A] [NP_000012.1:p.M139K]	T-A		ATG-AAG	Met-Lys	139	chr14:73640351 (+)	CCCTGCACTCAATTCTGAATGCTGCCATCA[T/A]GATCAGTGTCATTGTTGTCATGACTATCCT	chr14:73173643 (+)	0.94;VERY HIGH RISK	0.0;DAMAGING	Dumanchin (1998) JMG 35, 672
Alzheimer disease, early-onset	PSEN1	5663	Missense	DM	CM174069			[NM_000021.3:c.251T>C] [NP_000012.1:p.M84T]	T-C		ATG-ACG	Met-Thr	84	chr14:73637668 (+)	CATTGAAATATGGCGCCAAGCATGTGATCA[T/C]GCTCTTTGTCCCTGTGACTCTCTGCATGGT	chr14:73170960 (+)			Lanoiselée (2017) PM 14, 1002270
Alzheimer disease	PSEN1	5663	Missense	DM	CM951067	rs63751106		[NM_000021.3:c.416T>C] [NP_000012.1:p.M139T]	T-C		ATG-ACG	Met-Thr	139	chr14:73640351 (+)	CCCTGCACTCAATTCTGAATGCTGCCATCA[T/C]GATCAGTGTCATTGTTGTCATGACTATCCT	chr14:73173643 (+)	0.63;HIGH RISK	0.0;DAMAGING	Campion (1995) HMG 4, 2373
Alzheimer disease	PSEN1	5663	Missense	DM	CM971252	rs63751024		[NM_000021.3:c.698T>C] [NP_000012.1:p.M233T]	T-C		ATG-ACG	Met-Thr	233	chr14:73659501 (+)	AGGCATATCTCATTATGATTAGTGCCCTCA[T/C]GGCCCTGGTGTTTATCAAGTACCTCCCTGA	chr14:73192793 (+)	0.83;VERY HIGH RISK	0.0;DAMAGING	Kwok (1997) NEURO REP 8, 1537
Alzheimer disease, early-onset	PSEN1	5663	Missense	DM?	CM1616390			[NM_000021.3:c.416T>G] [NP_000012.1:p.M139R]	T-G		ATG-AGG	Met-Arg	139	chr14:73640351 (+)	CCCTGCACTCAATTCTGAATGCTGCCATCA[T/G]GATCAGTGTCATTGTTGTCATGACTATCCT	chr14:73173643 (+)			Zarea (2016) NEUROLOGY 87, 912
Alzheimer disease, early-onset	PSEN1	5663	Missense	DM	CM174786			[NM_000021.3:c.629T>G] [NP_000012.1:p.M210R]	T-G		ATG-AGG	Met-Arg	210	chr14:73659432 (+)	TCCTGATCTGGAATTTTGGTGTGGTGGGAA[T/G]GATTTCCATTCACTGGAAAGGTCCACTTCG	chr14:73192724 (+)			Lanoiselée (2017) PM 14, 1002270
Alzheimer disease	PSEN1	5663	Missense	DM	CM961201	rs63750522		[NM_000021.3:c.417G>A] [NP_000012.1:p.M139I]	G-A		ATG-ATA	Met-Ile	139	chr14:73640352 (+)	CCTGCACTCAATTCTGAATGCTGCCATCAT[G/A]ATCAGTGTCATTGTTGTCATGACTATCCTC	chr14:73173644 (+)	0.71;HIGH RISK	0.14;TOLERATED	Boteva (1996) LANCET 347, 130
Alzheimer disease	PSEN1	5663	Missense	DM	CM961203	rs63750391		[NM_000021.3:c.438G>A] [NP_000012.1:p.M146I]	G-A		ATG-ATA	Met-Ile	146	chr14:73640373 (+)	TGCCATCATGATCAGTGTCATTGTTGTCAT[G/A]ACTATCCTCCTGGTGGTTCTGTATAAATAC	chr14:73173665 (+)	0.77;HIGH RISK	0.0;DAMAGING	Jorgensen (1996) CLIN GENET 50, 281
Alzheimer disease, early-onset	PSEN1	5663	Missense	DM	CM127211			[NM_000021.3:c.699G>A] [NP_000012.1:p.M233I]	G-A		ATG-ATA	Met-Ile	233	chr14:73659502 (+)	GGCATATCTCATTATGATTAGTGCCCTCAT[G/A]GCCCTGGTGTTTATCAAGTACCTCCCTGAA	chr14:73192794 (+)		0.07;TOLERATED	Wallon (2012) JAD 30, 847
Alzheimer disease, early-onset	PSEN1	5663	Missense	DM	CM101596			[NM_000021.3:c.417G>C] [NP_000012.1:p.M139I]	G-C		ATG-ATC	Met-Ile	139	chr14:73640352 (+)	CCTGCACTCAATTCTGAATGCTGCCATCAT[G/C]ATCAGTGTCATTGTTGTCATGACTATCCTC	chr14:73173644 (+)		0.14;TOLERATED	Kim (2010) NS 31, 781
Alzheimer disease	PSEN1	5663	Missense	DM	CM981654	rs63750391		[NM_000021.3:c.438G>C] [NP_000012.1:p.M146I]	G-C		ATG-ATC	Met-Ile	146	chr14:73640373 (+)	TGCCATCATGATCAGTGTCATTGTTGTCAT[G/C]ACTATCCTCCTGGTGGTTCTGTATAAATAC	chr14:73173665 (+)		0.0;DAMAGING	Gustafson (1998) HUM GENET 102, 253
Alzheimer disease, early-onset	PSEN1	5663	Missense	DM	CM174075	rs63751479		[NM_000021.3:c.699G>C] [NP_000012.1:p.M233I]	G-C		ATG-ATC	Met-Ile	233	chr14:73659502 (+)	GGCATATCTCATTATGATTAGTGCCCTCAT[G/C]GCCCTGGTGTTTATCAAGTACCTCCCTGAA	chr14:73192794 (+)			Lanoiselée (2017) PM 14, 1002270
Alzheimer disease	PSEN1	5663	Missense	DM	CM004060	rs63750391		[NM_000021.3:c.438G>T] [NP_000012.1:p.M146I]	G-T		ATG-ATT	Met-Ile	146	chr14:73640373 (+)	TGCCATCATGATCAGTGTCATTGTTGTCAT[G/T]ACTATCCTCCTGGTGGTTCTGTATAAATAC	chr14:73173665 (+)		0.0;DAMAGING	Rogaeva (2001) NEUROLOGY 57, 621
Alzheimer disease	PSEN1	5663	Missense	DM	CM004061	rs63750306		[NM_000021.3:c.436A>C] [NP_000012.1:p.M146L]	A-C		ATG-CTG	Met-Leu	146	chr14:73640371 (+)	GCTGCCATCATGATCAGTGTCATTGTTGTC[A/C]TGACTATCCTCCTGGTGGTTCTGTATAAAT	chr14:73173663 (+)	0.94;VERY HIGH RISK	0.0;DAMAGING	Rogaeva (2001) NEUROLOGY 57, 621
Alzheimer disease	PSEN1	5663	Missense	DM	CM994067	rs63751287		[NM_000021.3:c.697A>C] [NP_000012.1:p.M233L]	A-C		ATG-CTG	Met-Leu	233	chr14:73659500 (+)	CAGGCATATCTCATTATGATTAGTGCCCTC[A/C]TGGCCCTGGTGTTTATCAAGTACCTCCCTG	chr14:73192792 (+)	0.88;VERY HIGH RISK	0.04;DAMAGING	Aldudo (1999) HUM MUT 14, 433
Alzheimer disease	PSEN1	5663	Missense	DM	CM135847			[NM_000021.3:c.250A>G] [NP_000012.1:p.M84V]	A-G		ATG-GTG	Met-Val	84	chr14:73637667 (+)	ACATTGAAATATGGCGCCAAGCATGTGATC[A/G]TGCTCTTTGTCCCTGTGACTCTCTGCATGG	chr14:73170959 (+)			Hooli (2014) MOL PSYCH 19, 676
Alzheimer disease	PSEN1	5663	Missense	DM	CM951068	rs63751037		[NM_000021.3:c.415A>G] [NP_000012.1:p.M139V]	A-G		ATG-GTG	Met-Val	139	chr14:73640350 (+)	GCCCTGCACTCAATTCTGAATGCTGCCATC[A/G]TGATCAGTGTCATTGTTGTCATGACTATCC	chr14:73173642 (+)	0.91;VERY HIGH RISK	0.23;TOLERATED	ADCG (1995) NAT GENET 11, 219
Alzheimer disease	PSEN1	5663	Missense	DM	CM951070	rs63750306		[NM_000021.3:c.436A>G] [NP_000012.1:p.M146V]	A-G		ATG-GTG	Met-Val	146	chr14:73640371 (+)	GCTGCCATCATGATCAGTGTCATTGTTGTC[A/G]TGACTATCCTCCTGGTGGTTCTGTATAAAT	chr14:73173663 (+)	0.78;HIGH RISK	0.0;DAMAGING	ADCG (1995) NAT GENET 11, 219
Alzheimer disease	PSEN1	5663	Missense	DM	CM014376	rs63751287		[NM_000021.3:c.697A>G] [NP_000012.1:p.M233V]	A-G		ATG-GTG	Met-Val	233	chr14:73659500 (+)	CAGGCATATCTCATTATGATTAGTGCCCTC[A/G]TGGCCCTGGTGTTTATCAAGTACCTCCCTG	chr14:73192792 (+)	0.81;VERY HIGH RISK	0.03;DAMAGING	Houlden (2001) NEURO LETT 313, 93
Alzheimer disease	PSEN1	5663	Missense	DM	CM951071	rs63750306		[NM_000021.3:c.436A>T] [NP_000012.1:p.M146L]	A-T		ATG-TTG	Met-Leu	146	chr14:73640371 (+)	GCTGCCATCATGATCAGTGTCATTGTTGTC[A/T]TGACTATCCTCCTGGTGGTTCTGTATAAAT	chr14:73173663 (+)		0.0;DAMAGING	Sherrington (1995) NATURE 375, 754
Alzheimer disease	PSEN1	5663	Missense	DM	CM004071	rs63751287		[NM_000021.3:c.697A>T] [NP_000012.1:p.M233L]	A-T		ATG-TTG	Met-Leu	233	chr14:73659500 (+)	CAGGCATATCTCATTATGATTAGTGCCCTC[A/T]TGGCCCTGGTGTTTATCAAGTACCTCCCTG	chr14:73192792 (+)		0.04;DAMAGING	Rogaeva (2001) NEUROLOGY 57, 621
Alzheimer disease, early-onset	PSEN1	5663	Missense	DM	CM054079	rs63750004		[NM_000021.3:c.428T>A] [NP_000012.1:p.I143N]	T-A		ATT-AAT	Ile-Asn	143	chr14:73640363 (+)	TTCTGAATGCTGCCATCATGATCAGTGTCA[T/A]TGTTGTCATGACTATCCTCCTGGTGGTTCT	chr14:73173655 (+)	0.94;VERY HIGH RISK	0.0;DAMAGING	Raux (2005) JMG 42, 793
Alzheimer disease, early-onset	PSEN1	5663	Missense	DM?	CM174073			[NM_000021.3:c.539T>A] [NP_000012.1:p.I180N]	T-A		ATT-AAT	Ile-Asn	180	chr14:73653619 (+)	CTCTATTGTTGCTGTTCTTTTTTTCATTCA[T/A]TTACTTGGGgtaagttgtgaaatttttggt	chr14:73186911 (+)			Lanoiselée (2017) PM 14, 1002270
Alzheimer disease	PSEN1	5663	Missense	DM	CM951069	rs63750004		[NM_000021.3:c.428T>C] [NP_000012.1:p.I143T]	T-C		ATT-ACT	Ile-Thr	143	chr14:73640363 (+)	TTCTGAATGCTGCCATCATGATCAGTGTCA[T/C]TGTTGTCATGACTATCCTCCTGGTGGTTCT	chr14:73173655 (+)	0.88;VERY HIGH RISK	0.0;DAMAGING	Cruts (1995) HMG 4, 2363
Alzheimer disease	PSEN1	5663	Missense	DM	CM961204	rs63751309		[NM_000021.3:c.638T>C] [NP_000012.1:p.I213T]	T-C		ATT-ACT	Ile-Thr	213	chr14:73659441 (+)	GGAATTTTGGTGTGGTGGGAATGATTTCCA[T/C]TCACTGGAAAGGTCCACTTCGACTCCAGCA	chr14:73192733 (+)	0.96;VERY HIGH RISK	0.0;DAMAGING	Kamino (1996) NEURO LETT 208, 195
Alzheimer disease	PSEN1	5663	Missense	DM	CM033662	rs63751071		[NM_000021.3:c.429T>G] [NP_000012.1:p.I143M]	T-G		ATT-ATG	Ile-Met	143	chr14:73640364 (+)	TCTGAATGCTGCCATCATGATCAGTGTCAT[T/G]GTTGTCATGACTATCCTCCTGGTGGTTCTG	chr14:73173656 (+)	0.73;HIGH RISK	0.0;DAMAGING	Heckmann (2003) BRAIN 127, 133
Alzheimer disease	PSEN1	5663	Missense	DM	CM004069	rs63750861		[NM_000021.3:c.637A>C] [NP_000012.1:p.I213L]	A-C		ATT-CTT	Ile-Leu	213	chr14:73659440 (+)	TGGAATTTTGGTGTGGTGGGAATGATTTCC[A/C]TTCACTGGAAAGGTCCACTTCGACTCCAGC	chr14:73192732 (+)	0.85;VERY HIGH RISK	0.0;DAMAGING	Rogaeva (2001) NEUROLOGY 57, 621
Alzheimer disease	PSEN1	5663	Missense	DM	CM112161			[NM_000021.3:c.427A>G] [NP_000012.1:p.I143V]	A-G		ATT-GTT	Ile-Val	143	chr14:73640362 (+)	ATTCTGAATGCTGCCATCATGATCAGTGTC[A/G]TTGTTGTCATGACTATCCTCCTGGTGGTTC	chr14:73173654 (+)		0.41;TOLERATED	Gallo (2011) JAD 25, 425
Alzheimer disease, early-onset	PSEN1	5663	Missense	DM?	CM1815417	rs199842082		[NM_000021.3:c.679A>G] [NP_000012.1:p.I227V]	A-G		ATT-GTT	Ile-Val	227	chr14:73659482 (+)	GGTCCACTTCGACTCCAGCAGGCATATCTC[A/G]TTATGATTAGTGCCCTCATGGCCCTGGTGT	chr14:73192774 (+)			Koriath (2018) MOL PSYCH epub, epub
Alzheimer disease	PSEN1	5663	Missense	DM	CM961202	rs63750322		[NM_000021.3:c.427A>T] [NP_000012.1:p.I143F]	A-T		ATT-TTT	Ile-Phe	143	chr14:73640362 (+)	ATTCTGAATGCTGCCATCATGATCAGTGTC[A/T]TTGTTGTCATGACTATCCTCCTGGTGGTTC	chr14:73173654 (+)	0.9;VERY HIGH RISK	0.0;DAMAGING	Rossor (1996) LANCET 347, 1560
Alzheimer disease	PSEN1	5663	Missense	DM	CM034891	rs63750861		[NM_000021.3:c.637A>T] [NP_000012.1:p.I213F]	A-T		ATT-TTT	Ile-Phe	213	chr14:73659440 (+)	TGGAATTTTGGTGTGGTGGGAATGATTTCC[A/T]TTCACTGGAAAGGTCCACTTCGACTCCAGC	chr14:73192732 (+)	0.82;VERY HIGH RISK	0.0;DAMAGING	Zekanowski (2003) EXP NEUROL 184, 991
Alzheimer disease	PSEN1	5663	Missense	DM	CM030701	rs63749970		[NM_000021.3:c.685A>T] [NP_000012.1:p.I229F]	A-T		ATT-TTT	Ile-Phe	229	chr14:73659488 (+)	CTTCGACTCCAGCAGGCATATCTCATTATG[A/T]TTAGTGCCCTCATGGCCCTGGTGTTTATCA	chr14:73192780 (+)	0.82;VERY HIGH RISK	0.0;DAMAGING	Janssen (2003) NEUROLOGY 60, 235
Alzheimer disease	PSEN1	5663	Missense	DM	CM134482			[NM_000021.3:c.392A>G] [NP_000012.1:p.H131R]	A-G		CAC-CGC	His-Arg	131	chr14:73640327 (+)	ATACCGAGACTGTGGGCCAGAGAGCCCTGC[A/G]CTCAATTCTGAATGCTGCCATCATGATCAG	chr14:73173619 (+)			Ikeda (2013) AMYLOID 20, 107
Alzheimer disease	PSEN1	5663	Missense	DM?	CM083051			[NM_000021.3:c.640C>G] [NP_000012.1:p.H214D]	C-G		CAC-GAC	His-Asp	214	chr14:73659443 (+)	AATTTTGGTGTGGTGGGAATGATTTCCATT[C/G]ACTGGAAAGGTCCACTTCGACTCCAGCAGG	chr14:73192735 (+)		0.01;DAMAGING	Guerreiro (2010) NEURO AG 31, 725
Alzheimer disease, early-onset	PSEN1	5663	Missense	DM	CM054082	rs63751003		[NM_000021.3:c.640C>T] [NP_000012.1:p.H214Y]	C-T		CAC-TAC	His-Tyr	214	chr14:73659443 (+)	AATTTTGGTGTGGTGGGAATGATTTCCATT[C/T]ACTGGAAAGGTCCACTTCGACTCCAGCAGG	chr14:73192735 (+)	0.84;VERY HIGH RISK	0.0;DAMAGING	Raux (2005) JMG 42, 793
Alzheimer disease	PSEN1	5663	Missense	DM	CM034292	rs63751072		[NM_000021.3:c.666G>C] [NP_000012.1:p.Q222H]	G-C		CAG-CAC	Gln-His	222	chr14:73659469 (+)	CATTCACTGGAAAGGTCCACTTCGACTCCA[G/C]CAGGCATATCTCATTATGATTAGTGCCCTC	chr14:73192761 (+)	0.79;HIGH RISK	0.0;DAMAGING	Miklossy (2003) NEURO AG 24, 655
Alzheimer disease	PSEN1	5663	Missense	DM	CM1313741			[NM_000021.3:c.665A>C] [NP_000012.1:p.Q222P]	A-C		CAG-CCG	Gln-Pro	222	chr14:73659468 (+)	CCATTCACTGGAAAGGTCCACTTCGACTCC[A/C]GCAGGCATATCTCATTATGATTAGTGCCCT	chr14:73192760 (+)			Scahill (2013) JAD 35, 199
Alzheimer disease	PSEN1	5663	Missense	DM	CM004070	rs63750009		[NM_000021.3:c.665A>G] [NP_000012.1:p.Q222R]	A-G		CAG-CGG	Gln-Arg	222	chr14:73659468 (+)	CCATTCACTGGAAAGGTCCACTTCGACTCC[A/G]GCAGGCATATCTCATTATGATTAGTGCCCT	chr14:73192760 (+)	0.95;VERY HIGH RISK	0.0;DAMAGING	Rogaeva (2001) NEUROLOGY 57, 621
Alzheimer disease, early-onset & spastic paraparesis	PSEN1	5663	Missense	DM	CM101451			[NM_000021.3:c.668A>G] [NP_000012.1:p.Q223R]	A-G		CAG-CGG	Gln-Arg	223	chr14:73659471 (+)	TTCACTGGAAAGGTCCACTTCGACTCCAGC[A/G]GGCATATCTCATTATGATTAGTGCCCTCAT	chr14:73192763 (+)	0.79;HIGH RISK	0.0;DAMAGING	Uttner (2010) EJ NEUROL 17, 631
Alzheimer disease, early-onset	PSEN1	5663	Missense	DM	CM129496			[NM_000021.3:c.488A>C] [NP_000012.1:p.H163P]	A-C		CAT-CCT	His-Pro	163	chr14:73653568 (+)	tattgaaatgctttcttttctagGTCATCC[A/C]TGCCTGGCTTATTATATCATCTCTATTGTT	chr14:73186860 (+)		0.0;DAMAGING	Kim (2012) NEURO LETT 530, 109
Alzheimer disease	PSEN1	5663	Missense	DM	CM951072	rs63750590		[NM_000021.3:c.488A>G] [NP_000012.1:p.H163R]	A-G		CAT-CGT	His-Arg	163	chr14:73653568 (+)	tattgaaatgctttcttttctagGTCATCC[A/G]TGCCTGGCTTATTATATCATCTCTATTGTT	chr14:73186860 (+)	0.79;HIGH RISK	0.1;TOLERATED	Sherrington (1995) NATURE 375, 754
Alzheimer disease	PSEN1	5663	Missense	DM	CM951073	rs63749885		[NM_000021.3:c.487C>T] [NP_000012.1:p.H163Y]	C-T		CAT-TAT	His-Tyr	163	chr14:73653567 (+)	atattgaaatgctttcttttctagGTCATC[C/T]ATGCCTGGCTTATTATATCATCTCTATTGT	chr14:73186859 (+)	0.78;HIGH RISK	0.22;TOLERATED	ADCG (1995) NAT GENET 11, 219
Alzheimer disease, early-onset	PSEN1	5663	Missense	DM	CM174072			[NM_000021.3:c.350C>A] [NP_000012.1:p.P117Q]	C-A		CCA-CAA	Pro-Gln	117	chr14:73640285 (+)	tgtgtttgttttattgtagAATCTATACCC[C/A]ATTCACAGAAGATACCGAGACTGTGGGCCA	chr14:73173577 (+)			Lanoiselée (2017) PM 14, 1002270
Alzheimer disease	PSEN1	5663	Missense	DM	CM981661	rs121917808		[NM_000021.3:c.1307C>A] [NP_000012.1:p.P436Q]	C-A		CCA-CAA	Pro-Gln	436	chr14:73685900 (+)	CCATTTTCAAGAAAGCATTGCCAGCTCTTC[C/A]AATCTCCATCACCTTTGGGCTTGTTTTCTA	chr14:73219192 (+)	0.99;VERY HIGH RISK	0.0;DAMAGING	Taddei (1998) NEURO REP 9, 3335
Alzheimer disease	PSEN1	5663	Missense	DM	CM034890	rs63749805		[NM_000021.3:c.350C>G] [NP_000012.1:p.P117R]	C-G		CCA-CGA	Pro-Arg	117	chr14:73640285 (+)	tgtgtttgttttattgtagAATCTATACCC[C/G]ATTCACAGAAGATACCGAGACTGTGGGCCA	chr14:73173577 (+)	0.94;VERY HIGH RISK	0.0;DAMAGING	Zekanowski (2003) EXP NEUROL 184, 991
Alzheimer disease	PSEN1	5663	Missense	DM	CM981651	rs63749805		[NM_000021.3:c.350C>T] [NP_000012.1:p.P117L]	C-T		CCA-CTA	Pro-Leu	117	chr14:73640285 (+)	tgtgtttgttttattgtagAATCTATACCC[C/T]ATTCACAGAAGATACCGAGACTGTGGGCCA	chr14:73173577 (+)	0.87;VERY HIGH RISK	0.0;DAMAGING	Wisniewski (1998) NEURO REP 9, 217
Alzheimer disease	PSEN1	5663	Missense	DM	CM1212537	rs140064975		[NM_000021.3:c.653C>T] [NP_000012.1:p.P218L]	C-T		CCA-CTA	Pro-Leu	218	chr14:73659456 (+)	TGGGAATGATTTCCATTCACTGGAAAGGTC[C/T]ACTTCGACTCCAGCAGGCATATCTCATTAT	chr14:73192748 (+)		0.0;DAMAGING	Wojtas (2012) AJND 1, 107
Alzheimer disease	PSEN1	5663	Missense	DM	CM033803	rs63750779		[NM_000021.3:c.800C>T] [NP_000012.1:p.P267L]	C-T		CCA-CTA	Pro-Leu	267	chr14:73664769 (+)	ATTTAGTGGCTGTTTTGTGTCCGAAAGGTC[C/T]ACTTCGTATGCTGGTTGAAACAGCTCAGGA	chr14:73198061 (+)	0.96;VERY HIGH RISK	0.0;DAMAGING	Kowalska (2003) JAG 44, 231
Alzheimer disease	PSEN1	5663	Missense	DM	CM024732	rs63750863		[NM_000021.3:c.851C>T] [NP_000012.1:p.P284L]	C-T		CCA-CTA	Pro-Leu	284	chr14:73664820 (+)	CAGCTCAGGAGAGAAATGAAACGCTTTTTC[C/T]AGCTCTCATTTACTCCTgtaagtatttgag	chr14:73198112 (+)	0.96;VERY HIGH RISK	0.0;DAMAGING	Tabira (2002) JNR 70, 367
Alzheimer disease, ataxic variant	PSEN1	5663	Missense	DM	CM081762			[NM_000021.3:c.349C>G] [NP_000012.1:p.P117A]	C-G		CCA-GCA	Pro-Ala	117	chr14:73640284 (+)	ttgtgtttgttttattgtagAATCTATACC[C/G]CATTCACAGAAGATACCGAGACTGTGGGCC	chr14:73173576 (+)	0.83;VERY HIGH RISK	0.03;DAMAGING	Anheim (2007) JNNP 78, 1414
Alzheimer disease	PSEN1	5663	Missense	DM	CM162143			[NM_000021.3:c.799C>G] [NP_000012.1:p.P267A]	C-G		CCA-GCA	Pro-Ala	267	chr14:73664768 (+)	gATTTAGTGGCTGTTTTGTGTCCGAAAGGT[C/G]CACTTCGTATGCTGGTTGAAACAGCTCAGG	chr14:73198060 (+)			Ringman (2016) JNEN 75, 284
Alzheimer disease	PSEN1	5663	Missense	DM	CM024731	rs63750550		[NM_000021.3:c.349C>T] [NP_000012.1:p.P117S]	C-T		CCA-TCA	Pro-Ser	117	chr14:73640284 (+)	ttgtgtttgttttattgtagAATCTATACC[C/T]CATTCACAGAAGATACCGAGACTGTGGGCC	chr14:73173576 (+)	0.96;VERY HIGH RISK	0.01;DAMAGING	Dowjat (2002) NEURO AG 23, S219
Alzheimer disease	PSEN1	5663	Missense	DM	CM951079	rs63751229		[NM_000021.3:c.799C>T] [NP_000012.1:p.P267S]	C-T		CCA-TCA	Pro-Ser	267	chr14:73664768 (+)	gATTTAGTGGCTGTTTTGTGTCCGAAAGGT[C/T]CACTTCGTATGCTGGTTGAAACAGCTCAGG	chr14:73198060 (+)	0.97;VERY HIGH RISK	0.0;DAMAGING	ADCG (1995) NAT GENET 11, 219
Alzheimer disease	PSEN1	5663	Missense	DM	CM991078	rs63749925		[NM_000021.3:c.1306C>T] [NP_000012.1:p.P436S]	C-T		CCA-TCA	Pro-Ser	436	chr14:73685899 (+)	GCCATTTTCAAGAAAGCATTGCCAGCTCTT[C/T]CAATCTCCATCACCTTTGGGCTTGTTTTCT	chr14:73219191 (+)	0.99;VERY HIGH RISK	0.0;DAMAGING	Palmer (1999) HUM MUT 13, 256
Alzheimer disease	PSEN1	5663	Missense	DM	CM951078	rs63750301		[NM_000021.3:c.791C>T] [NP_000012.1:p.P264L]	C-T		CCG-CTG	Pro-Leu	264	chr14:73664760 (+)	tttttctagATTTAGTGGCTGTTTTGTGTC[C/T]GAAAGGTCCACTTCGTATGCTGGTTGAAAC	chr14:73198052 (+)	0.95;VERY HIGH RISK	0.0;DAMAGING	Campion (1995) HMG 4, 2373
Alzheimer disease, early-onset	PSEN1	5663	Missense	DM	CM174070			[NM_000021.3:c.263C>A] [NP_000012.1:p.P88H]	C-A		CCT-CAT	Pro-His	88	chr14:73637680 (+)	GCGCCAAGCATGTGATCATGCTCTTTGTCC[C/A]TGTGACTCTCTGCATGGTGGTGGTCGTGGC	chr14:73170972 (+)			Lanoiselée (2017) PM 14, 1002270
Alzheimer disease, early-onset	PSEN1	5663	Missense	DM	CM178929			[NM_000021.3:c.263C>T] [NP_000012.1:p.P88L]	C-T		CCT-CTT	Pro-Leu	88	chr14:73637680 (+)	GCGCCAAGCATGTGATCATGCTCTTTGTCC[C/T]TGTGACTCTCTGCATGGTGGTGGTCGTGGC	chr14:73170972 (+)			Liu (2017) JAD 58, 1035
Alzheimer disease	PSEN1	5663	Missense	DM	CM004074	rs63751174		[NM_000021.3:c.1073G>A] [NP_000012.1:p.R358Q]	G-A		CGA-CAA	Arg-Gln	358	chr14:73678594 (+)	TAGGGCCTCATCGCTCTACACCTGAGTCAC[G/A]AGCTGCTGTCCAGGAACTTTCCAGCAGTAT	chr14:73211886 (+)	0.43;MEDIUM RISK	0.09;TOLERATED	Rogaeva (2001) NEUROLOGY 57, 621
Alzheimer disease	PSEN1	5663	Missense	DM?	CM163476			[NM_000021.3:c.659G>C] [NP_000012.1:p.R220P]	G-C		CGA-CCA	Arg-Pro	220	chr14:73659462 (+)	TGATTTCCATTCACTGGAAAGGTCCACTTC[G/C]ACTCCAGCAGGCATATCTCATTATGATTAG	chr14:73192754 (+)			Piccoli (2016) NEURO AG 40, 192.e7
Alzheimer disease, early-onset	PSEN1	5663	Missense	DM	CM151735	rs571825723		[NM_000021.3:c.1054C>T] [NP_000012.1:p.R352C]	C-T		CGC-TGC	Arg-Cys	352	chr14:73678575 (+)	GCCCAGAGGGACAGTCATCTAGGGCCTCAT[C/T]GCTCTACACCTGAGTCACGAGCTGCTGTCC	chr14:73211867 (+)			Jiang (2015) NEURO AG 36, 1602.e3
Alzheimer disease	PSEN1	5663	Missense	DM?	CM004059	rs63750592		[NM_000021.3:c.104G>A] [NP_000012.1:p.R35Q]	G-A		CGG-CAG	Arg-Gln	35	chr14:73637521 (+)	tcttgtgcttatagAATGACAATAGAGAAC[G/A]GCAGGAGCACAACGACAGACGGAGCCTTGG	chr14:73170813 (+)	0.21;LOW RISK	0.6;TOLERATED	Rogaeva (2001) NEUROLOGY 57, 621
Alzheimer disease, early-onset	PSEN1	5663	Missense	DM?	CM124564	rs200646139		[NM_000021.3:c.323G>A] [NP_000012.1:p.R108Q]	G-A		CGG-CAG	Arg-Gln	108	chr14:73637740 (+)	CTACCATTAAGTCAGTCAGCTTTTATACCC[G/A]GAAGGATGGGCAGCTgtacgtatgagtttt	chr14:73171032 (+)		0.52;TOLERATED	Dobricic (2012) NEURO AG 33, 1481.e7
Alzheimer disease	PSEN1	5663	Missense	DM?	CM1815419			[NM_000021.3:c.125G>T] [NP_000012.1:p.R42L]	G-T		CGG-CTG	Arg-Leu	42	chr14:73637542 (+)	ATAGAGAACGGCAGGAGCACAACGACAGAC[G/T]GAGCCTTGGCCACCCTGAGCCATTATCTAA	chr14:73170834 (+)			Koriath (2018) MOL PSYCH epub, epub
Alzheimer disease	PSEN1	5663	Missense	DM	CM971254	rs63750900		[NM_000021.3:c.806G>A] [NP_000012.1:p.R269H]	G-A		CGT-CAT	Arg-His	269	chr14:73664775 (+)	TGGCTGTTTTGTGTCCGAAAGGTCCACTTC[G/A]TATGCTGGTTGAAACAGCTCAGGAGAGAAA	chr14:73198067 (+)	0.97;VERY HIGH RISK	0.0;DAMAGING	Gomez-Isla (1997) ANN NEUROL 41, 809
Alzheimer disease	PSEN1	5663	Missense	DM	CM961207	rs63751019		[NM_000021.3:c.805C>G] [NP_000012.1:p.R269G]	C-G		CGT-GGT	Arg-Gly	269	chr14:73664774 (+)	GTGGCTGTTTTGTGTCCGAAAGGTCCACTT[C/G]GTATGCTGGTTGAAACAGCTCAGGAGAGAA	chr14:73198066 (+)	0.96;VERY HIGH RISK	0.0;DAMAGING	Perez-Tur (1996) NEURO DEG 5, 207
Alzheimer disease	PSEN1	5663	Missense	DM	CM055497	rs63751399		[NM_000021.3:c.338T>A] [NP_000012.1:p.L113Q]	T-A		CTA-CAA	Leu-Gln	113	chr14:73637755 (+)	TCAGCTTTTATACCCGGAAGGATGGGCAGC[T/A]gtacgtatgagttttgttttattattctca	chr14:73171047 (+)	0.88;VERY HIGH RISK	0.0;DAMAGING	Finckh (2005) NEUROGENET 6, 85
Alzheimer disease	PSEN1	5663	Missense	DM	CM981656	rs63750963		[NM_000021.3:c.512T>C] [NP_000012.1:p.L171P]	T-C		CTA-CCA	Leu-Pro	171	chr14:73653592 (+)	TCATCCATGCCTGGCTTATTATATCATCTC[T/C]ATTGTTGCTGTTCTTTTTTTCATTCATTTA	chr14:73186884 (+)	0.9;VERY HIGH RISK	0.0;DAMAGING	Ramirez-Duenas (1998) ANN GENET 41, 149
Alzheimer disease, early-onset	PSEN1	5663	Missense	DM	CM054080	rs63751032		[NM_000021.3:c.1271T>A] [NP_000012.1:p.L424H]	T-A		CTC-CAC	Leu-His	424	chr14:73685864 (+)	ctccacagGGTTTGTGCCTTACATTATTAC[T/A]CCTTGCCATTTTCAAGAAAGCATTGCCAGC	chr14:73219156 (+)	0.87;VERY HIGH RISK	0.0;DAMAGING	Raux (2005) JMG 42, 793
Alzheimer disease	PSEN1	5663	Missense	DM	CM043330	rs63750599		[NM_000021.3:c.254T>C] [NP_000012.1:p.L85P]	T-C		CTC-CCC	Leu-Pro	85	chr14:73637671 (+)	TGAAATATGGCGCCAAGCATGTGATCATGC[T/C]CTTTGTCCCTGTGACTCTCTGCATGGTGGT	chr14:73170963 (+)	0.96;VERY HIGH RISK	0.0;DAMAGING	Ataka (2004) ARCH NEUR 61, 1773
Alzheimer disease, early-onset	PSEN1	5663	Missense	DM	CM177747			[NM_000021.3:c.695T>C] [NP_000012.1:p.L232P]	T-C		CTC-CCC	Leu-Pro	232	chr14:73659498 (+)	AGCAGGCATATCTCATTATGATTAGTGCCC[T/C]CATGGCCCTGGTGTTTATCAAGTACCTCCC	chr14:73192790 (+)			Park (2017) NEURO AG 56, 212.e11
Alzheimer disease, early-onset	PSEN1	5663	Missense	DM	CM145184			[NM_000021.3:c.743T>C] [NP_000012.1:p.L248P]	T-C		CTC-CCC	Leu-Pro	248	chr14:73659546 (+)	TCAAGTACCTCCCTGAATGGACTGCGTGGC[T/C]CATCTTGGCTGTGATTTCAGTATATGgtaa	chr14:73192838 (+)			Jiao (2014) NEURO AG 35, 1957.e1
Alzheimer disease, early-onset	PSEN1	5663	Missense	DM	CM076446			[NM_000021.3:c.857T>C] [NP_000012.1:p.L286P]	T-C		CTC-CCC	Leu-Pro	286	chr14:73664826 (+)	AGGAGAGAAATGAAACGCTTTTTCCAGCTC[T/C]CATTTACTCCTgtaagtatttgagaaggat	chr14:73198118 (+)	0.98;VERY HIGH RISK	0.0;DAMAGING	Sanchez-Valle (2007) EJ NEUROL 14, 1409
Alzheimer disease	PSEN1	5663	Missense	DM	CM043771	rs63749961		[NM_000021.3:c.677T>G] [NP_000012.1:p.L226R]	T-G		CTC-CGC	Leu-Arg	226	chr14:73659480 (+)	AAGGTCCACTTCGACTCCAGCAGGCATATC[T/G]CATTATGATTAGTGCCCTCATGGCCCTGGT	chr14:73192772 (+)	0.95;VERY HIGH RISK	0.0;DAMAGING	Coleman (2004) NEURO LETT 364, 139
Alzheimer disease, early-onset	PSEN1	5663	Missense	DM	CM174788			[NM_000021.3:c.722T>G] [NP_000012.1:p.L241R]	T-G		CTC-CGC	Leu-Arg	241	chr14:73659525 (+)	CCCTCATGGCCCTGGTGTTTATCAAGTACC[T/G]CCCTGAATGGACTGCGTGGCTCATCTTGGC	chr14:73192817 (+)			Lanoiselée (2017) PM 14, 1002270
Alzheimer disease	PSEN1	5663	Missense	DM?	CM083050			[NM_000021.3:c.743T>G] [NP_000012.1:p.L248R]	T-G		CTC-CGC	Leu-Arg	248	chr14:73659546 (+)	TCAAGTACCTCCCTGAATGGACTGCGTGGC[T/G]CATCTTGGCTGTGATTTCAGTATATGgtaa	chr14:73192838 (+)		0.03;DAMAGING	Guerreiro (2010) NEURO AG 31, 725
Alzheimer disease, early-onset & spastic paraparesis	PSEN1	5663	Missense	DM	CM099740			[NM_000021.3:c.857T>G] [NP_000012.1:p.L286R]	T-G		CTC-CGC	Leu-Arg	286	chr14:73664826 (+)	AGGAGAGAAATGAAACGCTTTTTCCAGCTC[T/G]CATTTACTCCTgtaagtatttgagaaggat	chr14:73198118 (+)	0.82;VERY HIGH RISK	0.0;DAMAGING	Wu (2009) JNNP 80, 115
Alzheimer disease	PSEN1	5663	Missense	DM	CM004078	rs63751032		[NM_000021.3:c.1271T>G] [NP_000012.1:p.L424R]	T-G		CTC-CGC	Leu-Arg	424	chr14:73685864 (+)	ctccacagGGTTTGTGCCTTACATTATTAC[T/G]CCTTGCCATTTTCAAGAAAGCATTGCCAGC	chr14:73219156 (+)	0.94;VERY HIGH RISK	0.0;DAMAGING	Tandon (2000) CURON 13, 377
Alzheimer disease	PSEN1	5663	Missense	DM	CM951083	rs63751235		[NM_000021.3:c.856C>G] [NP_000012.1:p.L286V]	C-G		CTC-GTC	Leu-Val	286	chr14:73664825 (+)	CAGGAGAGAAATGAAACGCTTTTTCCAGCT[C/G]TCATTTACTCCTgtaagtatttgagaagga	chr14:73198117 (+)	0.95;VERY HIGH RISK	0.0;DAMAGING	Sherrington (1995) NATURE 375, 754
Alzheimer disease, early-onset	PSEN1	5663	Missense	DM	CM068519			[NM_000021.3:c.1270C>T] [NP_000012.1:p.L424F]	C-T		CTC-TTC	Leu-Phe	424	chr14:73685863 (+)	tctccacagGGTTTGTGCCTTACATTATTA[C/T]TCCTTGCCATTTTCAAGAAAGCATTGCCAG	chr14:73219155 (+)	0.71;HIGH RISK	0.0;DAMAGING	Mehrabian (2006) EJ NEUROL 13S2, 41
Alzheimer disease	PSEN1	5663	Missense	DM	CM994550			[NM_000021.3:c.400C>A] [NP_000012.1:p.L134M]	C-A		CTG-ATG	Leu-Met	134	chr14:73640335 (+)	ACTGTGGGCCAGAGAGCCCTGCACTCAATT[C/A]TGAATGCTGCCATCATGATCAGTGTCATTG	chr14:73173627 (+)	0.59;MEDIUM RISK	0.12;TOLERATED	Ma (1999) ZYXYCXZZ 16, 349
Alzheimer disease	PSEN1	5663	Missense	DM	CM024145	rs63751144		[NM_000021.3:c.520C>A] [NP_000012.1:p.L174M]	C-A		CTG-ATG	Leu-Met	174	chr14:73653600 (+)	GCCTGGCTTATTATATCATCTCTATTGTTG[C/A]TGTTCTTTTTTTCATTCATTTACTTGGGgt	chr14:73186892 (+)	0.89;VERY HIGH RISK	0.0;DAMAGING	Bertoli Avella (2002) NEUROGENET 4, 97
Alzheimer disease, early-onset	PSEN1	5663	Missense	DM?	CM127208			[NM_000021.3:c.449T>C] [NP_000012.1:p.L150P]	T-C		CTG-CCG	Leu-Pro	150	chr14:73640384 (+)	TCAGTGTCATTGTTGTCATGACTATCCTCC[T/C]GGTGGTTCTGTATAAATACAGGTGCTATAA	chr14:73173676 (+)		0.0;DAMAGING	Wallon (2012) JAD 30, 847
Alzheimer disease	PSEN1	5663	Missense	DM	CM961205	rs63749835		[NM_000021.3:c.704T>C] [NP_000012.1:p.L235P]	T-C		CTG-CCG	Leu-Pro	235	chr14:73659507 (+)	ATCTCATTATGATTAGTGCCCTCATGGCCC[T/C]GGTGTTTATCAAGTACCTCCCTGAATGGAC	chr14:73192799 (+)	0.92;VERY HIGH RISK	0.0;DAMAGING	Campion (1996) NEURO REP 7, 1582
Alzheimer disease	PSEN1	5663	Missense	DM	CM003617	rs63750218		[NM_000021.3:c.1175T>C] [NP_000012.1:p.L392P]	T-C		CTG-CCG	Leu-Pro	392	chr14:73683879 (+)	GATTGGGAGATTTCATTTTCTACAGTGTTC[T/C]GGTTGGTAAAGCCTCAGCAACAGCCAGTGG	chr14:73217171 (+)	0.95;VERY HIGH RISK	0.0;DAMAGING	Tedde (2000) NEUROLOGY 55, 1590
Alzheimer disease	PSEN1	5663	Missense	DM	CM045192	rs63751025		[NM_000021.3:c.521T>G] [NP_000012.1:p.L174R]	T-G		CTG-CGG	Leu-Arg	174	chr14:73653601 (+)	CCTGGCTTATTATATCATCTCTATTGTTGC[T/G]GTTCTTTTTTTCATTCATTTACTTGGGgta	chr14:73186893 (+)	0.94;VERY HIGH RISK	0.0;DAMAGING	Klunemann (2004) ADAD 18, 256
Alzheimer disease, early-onset	PSEN1	5663	Missense	DM	CM112955			[NM_000021.3:c.704T>G] [NP_000012.1:p.L235R]	T-G		CTG-CGG	Leu-Arg	235	chr14:73659507 (+)	ATCTCATTATGATTAGTGCCCTCATGGCCC[T/G]GGTGTTTATCAAGTACCTCCCTGAATGGAC	chr14:73192799 (+)		0.0;DAMAGING	Antonell (2011) NEURO LETT 496, 40
Alzheimer disease	PSEN1	5663	Missense	DM	CM003612	rs63751441		[NM_000021.3:c.457C>G] [NP_000012.1:p.L153V]	C-G		CTG-GTG	Leu-Val	153	chr14:73640392 (+)	ATTGTTGTCATGACTATCCTCCTGGTGGTT[C/G]TGTATAAATACAGGTGCTATAAGgtgagca	chr14:73173684 (+)	0.93;VERY HIGH RISK	0.0;DAMAGING	Raux (2000) HUM MUT 16, 95
Alzheimer disease	PSEN1	5663	Missense	DM	CM030702	rs63751130		[NM_000021.3:c.703C>G] [NP_000012.1:p.L235V]	C-G		CTG-GTG	Leu-Val	235	chr14:73659506 (+)	TATCTCATTATGATTAGTGCCCTCATGGCC[C/G]TGGTGTTTATCAAGTACCTCCCTGAATGGA	chr14:73192798 (+)	0.67;HIGH RISK	0.0;DAMAGING	Janssen (2003) NEUROLOGY 60, 235
Alzheimer disease	PSEN1	5663	Missense	DM	CM034893	rs63750886		[NM_000021.3:c.811C>G] [NP_000012.1:p.L271V]	C-G		CTG-GTG	Leu-Val	271	chr14:73664780 (+)	GTTTTGTGTCCGAAAGGTCCACTTCGTATG[C/G]TGGTTGAAACAGCTCAGGAGAGAAATGAAA	chr14:73198072 (+)	0.85;VERY HIGH RISK	0.0;DAMAGING	Kwok (2003) JBC 278, 6748
Alzheimer disease	PSEN1	5663	Missense	DM	CM951085	rs63751416		[NM_000021.3:c.1174C>G] [NP_000012.1:p.L392V]	C-G		CTG-GTG	Leu-Val	392	chr14:73683878 (+)	GGATTGGGAGATTTCATTTTCTACAGTGTT[C/G]TGGTTGGTAAAGCCTCAGCAACAGCCAGTG	chr14:73217170 (+)	0.94;VERY HIGH RISK	0.0;DAMAGING	Rogaev (1995) NATURE 376, 775
Alzheimer disease, early-onset	PSEN1	5663	Missense	DM	CM055498	rs63750265		[NM_000021.3:c.497T>A] [NP_000012.1:p.L166H]	T-A		CTT-CAT	Leu-His	166	chr14:73653577 (+)	gctttcttttctagGTCATCCATGCCTGGC[T/A]TATTATATCATCTCTATTGTTGCTGTTCTT	chr14:73186869 (+)	0.96;VERY HIGH RISK	0.0;DAMAGING	Pantieri (2005) NS 26, 349
Alzheimer disease	PSEN1	5663	Missense	DM	CM043770	rs63750265		[NM_000021.3:c.497T>C] [NP_000012.1:p.L166P]	T-C		CTT-CCT	Leu-Pro	166	chr14:73653577 (+)	gctttcttttctagGTCATCCATGCCTGGC[T/C]TATTATATCATCTCTATTGTTGCTGTTCTT	chr14:73186869 (+)	0.96;VERY HIGH RISK	0.01;DAMAGING	Moehlmann (2004) PNAS 99, 8025
Alzheimer disease	PSEN1	5663	Missense	DM	CM992963	rs63750761		[NM_000021.3:c.656T>C] [NP_000012.1:p.L219P]	T-C		CTT-CCT	Leu-Pro	219	chr14:73659459 (+)	GAATGATTTCCATTCACTGGAAAGGTCCAC[T/C]TCGACTCCAGCAGGCATATCTCATTATGAT	chr14:73192751 (+)	0.92;VERY HIGH RISK	0.0;DAMAGING	Smith (1999) NEURO REP 10, 503
Alzheimer disease	PSEN1	5663	Missense	DM	CM003614	rs63750265		[NM_000021.3:c.497T>G] [NP_000012.1:p.L166R]	T-G		CTT-CGT	Leu-Arg	166	chr14:73653577 (+)	gctttcttttctagGTCATCCATGCCTGGC[T/G]TATTATATCATCTCTATTGTTGCTGTTCTT	chr14:73186869 (+)	0.95;VERY HIGH RISK	0.0;DAMAGING	Ezquerra (2000) ARCH NEUR 57, 485
Alzheimer disease	PSEN1	5663	Missense	DM	CM134483			[NM_000021.3:c.656T>G] [NP_000012.1:p.L219R]	T-G		CTT-CGT	Leu-Arg	219	chr14:73659459 (+)	GAATGATTTCCATTCACTGGAAAGGTCCAC[T/G]TCGACTCCAGCAGGCATATCTCATTATGAT	chr14:73192751 (+)			Ikeda (2013) AMYLOID 20, 107
Alzheimer disease	PSEN1	5663	Missense	DM	CM981659	rs63750050		[NM_000021.3:c.845T>G] [NP_000012.1:p.L282R]	T-G		CTT-CGT	Leu-Arg	282	chr14:73664814 (+)	TTGAAACAGCTCAGGAGAGAAATGAAACGC[T/G]TTTTCCAGCTCTCATTTACTCCTgtaagta	chr14:73198106 (+)	0.93;VERY HIGH RISK	0.0;DAMAGING	Aldudo (1998) NEURO LETT 240, 174
Alzheimer disease	PSEN1	5663	Missense	DM	CM073284	rs63750802		[NM_000021.3:c.1259T>G] [NP_000012.1:p.L420R]	T-G		CTT-CGT	Leu-Arg	420	chr14:73685852 (+)	ctttcccatcttctccacagGGTTTGTGCC[T/G]TACATTATTACTCCTTGCCATTTTCAAGAA	chr14:73219144 (+)	0.95;VERY HIGH RISK	0.0;DAMAGING	Shrimpton (2007) NEUROP 27, 228
Alzheimer disease, early-onset	PSEN1	5663	Missense	DM	CM146946			[NM_000021.3:c.496C>G] [NP_000012.1:p.L166V]	C-G		CTT-GTT	Leu-Val	166	chr14:73653576 (+)	tgctttcttttctagGTCATCCATGCCTGG[C/G]TTATTATATCATCTCTATTGTTGCTGTTCT	chr14:73186868 (+)			Sassi (2014) NEURO AG 35, 2422.e13
Alzheimer disease	PSEN1	5663	Missense	DM	CM014377	rs63749937		[NM_000021.3:c.844C>G] [NP_000012.1:p.L282V]	C-G		CTT-GTT	Leu-Val	282	chr14:73664813 (+)	GTTGAAACAGCTCAGGAGAGAAATGAAACG[C/G]TTTTTCCAGCTCTCATTTACTCCTgtaagt	chr14:73198105 (+)	0.62;HIGH RISK	0.07;TOLERATED	Dermaut (2001) BRAIN 124, 2383
Alzheimer disease	PSEN1	5663	Missense	DM	CM045311	rs63750687		[NM_000021.3:c.1141C>G] [NP_000012.1:p.L381V]	C-G		CTT-GTT	Leu-Val	381	chr14:73683845 (+)	tgtaacctttcctttttagGGGGAGTAAAA[C/G]TTGGATTGGGAGATTTCATTTTCTACAGTG	chr14:73217137 (+)	0.97;VERY HIGH RISK	0.01;DAMAGING	Dintchov (2009) AJADOD 24, 404
Alzheimer disease	PSEN1	5663	Missense	DM	CM003615	rs63749987		[NM_000021.3:c.655C>T] [NP_000012.1:p.L219F]	C-T		CTT-TTT	Leu-Phe	219	chr14:73659458 (+)	GGAATGATTTCCATTCACTGGAAAGGTCCA[C/T]TTCGACTCCAGCAGGCATATCTCATTATGA	chr14:73192750 (+)	0.92;VERY HIGH RISK	0.0;DAMAGING	Terreni (2000) LSDB039 AB
Alzheimer disease	PSEN1	5663	Missense	DM	CM095182			[NM_000021.3:c.844C>T] [NP_000012.1:p.L282F]	C-T		CTT-TTT	Leu-Phe	282	chr14:73664813 (+)	GTTGAAACAGCTCAGGAGAGAAATGAAACG[C/T]TTTTTCCAGCTCTCATTTACTCCTgtaagt	chr14:73198105 (+)	0.92;VERY HIGH RISK	0.0;DAMAGING	Hamaguchi (2009) J NEUROL 256, 1575
Alzheimer disease	PSEN1	5663	Missense	DM	CM004079	rs63750001		[NM_000021.3:c.1303C>T] [NP_000012.1:p.L435F]	C-T		CTT-TTT	Leu-Phe	435	chr14:73685896 (+)	CTTGCCATTTTCAAGAAAGCATTGCCAGCT[C/T]TTCCAATCTCCATCACCTTTGGGCTTGTTT	chr14:73219188 (+)	0.96;VERY HIGH RISK	0.0;DAMAGING	Rogaeva (2001) NEUROLOGY 57, 621
Alzheimer disease	PSEN1	5663	Missense	DM	CM961200	rs63750800		[NM_000021.3:c.358G>A] [NP_000012.1:p.E120K]	G-A		GAA-AAA	Glu-Lys	120	chr14:73640293 (+)	ttttattgtagAATCTATACCCCATTCACA[G/A]AAGATACCGAGACTGTGGGCCAGAGAGCCC	chr14:73173585 (+)	0.85;VERY HIGH RISK	0.1;TOLERATED	Hutton (1996) NEURO REP 7, 801
Alzheimer disease	PSEN1	5663	Missense	DM	CM1510128			[NM_000021.3:c.838G>A] [NP_000012.1:p.E280K]	G-A		GAA-AAA	Glu-Lys	280	chr14:73664807 (+)	ATGCTGGTTGAAACAGCTCAGGAGAGAAAT[G/A]AAACGCTTTTTCCAGCTCTCATTTACTCCT	chr14:73198099 (+)			Ch'ng (2015) NPDT 11, 2315
Alzheimer disease	PSEN1	5663	Missense	DM	CM981652	rs63751272		[NM_000021.3:c.360A>C] [NP_000012.1:p.E120D]	A-C		GAA-GAC	Glu-Asp	120	chr14:73640295 (+)	ttattgtagAATCTATACCCCATTCACAGA[A/C]GATACCGAGACTGTGGGCCAGAGAGCCCTG	chr14:73173587 (+)	0.86;VERY HIGH RISK	0.12;TOLERATED	Poorkaj (1998) HUM MUT 11, 216
Alzheimer disease	PSEN1	5663	Missense	DM	CM972856	rs63750311		[NM_000021.3:c.552A>C] [NP_000012.1:p.E184D]	A-C		GAA-GAC	Glu-Asp	184	chr14:73659355 (+)	tttaaaatctgtgtaattttttttcagGGA[A/C]GTGTTTAAAACCTATAACGTTGCTGTGGAC	chr14:73192647 (+)	0.76;HIGH RISK	0.02;DAMAGING	Yasuda (1997) NEURO LETT 232, 29
Alzheimer disease	PSEN1	5663	Missense	DM	CM961199	rs63751272		[NM_000021.3:c.360A>T] [NP_000012.1:p.E120D]	A-T		GAA-GAT	Glu-Asp	120	chr14:73640295 (+)	ttattgtagAATCTATACCCCATTCACAGA[A/T]GATACCGAGACTGTGGGCCAGAGAGCCCTG	chr14:73173587 (+)		0.12;TOLERATED	Reznik-Wolf (1996) HUM GENET 98, 700
Alzheimer disease	PSEN1	5663	Missense	DM	CM983754	rs63750772		[NM_000021.3:c.818A>C] [NP_000012.1:p.E273A]	A-C		GAA-GCA	Glu-Ala	273	chr14:73664787 (+)	GTCCGAAAGGTCCACTTCGTATGCTGGTTG[A/C]AACAGCTCAGGAGAGAAATGAAACGCTTTT	chr14:73198079 (+)	0.95;VERY HIGH RISK	0.0;DAMAGING	Kamimura (1998) JNS 160, 76
Alzheimer disease	PSEN1	5663	Missense	DM	CM951080	rs63750231		[NM_000021.3:c.839A>C] [NP_000012.1:p.E280A]	A-C		GAA-GCA	Glu-Ala	280	chr14:73664808 (+)	TGCTGGTTGAAACAGCTCAGGAGAGAAATG[A/C]AACGCTTTTTCCAGCTCTCATTTACTCCTg	chr14:73198100 (+)	0.91;VERY HIGH RISK	0.0;DAMAGING	ADCG (1995) NAT GENET 11, 219
Alzheimer disease	PSEN1	5663	Missense	DM	CM098036			[NM_000021.3:c.359A>G] [NP_000012.1:p.E120G]	A-G		GAA-GGA	Glu-Gly	120	chr14:73640294 (+)	tttattgtagAATCTATACCCCATTCACAG[A/G]AGATACCGAGACTGTGGGCCAGAGAGCCCT	chr14:73173586 (+)	0.85;VERY HIGH RISK	0.01;DAMAGING	Gomez-Tortosa (2010) JAD 19, 873
Alzheimer disease, early-onset	PSEN1	5663	Missense	DM	CM127209			[NM_000021.3:c.551A>G] [NP_000012.1:p.E184G]	A-G		GAA-GGA	Glu-Gly	184	chr14:73659354 (+)	ttttaaaatctgtgtaattttttttcagGG[A/G]AGTGTTTAAAACCTATAACGTTGCTGTGGA	chr14:73192646 (+)		0.01;DAMAGING	Wallon (2012) JAD 30, 847
Alzheimer disease, early-onset	PSEN1	5663	Missense	DM?	CM127212			[NM_000021.3:c.818A>G] [NP_000012.1:p.E273G]	A-G		GAA-GGA	Glu-Gly	273	chr14:73664787 (+)	GTCCGAAAGGTCCACTTCGTATGCTGGTTG[A/G]AACAGCTCAGGAGAGAAATGAAACGCTTTT	chr14:73198079 (+)		0.0;DAMAGING	Wallon (2012) JAD 30, 847
Alzheimer disease	PSEN1	5663	Missense	DM	CM951081	rs63750231		[NM_000021.3:c.839A>G] [NP_000012.1:p.E280G]	A-G		GAA-GGA	Glu-Gly	280	chr14:73664808 (+)	TGCTGGTTGAAACAGCTCAGGAGAGAAATG[A/G]AACGCTTTTTCCAGCTCTCATTTACTCCTg	chr14:73198100 (+)	0.93;VERY HIGH RISK	0.0;DAMAGING	ADCG (1995) NAT GENET 11, 219
Alzheimer disease, association with	PSEN1	5663	Missense	DFP	CM000421	rs17125721		[NM_000021.3:c.953A>G] [NP_000012.1:p.E318G]	A-G		GAA-GGA	Glu-Gly	318	chr14:73673178 (+)	GAGTATCCAAAAATTCCAAGTATAATGCAG[A/G]AAgtaggtaacttttattagataatatctt	chr14:73206470 (+)	0.24;LOW RISK	0.05;DAMAGING	Sandbrink (1996) ANN NEUROL 40, 265
Alzheimer disease	PSEN1	5663	Missense	DM	CM993458	rs63750378		[NM_000021.3:c.367G>A] [NP_000012.1:p.E123K]	G-A		GAG-AAG	Glu-Lys	123	chr14:73640302 (+)	agAATCTATACCCCATTCACAGAAGATACC[G/A]AGACTGTGGGCCAGAGAGCCCTGCACTCAA	chr14:73173594 (+)	0.53;MEDIUM RISK	0.46;TOLERATED	Yasuda (1999) ARCH NEUR 56, 65
Alzheimer disease	PSEN1	5663	Missense	DM	HM971956	rs63750083		[NM_000021.3:c.1292C>A] [NP_000012.1:p.A431E]	C-A		GCA-GAA	Ala-Glu	431	chr14:73685885 (+)	CATTATTACTCCTTGCCATTTTCAAGAAAG[C/A]ATTGCCAGCTCTTCCAATCTCCATCACCTT	chr14:73219177 (+)	0.96;VERY HIGH RISK	0.0;DAMAGING	Ringman (2001) HUM GENET 109, 242
Alzheimer disease	PSEN1	5663	Missense	DM	CM023971	rs63750083		[NM_000021.3:c.1292C>T] [NP_000012.1:p.A431V]	C-T		GCA-GTA	Ala-Val	431	chr14:73685885 (+)	CATTATTACTCCTTGCCATTTTCAAGAAAG[C/T]ATTGCCAGCTCTTCCAATCTCCATCACCTT	chr14:73219177 (+)	0.94;VERY HIGH RISK	0.0;DAMAGING	Matsushita (2002) BP 52, 907
Alzheimer disease	PSEN1	5663	Missense	DM	CM951074	rs63749836		[NM_000021.3:c.691G>A] [NP_000012.1:p.A231T]	G-A		GCC-ACC	Ala-Thr	231	chr14:73659494 (+)	CTCCAGCAGGCATATCTCATTATGATTAGT[G/A]CCCTCATGGCCCTGGTGTTTATCAAGTACC	chr14:73192786 (+)	0.94;VERY HIGH RISK	0.0;DAMAGING	Campion (1995) HMG 4, 2373
Alzheimer disease	PSEN1	5663	Missense	DM	CM993459	rs63750227		[NM_000021.3:c.1225G>A] [NP_000012.1:p.A409T]	G-A		GCC-ACC	Ala-Thr	409	chr14:73683929 (+)	ACAGCCAGTGGAGACTGGAACACAACCATA[G/A]CCTGTTTCGTAGCCATATTAATTgtaagta	chr14:73217221 (+)	0.88;VERY HIGH RISK	0.28;TOLERATED	Aldudo (1999) HUM MUT 14, 433
Alzheimer disease, early-onset	PSEN1	5663	Missense	DM	CM164455			[NM_000021.3:c.691G>C] [NP_000012.1:p.A231P]	G-C		GCC-CCC	Ala-Pro	231	chr14:73659494 (+)	CTCCAGCAGGCATATCTCATTATGATTAGT[G/C]CCCTCATGGCCCTGGTGTTTATCAAGTACC	chr14:73192786 (+)			Nicolas (2016) EJHG 24, 710
Alzheimer disease	PSEN1	5663	Missense	DM	CM981660	rs63751223		[NM_000021.3:c.1276G>C] [NP_000012.1:p.A426P]	G-C		GCC-CCC	Ala-Pro	426	chr14:73685869 (+)	cagGGTTTGTGCCTTACATTATTACTCCTT[G/C]CCATTTTCAAGAAAGCATTGCCAGCTCTTC	chr14:73219161 (+)	0.91;VERY HIGH RISK	0.0;DAMAGING	Poorkaj (1998) HUM MUT 11, 216
Alzheimer disease	PSEN1	5663	Missense	DM	CM981649	rs63749824		[NM_000021.3:c.236C>T] [NP_000012.1:p.A79V]	C-T		GCC-GTC	Ala-Val	79	chr14:73637653 (+)	AAGATGAGGAGCTGACATTGAAATATGGCG[C/T]CAAGCATGTGATCATGCTCTTTGTCCCTGT	chr14:73170945 (+)	0.96;VERY HIGH RISK	0.01;DAMAGING	Cruts (1998) HMG 7, 43
Alzheimer disease	PSEN1	5663	Missense	DM	CM159736			[NM_000021.3:c.491C>T] [NP_000012.1:p.A164V]	C-T		GCC-GTC	Ala-Val	164	chr14:73653571 (+)	tgaaatgctttcttttctagGTCATCCATG[C/T]CTGGCTTATTATATCATCTCTATTGTTGCT	chr14:73186863 (+)			Roeber (2015) JNT 122, 1715
Alzheimer disease	PSEN1	5663	Missense	DM	CM981658	rs63750799		[NM_000021.3:c.692C>T] [NP_000012.1:p.A231V]	C-T		GCC-GTC	Ala-Val	231	chr14:73659495 (+)	TCCAGCAGGCATATCTCATTATGATTAGTG[C/T]CCTCATGGCCCTGGTGTTTATCAAGTACCT	chr14:73192787 (+)	0.95;VERY HIGH RISK	0.06;TOLERATED	Cruts (1998) HMG 7, 43
Alzheimer disease	PSEN1	5663	Missense	DM	CM159735			[NM_000021.3:c.736G>C] [NP_000012.1:p.A246P]	G-C		GCG-CCG	Ala-Pro	246	chr14:73659539 (+)	GTGTTTATCAAGTACCTCCCTGAATGGACT[G/C]CGTGGCTCATCTTGGCTGTGATTTCAGTAT	chr14:73192831 (+)			Roeber (2015) JNT 122, 1715
Alzheimer disease	PSEN1	5663	Missense	DM	CM951075	rs63750526		[NM_000021.3:c.737C>A] [NP_000012.1:p.A246E]	C-A		GCG-GAG	Ala-Glu	246	chr14:73659540 (+)	TGTTTATCAAGTACCTCCCTGAATGGACTG[C/A]GTGGCTCATCTTGGCTGTGATTTCAGTATA	chr14:73192832 (+)	0.86;VERY HIGH RISK	0.01;DAMAGING	Sherrington (1995) NATURE 375, 754
Alzheimer disease, early-onset	PSEN1	5663	Missense	DM?	CM174796	rs199715992		[NM_000021.3:c.1078G>A] [NP_000012.1:p.A360T]	G-A		GCT-ACT	Ala-Thr	360	chr14:73678599 (+)	CCTCATCGCTCTACACCTGAGTCACGAGCT[G/A]CTGTCCAGGAACTTTCCAGCAGTATCCTCG	chr14:73211891 (+)			Lanoiselée (2017) PM 14, 1002270
Alzheimer disease, early-onset	PSEN1	5663	Missense	DM	CM145183			[NM_000021.3:c.1300G>A] [NP_000012.1:p.A434T]	G-A		GCT-ACT	Ala-Thr	434	chr14:73685893 (+)	CTCCTTGCCATTTTCAAGAAAGCATTGCCA[G/A]CTCTTCCAATCTCCATCACCTTTGGGCTTG	chr14:73219185 (+)			Jiao (2014) NEURO AG 35, 1957.e1
Alzheimer disease	PSEN1	5663	Missense	DM	CM024347	rs41345849		[NM_000021.3:c.407C>G] [NP_000012.1:p.A136G]	C-G		GCT-GGT	Ala-Gly	136	chr14:73640342 (+)	GCCAGAGAGCCCTGCACTCAATTCTGAATG[C/G]TGCCATCATGATCAGTGTCATTGTTGTCAT	chr14:73173634 (+)	0.71;HIGH RISK	0.09;TOLERATED	Xu (2002) ZYXZZ 82, 1518
Alzheimer disease, autosomal dominant	PSEN1	5663	Missense	DM	CM148051			[NM_000021.3:c.779C>G] [NP_000012.1:p.A260G]	C-G		GCT-GGT	Ala-Gly	260	chr14:73664748 (+)	tttatgtttttctttttctagATTTAGTGG[C/G]TGTTTTGTGTCCGAAAGGTCCACTTCGTAT	chr14:73198040 (+)			Ryman (2014) NEUROLOGY 83, 253
Alzheimer disease	PSEN1	5663	Missense	DM	CM951076	rs63751420		[NM_000021.3:c.779C>T] [NP_000012.1:p.A260V]	C-T		GCT-GTT	Ala-Val	260	chr14:73664748 (+)	tttatgtttttctttttctagATTTAGTGG[C/T]TGTTTTGTGTCCGAAAGGTCCACTTCGTAT	chr14:73198040 (+)	0.96;VERY HIGH RISK	0.0;DAMAGING	Rogaev (1995) NATURE 376, 775
Alzheimer disease	PSEN1	5663	Missense	DM	CM144406			[NM_000021.3:c.824C>T] [NP_000012.1:p.A275V]	C-T		GCT-GTT	Ala-Val	275	chr14:73664793 (+)	AAGGTCCACTTCGTATGCTGGTTGAAACAG[C/T]TCAGGAGAGAAATGAAACGCTTTTTCCAGC	chr14:73198085 (+)			Luedecke (2014) NEURO LETT 566, 115
Alzheimer disease	PSEN1	5663	Missense	DM	CM951082	rs63751139		[NM_000021.3:c.854C>T] [NP_000012.1:p.A285V]	C-T		GCT-GTT	Ala-Val	285	chr14:73664823 (+)	CTCAGGAGAGAAATGAAACGCTTTTTCCAG[C/T]TCTCATTTACTCCTgtaagtatttgagaag	chr14:73198115 (+)	0.97;VERY HIGH RISK	0.0;DAMAGING	Rogaev (1995) NATURE 376, 775
Alzheimer disease	PSEN1	5663	Missense	DM	CM991076	rs63749880		[NM_000021.3:c.625G>A] [NP_000012.1:p.G209R]	G-A		GGA-AGA	Gly-Arg	209	chr14:73659428 (+)	GCACTCCTGATCTGGAATTTTGGTGTGGTG[G/A]GAATGATTTCCATTCACTGGAAAGGTCCAC	chr14:73192720 (+)	0.98;VERY HIGH RISK	0.0;DAMAGING	Sugiyama (1999) HUM MUT 14, 90
Alzheimer disease	PSEN1	5663	Missense	DM	CM004068	rs63750053		[NM_000021.3:c.626G>A] [NP_000012.1:p.G209E]	G-A		GGA-GAA	Gly-Glu	209	chr14:73659429 (+)	CACTCCTGATCTGGAATTTTGGTGTGGTGG[G/A]AATGATTTCCATTCACTGGAAAGGTCCACT	chr14:73192721 (+)	0.96;VERY HIGH RISK	0.0;DAMAGING	Rogaeva (2001) NEUROLOGY 57, 621
Alzheimer disease	PSEN1	5663	Missense	DM	CM971256	rs63750323		[NM_000021.3:c.1133G>A] [NP_000012.1:p.G378E]	G-A		GGA-GAA	Gly-Glu	378	chr14:73683837 (+)	ttaatatttgtaacctttcctttttagGGG[G/A]AGTAAAACTTGGATTGGGAGATTTCATTTT	chr14:73217129 (+)	0.7;HIGH RISK	0.0;DAMAGING	Besançon (1998) HUM MUT 11, 481
Alzheimer disease, early-onset	PSEN1	5663	Missense	DM?	CM166410			[NM_000021.3:c.626G>C] [NP_000012.1:p.G209A]	G-C		GGA-GCA	Gly-Ala	209	chr14:73659429 (+)	CACTCCTGATCTGGAATTTTGGTGTGGTGG[G/C]AATGATTTCCATTCACTGGAAAGGTCCACT	chr14:73192721 (+)			An (2016) BMC N 16, 71
Alzheimer disease	PSEN1	5663	Missense	DM	CM951084	rs63750646		[NM_000021.3:c.1151G>C] [NP_000012.1:p.G384A]	G-C		GGA-GCA	Gly-Ala	384	chr14:73683855 (+)	cctttttagGGGGAGTAAAACTTGGATTGG[G/C]AGATTTCATTTTCTACAGTGTTCTGGTTGG	chr14:73217147 (+)	0.94;VERY HIGH RISK	0.0;DAMAGING	Cruts (1995) HMG 4, 2363
Alzheimer disease	PSEN1	5663	Missense	DM	CM981657	rs63750053		[NM_000021.3:c.626G>T] [NP_000012.1:p.G209V]	G-T		GGA-GTA	Gly-Val	209	chr14:73659429 (+)	CACTCCTGATCTGGAATTTTGGTGTGGTGG[G/T]AATGATTTCCATTCACTGGAAAGGTCCACT	chr14:73192721 (+)	0.97;VERY HIGH RISK	0.0;DAMAGING	Cruts (1998) HUM MUT 11, 183
Alzheimer disease	PSEN1	5663	Missense	DM	CM030706	rs63750323		[NM_000021.3:c.1133G>T] [NP_000012.1:p.G378V]	G-T		GGA-GTA	Gly-Val	378	chr14:73683837 (+)	ttaatatttgtaacctttcctttttagGGG[G/T]AGTAAAACTTGGATTGGGAGATTTCATTTT	chr14:73217129 (+)	0.76;HIGH RISK	0.0;DAMAGING	Janssen (2003) NEUROLOGY 60, 235
Alzheimer disease, early-onset	PSEN1	5663	Missense	DM	CM174071			[NM_000021.3:c.331G>T] [NP_000012.1:p.G111W]	G-T		GGG-TGG	Gly-Trp	111	chr14:73637748 (+)	AAGTCAGTCAGCTTTTATACCCGGAAGGAT[G/T]GGCAGCTgtacgtatgagttttgttttatt	chr14:73171040 (+)			Lanoiselée (2017) PM 14, 1002270
Alzheimer disease	PSEN1	5663	Missense	DM	CM004067	rs63750569		[NM_000021.3:c.616G>A] [NP_000012.1:p.G206S]	G-A		GGT-AGT	Gly-Ser	206	chr14:73659419 (+)	ATTACTGTTGCACTCCTGATCTGGAATTTT[G/A]GTGTGGTGGGAATGATTTCCATTCACTGGA	chr14:73192711 (+)	0.87;VERY HIGH RISK	0.09;TOLERATED	Rogaeva (2001) NEUROLOGY 57, 621
Alzheimer disease	PSEN1	5663	Missense	DM	CM020747	rs121917807		[NM_000021.3:c.796G>A] [NP_000012.1:p.G266S]	G-A		GGT-AGT	Gly-Ser	266	chr14:73664765 (+)	ctagATTTAGTGGCTGTTTTGTGTCCGAAA[G/A]GTCCACTTCGTATGCTGGTTGAAACAGCTC	chr14:73198057 (+)	0.98;VERY HIGH RISK	0.0;DAMAGING	Matsubara (2002) AJMG 114, 292
Alzheimer disease	PSEN1	5663	Missense	DM	CM004066			[NM_000021.3:c.616G>C] [NP_000012.1:p.G206R]	G-C		GGT-CGT	Gly-Arg	206	chr14:73659419 (+)	ATTACTGTTGCACTCCTGATCTGGAATTTT[G/C]GTGTGGTGGGAATGATTTCCATTCACTGGA	chr14:73192711 (+)	0.91;VERY HIGH RISK	0.0;DAMAGING	Tandon (2000) CURON 13, 377
Alzheimer disease	PSEN1	5663	Missense	DM	CM094900	rs267606983		[NM_000021.3:c.649G>C] [NP_000012.1:p.G217R]	G-C		GGT-CGT	Gly-Arg	217	chr14:73659452 (+)	GTGGTGGGAATGATTTCCATTCACTGGAAA[G/C]GTCCACTTCGACTCCAGCAGGCATATCTCA	chr14:73192744 (+)	0.95;VERY HIGH RISK	0.0;DAMAGING	Norton (2009) NEUROLOGY 73, 480
Alzheimer disease, early-onset	PSEN1	5663	Missense	DM	CM054081	rs63750082		[NM_000021.3:c.617G>A] [NP_000012.1:p.G206D]	G-A		GGT-GAT	Gly-Asp	206	chr14:73659420 (+)	TTACTGTTGCACTCCTGATCTGGAATTTTG[G/A]TGTGGTGGGAATGATTTCCATTCACTGGAA	chr14:73192712 (+)	0.92;VERY HIGH RISK	0.0;DAMAGING	Raux (2005) JMG 42, 793
Alzheimer disease	PSEN1	5663	Missense	DM	CM004065	rs63750082		[NM_000021.3:c.617G>C] [NP_000012.1:p.G206A]	G-C		GGT-GCT	Gly-Ala	206	chr14:73659420 (+)	TTACTGTTGCACTCCTGATCTGGAATTTTG[G/C]TGTGGTGGGAATGATTTCCATTCACTGGAA	chr14:73192712 (+)	0.9;VERY HIGH RISK	0.04;DAMAGING	Rogaeva (2001) NEUROLOGY 57, 621
Alzheimer disease, early-onset, with parkinsonism	PSEN1	5663	Missense	DM	CM1817269			[NM_000021.3:c.1250G>C] [NP_000012.1:p.G417A]	G-C		GGT-GCT	Gly-Ala	417	chr14:73685843 (+)	aatgtgtgtctttcccatcttctccacagG[G/C]TTTGTGCCTTACATTATTACTCCTTGCCAT	chr14:73219135 (+)			Giau (2018) NEURO AG 72, 188.e13
Alzheimer disease	PSEN1	5663	Missense	DM	CM023582	rs63750082		[NM_000021.3:c.617G>T] [NP_000012.1:p.G206V]	G-T		GGT-GTT	Gly-Val	206	chr14:73659420 (+)	TTACTGTTGCACTCCTGATCTGGAATTTTG[G/T]TGTGGTGGGAATGATTTCCATTCACTGGAA	chr14:73192712 (+)	0.85;VERY HIGH RISK	0.0;DAMAGING	Goldman (2002) IJGPSY 17, 649
Alzheimer disease	PSEN1	5663	Missense	DM	CM004076	rs63750929		[NM_000021.3:c.1181G>T] [NP_000012.1:p.G394V]	G-T		GGT-GTT	Gly-Val	394	chr14:73683885 (+)	GAGATTTCATTTTCTACAGTGTTCTGGTTG[G/T]TAAAGCCTCAGCAACAGCCAGTGGAGACTG	chr14:73217177 (+)	0.98;VERY HIGH RISK	0.0;DAMAGING	Rogaeva (2001) NEUROLOGY 57, 621
Alzheimer disease	PSEN1	5663	Missense	DM	CM961198	rs63750601		[NM_000021.3:c.286G>T] [NP_000012.1:p.V96F]	G-T		GTC-TTC	Val-Phe	96	chr14:73637703 (+)	TTTGTCCCTGTGACTCTCTGCATGGTGGTG[G/T]TCGTGGCTACCATTAAGTCAGTCAGCTTTT	chr14:73170995 (+)	0.97;VERY HIGH RISK	0.0;DAMAGING	Kamino (1996) NEURO LETT 208, 195
Alzheimer disease, early-onset	PSEN1	5663	Missense	DM	CM180537			[NM_000021.3:c.424G>T] [NP_000012.1:p.V142F]	G-T		GTC-TTC	Val-Phe	142	chr14:73640359 (+)	TCAATTCTGAATGCTGCCATCATGATCAGT[G/T]TCATTGTTGTCATGACTATCCTCCTGGTGG	chr14:73173651 (+)			Wang (2018) NEURO AG 62, 244.e15
Alzheimer disease	PSEN1	5663	Missense	DM	CM003610	rs63750831		[NM_000021.3:c.280G>A] [NP_000012.1:p.V94M]	G-A		GTG-ATG	Val-Met	94	chr14:73637697 (+)	ATGCTCTTTGTCCCTGTGACTCTCTGCATG[G/A]TGGTGGTCGTGGCTACCATTAAGTCAGTCA	chr14:73170989 (+)	0.38;LOW RISK	0.05;DAMAGING	Jacquier (2000) NEURO AG 2S1, S176
Alzheimer disease	PSEN1	5663	Missense	DM	CM951065	rs63749967		[NM_000021.3:c.244G>C] [NP_000012.1:p.V82L]	G-C		GTG-CTG	Val-Leu	82	chr14:73637661 (+)	GAGCTGACATTGAAATATGGCGCCAAGCAT[G/C]TGATCATGCTCTTTGTCCCTGTGACTCTCT	chr14:73170953 (+)	0.87;VERY HIGH RISK	0.0;DAMAGING	Campion (1995) HMG 4, 2373
Alzheimer disease, early-onset	PSEN1	5663	Missense	DM	CM178930			[NM_000021.3:c.265G>C] [NP_000012.1:p.V89L]	G-C		GTG-CTG	Val-Leu	89	chr14:73637682 (+)	GCCAAGCATGTGATCATGCTCTTTGTCCCT[G/C]TGACTCTCTGCATGGTGGTGGTCGTGGCTA	chr14:73170974 (+)			Liu (2017) JAD 58, 1035
Alzheimer disease	PSEN1	5663	Missense	DM?	CM1311787			[NM_000021.3:c.188T>G] [NP_000012.1:p.V63G]	T-G		GTG-GGG	Val-Gly	63	chr14:73637605 (+)	GACGACCCCAGGGTAACTCCCGGCAGGTGG[T/G]GGAGCAAGATGAGGAAGAAGATGAGGAGCT	chr14:73170897 (+)			Benitez (2013) PG 9, e1003685
Alzheimer disease	PSEN1	5663	Missense	DM	CM022058	rs63750815		[NM_000021.3:c.265G>T] [NP_000012.1:p.V89L]	G-T		GTG-TTG	Val-Leu	89	chr14:73637682 (+)	GCCAAGCATGTGATCATGCTCTTTGTCCCT[G/T]TGACTCTCTGCATGGTGGTGGTCGTGGCTA	chr14:73170974 (+)	0.96;VERY HIGH RISK	0.0;DAMAGING	Queralt (2002) JNNP 72, 266
Alzheimer disease	PSEN1	5663	Missense	DM	CM056038	rs63750852		[NM_000021.3:c.289G>T] [NP_000012.1:p.V97L]	G-T		GTG-TTG	Val-Leu	97	chr14:73637706 (+)	GTCCCTGTGACTCTCTGCATGGTGGTGGTC[G/T]TGGCTACCATTAAGTCAGTCAGCTTTTATA	chr14:73170998 (+)	0.79;HIGH RISK	0.0;DAMAGING	Jia (2005) JAD 7, 119
Alzheimer disease, autosomal dominant	PSEN1	5663	Missense	DM	CM148052			[NM_000021.3:c.781G>A] [NP_000012.1:p.V261I]	G-A		GTT-ATT	Val-Ile	261	chr14:73664750 (+)	tatgtttttctttttctagATTTAGTGGCT[G/A]TTTTGTGTCCGAAAGGTCCACTTCGTATGC	chr14:73198042 (+)			Ryman (2014) NEUROLOGY 83, 253
Alzheimer disease, early-onset & spastic paraparesis	PSEN1	5663	Missense	DM	CM083551			[NM_000021.3:c.781G>C] [NP_000012.1:p.V261L]	G-C		GTT-CTT	Val-Leu	261	chr14:73664750 (+)	tatgtttttctttttctagATTTAGTGGCT[G/C]TTTTGTGTCCGAAAGGTCCACTTCGTATGC	chr14:73198042 (+)	0.98;VERY HIGH RISK	0.0;DAMAGING	Jimenez Caballero (2008) EJ NEUROL 15, 991
Alzheimer disease	PSEN1	5663	Missense	DM	CM186028			[NM_000021.3:c.1172T>C] [NP_000012.1:p.V391A]	T-C		GTT-GCT	Val-Ala	391	chr14:73683876 (+)	TTGGATTGGGAGATTTCATTTTCTACAGTG[T/C]TCTGGTTGGTAAAGCCTCAGCAACAGCCAG	chr14:73217168 (+)			Bartoletti-Stella (2018) NEURO AG 66, 180.e23
Alzheimer disease	PSEN1	5663	Missense	DM	CM003616	rs63750964		[NM_000021.3:c.781G>T] [NP_000012.1:p.V261F]	G-T		GTT-TTT	Val-Phe	261	chr14:73664750 (+)	tatgtttttctttttctagATTTAGTGGCT[G/T]TTTTGTGTCCGAAAGGTCCACTTCGTATGC	chr14:73198042 (+)	0.98;VERY HIGH RISK	0.0;DAMAGING	Farlow (2000) NEURO AG 2S1, S62
Alzheimer disease, early-onset	PSEN1	5663	Missense	DM	CM054083	rs63751066		[NM_000021.3:c.1171G>T] [NP_000012.1:p.V391F]	G-T		GTT-TTT	Val-Phe	391	chr14:73683875 (+)	CTTGGATTGGGAGATTTCATTTTCTACAGT[G/T]TTCTGGTTGGTAAAGCCTCAGCAACAGCCA	chr14:73217167 (+)	0.85;VERY HIGH RISK	0.0;DAMAGING	Raux (2005) JMG 42, 793
Alzheimer disease, autosomal dominant	PSEN1	5663	Missense	DM	CM148053			[NM_000021.3:c.862T>C] [NP_000012.1:p.Y288H]	T-C		TAC-CAC	Tyr-His	288	chr14:73664831 (+)	AGAAATGAAACGCTTTTTCCAGCTCTCATT[T/C]ACTCCTgtaagtatttgagaaggatattga	chr14:73198123 (+)			Ryman (2014) NEUROLOGY 83, 253
Alzheimer disease	PSEN1	5663	Missense	DM?	CM191374				A-G		TAC-TGC	Tyr-Cys	195						El Bitar (2019) JAD 67, 231
Alzheimer disease	PSEN1	5663	Missense	DM	CM043769	rs63750588		[NM_000021.3:c.460T>A] [NP_000012.1:p.Y154N]	T-A		TAT-AAT	Tyr-Asn	154	chr14:73640395 (+)	GTTGTCATGACTATCCTCCTGGTGGTTCTG[T/A]ATAAATACAGGTGCTATAAGgtgagcatga	chr14:73173687 (+)	0.95;VERY HIGH RISK	0.0;DAMAGING	Hattori (2004) NEURO LETT 368, 319
Alzheimer disease	PSEN1	5663	Missense	DM	CM951066	rs63749962		[NM_000021.3:c.343T>C] [NP_000012.1:p.Y115H]	T-C		TAT-CAT	Tyr-His	115	chr14:73640278 (+)	gggcttttgtgtttgttttattgtagAATC[T/C]ATACCCCATTCACAGAAGATACCGAGACTG	chr14:73173570 (+)	0.86;VERY HIGH RISK	0.01;DAMAGING	Campion (1995) HMG 4, 2373
Alzheimer disease	PSEN1	5663	Missense	DM	CM043767	rs63749962		[NM_000021.3:c.343T>G] [NP_000012.1:p.Y115D]	T-G		TAT-GAT	Tyr-Asp	115	chr14:73640278 (+)	gggcttttgtgtttgttttattgtagAATC[T/G]ATACCCCATTCACAGAAGATACCGAGACTG	chr14:73173570 (+)	0.82;VERY HIGH RISK	0.0;DAMAGING	Bird (2004) LSDB039 PC
Alzheimer disease	PSEN1	5663	Missense	DM	CM034293	rs63751320		[NM_000021.3:c.767A>C] [NP_000012.1:p.Y256S]	A-C		TAT-TCT	Tyr-Ser	256	chr14:73659570 (+)	CGTGGCTCATCTTGGCTGTGATTTCAGTAT[A/C]TGgtaaaacccaagactgataatttgtttg	chr14:73192862 (+)	0.91;VERY HIGH RISK	0.0;DAMAGING	Miklossy (2003) NEURO AG 24, 655
Alzheimer disease	PSEN1	5663	Missense	DM	CM981650	rs63750450		[NM_000021.3:c.344A>G] [NP_000012.1:p.Y115C]	A-G		TAT-TGT	Tyr-Cys	115	chr14:73640279 (+)	ggcttttgtgtttgttttattgtagAATCT[A/G]TACCCCATTCACAGAAGATACCGAGACTGT	chr14:73173571 (+)	0.79;HIGH RISK	0.0;DAMAGING	Cruts (1998) HMG 7, 43
Alzheimer disease	PSEN1	5663	Missense	DM	CM030700	rs63751292		[NM_000021.3:c.461A>G] [NP_000012.1:p.Y154C]	A-G		TAT-TGT	Tyr-Cys	154	chr14:73640396 (+)	TTGTCATGACTATCCTCCTGGTGGTTCTGT[A/G]TAAATACAGGTGCTATAAGgtgagcatgag	chr14:73173688 (+)	0.96;VERY HIGH RISK	0.0;DAMAGING	Janssen (2003) NEUROLOGY 60, 235
Alzheimer disease, early-onset	PSEN1	5663	Missense	DM	CM1212155			[NM_000021.3:c.476A>T] [NP_000012.1:p.Y159F]	A-T		TAT-TTT	Tyr-Phe	159	chr14:73640411 (+)	TCCTGGTGGTTCTGTATAAATACAGGTGCT[A/T]TAAGgtgagcatgagacacagatctttgct	chr14:73173703 (+)		0.0;DAMAGING	Kerchner (2012) NEURO LETT 531, 142
Alzheimer disease	PSEN1	5663	Missense	DM	CM994066	rs63750418		[NM_000021.3:c.505T>C] [NP_000012.1:p.S169P]	T-C		TCA-CCA	Ser-Pro	169	chr14:73653585 (+)	ttctagGTCATCCATGCCTGGCTTATTATA[T/C]CATCTCTATTGTTGCTGTTCTTTTTTTCAT	chr14:73186877 (+)	0.93;VERY HIGH RISK	0.0;DAMAGING	Ezquerra (1999) NEUROLOGY 52, 566
Alzheimer disease	PSEN1	5663	Missense	DM	CM004064	rs63750155		[NM_000021.3:c.532T>C] [NP_000012.1:p.S178P]	T-C		TCA-CCA	Ser-Pro	178	chr14:73653612 (+)	ATATCATCTCTATTGTTGCTGTTCTTTTTT[T/C]CATTCATTTACTTGGGgtaagttgtgaaat	chr14:73186904 (+)	0.88;VERY HIGH RISK	0.02;DAMAGING	Rogaeva (2001) NEUROLOGY 57, 621
Alzheimer disease, autosomal dominant	PSEN1	5663	Missense	DM	CM148050	rs200937800		[NM_000021.3:c.394T>G] [NP_000012.1:p.S132A]	T-G		TCA-GCA	Ser-Ala	132	chr14:73640329 (+)	ACCGAGACTGTGGGCCAGAGAGCCCTGCAC[T/G]CAATTCTGAATGCTGCCATCATGATCAGTG	chr14:73173621 (+)			Ryman (2014) NEUROLOGY 83, 253
Alzheimer disease	PSEN1	5663	Missense	DM	CM981655	rs63751210		[NM_000021.3:c.506C>T] [NP_000012.1:p.S169L]	C-T		TCA-TTA	Ser-Leu	169	chr14:73653586 (+)	tctagGTCATCCATGCCTGGCTTATTATAT[C/T]ATCTCTATTGTTGCTGTTCTTTTTTTCATT	chr14:73186878 (+)	0.88;VERY HIGH RISK	0.0;DAMAGING	Taddei (1998) NEURO REP 9, 3335
Alzheimer disease	PSEN1	5663	Missense	DM?	CM083052	rs200888596	Phosphorylation	[NM_000021.3:c.1093T>G] [NP_000012.1:p.S365A]	T-G		TCC-GCC	Ser-Ala	365	chr14:73678614 (+)	CCTGAGTCACGAGCTGCTGTCCAGGAACTT[T/G]CCAGCAGTATCCTCGCTGGTGAAGACCCAG	chr14:73211906 (+)		0.73;TOLERATED	Guerreiro (2010) NEURO AG 31, 725
Alzheimer disease, early-onset	PSEN1	5663	Missense	DM	CM108151			[NM_000021.3:c.635C>A] [NP_000012.1:p.S212Y]	C-A		TCC-TAC	Ser-Tyr	212	chr14:73659438 (+)	TCTGGAATTTTGGTGTGGTGGGAATGATTT[C/A]CATTCACTGGAAAGGTCCACTTCGACTCCA	chr14:73192730 (+)		0.0;DAMAGING	Ringman (2011) NEURO LETT 487, 287
Alzheimer disease	PSEN1	5663	Missense	DM	CM004075	rs63750941	Phosphorylation	[NM_000021.3:c.1094C>A] [NP_000012.1:p.S365Y]	C-A		TCC-TAC	Ser-Tyr	365	chr14:73678615 (+)	CTGAGTCACGAGCTGCTGTCCAGGAACTTT[C/A]CAGCAGTATCCTCGCTGGTGAAGACCCAGA	chr14:73211907 (+)	0.46;MEDIUM RISK	0.12;TOLERATED	Rogaeva (2001) NEUROLOGY 57, 621
Alzheimer disease	PSEN1	5663	Missense	DM	CM961208			[NM_000021.3:c.866C>G] [NP_000012.1:p.S289C]	C-G		TCC-TGC	Ser-Cys	289	chr14:73664835 (+)	ATGAAACGCTTTTTCCAGCTCTCATTTACT[C/G]CTgtaagtatttgagaaggatattgaatta	chr14:73198127 (+)	0.91;VERY HIGH RISK	0.0;DAMAGING	Cruts (1996) HMG 5, 1449
Alzheimer disease	PSEN1	5663	Missense	DM	CM054825	rs63750577		[NM_000021.3:c.509C>T] [NP_000012.1:p.S170F]	C-T		TCT-TTT	Ser-Phe	170	chr14:73653589 (+)	agGTCATCCATGCCTGGCTTATTATATCAT[C/T]TCTATTGTTGCTGTTCTTTTTTTCATTCAT	chr14:73186881 (+)	0.87;VERY HIGH RISK	0.0;DAMAGING	Snider (2005) ARCH NEUR 62, 1821
Alzheimer disease	PSEN1	5663	Missense	DM	CM032995	rs63751141		[NM_000021.3:c.275G>C] [NP_000012.1:p.C92S]	G-C		TGC-TCC	Cys-Ser	92	chr14:73637692 (+)	TGATCATGCTCTTTGTCCCTGTGACTCTCT[G/C]CATGGTGGTGGTCGTGGCTACCATTAAGTC	chr14:73170984 (+)	0.96;VERY HIGH RISK	0.0;DAMAGING	Tedde (2003) ARCH NEUR 60, 1541
Alzheimer disease	PSEN1	5663	Missense	DM	CM003613	rs63751010		[NM_000021.3:c.493T>G] [NP_000012.1:p.W165G]	T-G		TGG-GGG	Trp-Gly	165	chr14:73653573 (+)	aaatgctttcttttctagGTCATCCATGCC[T/G]GGCTTATTATATCATCTCTATTGTTGCTGT	chr14:73186865 (+)	0.9;VERY HIGH RISK	0.0;DAMAGING	Higuchi (2000) ARP 3, 227
Alzheimer disease	PSEN1	5663	Missense	DM	CM991074	rs63751484		[NM_000021.3:c.495G>C] [NP_000012.1:p.W165C]	G-C		TGG-TGC	Trp-Cys	165	chr14:73653575 (+)	atgctttcttttctagGTCATCCATGCCTG[G/C]CTTATTATATCATCTCTATTGTTGCTGTTC	chr14:73186867 (+)	0.91;VERY HIGH RISK	0.0;DAMAGING	Campion (1999) AJHG 65, 664
Alzheimer disease	PSEN1	5663	Missense	DM	CM182886			[NM_000021.3:c.495G>T] [NP_000012.1:p.W165C]	G-T		TGG-TGT	Trp-Cys	165	chr14:73653575 (+)	atgctttcttttctagGTCATCCATGCCTG[G/T]CTTATTATATCATCTCTATTGTTGCTGTTC	chr14:73186867 (+)			Syama (2018) NEURO AG 64, 158.e7
Alzheimer disease	PSEN1	5663	Missense	DM	CM951077	rs63750543		[NM_000021.3:c.787T>C] [NP_000012.1:p.C263R]	T-C		TGT-CGT	Cys-Arg	263	chr14:73664756 (+)	tttctttttctagATTTAGTGGCTGTTTTG[T/C]GTCCGAAAGGTCCACTTCGTATGCTGGTTG	chr14:73198048 (+)	0.94;VERY HIGH RISK	0.0;DAMAGING	Wasco (1995) NAT MED 1, 848
Alzheimer disease	PSEN1	5663	Missense	DM	CM951086	rs661		[NM_000021.3:c.1229G>A] [NP_000012.1:p.C410Y]	G-A		TGT-TAT	Cys-Tyr	410	chr14:73683933 (+)	CCAGTGGAGACTGGAACACAACCATAGCCT[G/A]TTTCGTAGCCATATTAATTgtaagtataca	chr14:73217225 (+)	0.94;VERY HIGH RISK	0.0;DAMAGING	Sherrington (1995) NATURE 375, 754
Alzheimer disease	PSEN1	5663	Missense	DM	CM030704	rs63751102		[NM_000021.3:c.788G>T] [NP_000012.1:p.C263F]	G-T		TGT-TTT	Cys-Phe	263	chr14:73664757 (+)	ttctttttctagATTTAGTGGCTGTTTTGT[G/T]TCCGAAAGGTCCACTTCGTATGCTGGTTGA	chr14:73198049 (+)	0.97;VERY HIGH RISK	0.0;DAMAGING	Janssen (2003) NEUROLOGY 60, 235
Alzheimer disease, early-onset	PSEN1	5663	Missense	DM	CM170216			[NM_000021.3:c.1156T>A] [NP_000012.1:p.F386I]	T-A		TTC-ATC	Phe-Ile	386	chr14:73683860 (+)	ttagGGGGAGTAAAACTTGGATTGGGAGAT[T/A]TCATTTTCTACAGTGTTCTGGTTGGTAAAG	chr14:73217152 (+)			Shea (2017) NEURO AG 50, 168.e9
Alzheimer disease	PSEN1	5663	Missense	DM	CM023437	rs63750771		[NM_000021.3:c.524T>C] [NP_000012.1:p.F175S]	T-C		TTC-TCC	Phe-Ser	175	chr14:73653604 (+)	GGCTTATTATATCATCTCTATTGTTGCTGT[T/C]CTTTTTTTCATTCATTTACTTGGGgtaagt	chr14:73186896 (+)	0.84;VERY HIGH RISK	0.13;TOLERATED	Colacicco (2002) EUR NEUROL 47, 209
Alzheimer disease, early-onset	PSEN1	5663	Missense	DM	CM054084	rs63749860		[NM_000021.3:c.1157T>C] [NP_000012.1:p.F386S]	T-C		TTC-TCC	Phe-Ser	386	chr14:73683861 (+)	tagGGGGAGTAAAACTTGGATTGGGAGATT[T/C]CATTTTCTACAGTGTTCTGGTTGGTAAAGC	chr14:73217153 (+)	0.95;VERY HIGH RISK	0.0;DAMAGING	Raux (2005) JMG 42, 793
Alzheimer disease	PSEN1	5663	Missense	DM	CM144211			[NM_000021.3:c.1158C>A] [NP_000012.1:p.F386L]	C-A		TTC-TTA	Phe-Leu	386	chr14:73683862 (+)	agGGGGAGTAAAACTTGGATTGGGAGATTT[C/A]ATTTTCTACAGTGTTCTGGTTGGTAAAGCC	chr14:73217154 (+)			Yagi (2014) NEURO AG 35, 1780.e1
Alzheimer disease, early-onset	PSEN1	5663	Missense	DM	CM170206			[NM_000021.3:c.1164C>G] [NP_000012.1:p.F388L]	C-G		TTC-TTG	Phe-Leu	388	chr14:73683868 (+)	AGTAAAACTTGGATTGGGAGATTTCATTTT[C/G]TACAGTGTTCTGGTTGGTAAAGCCTCAGCA	chr14:73217160 (+)			Zhan (2017) NEURO AG 50, 168.e1
Alzheimer disease	PSEN1	5663	Missense	DM	CM034892	rs63750634		[NM_000021.3:c.748T>G] [NP_000012.1:p.L250V]	T-G		TTG-GTG	Leu-Val	250	chr14:73659551 (+)	TACCTCCCTGAATGGACTGCGTGGCTCATC[T/G]TGGCTGTGATTTCAGTATATGgtaaaaccc	chr14:73192843 (+)	0.95;VERY HIGH RISK	0.0;DAMAGING	Furuya (2003) JNS 209, 75
Alzheimer disease	PSEN1	5663	Missense	DM?	CM0910836			[NM_000021.3:c.518T>C] [NP_000012.1:p.L173S]	T-C		TTG-TCG	Leu-Ser	173	chr14:73653598 (+)	ATGCCTGGCTTATTATATCATCTCTATTGT[T/C]GCTGTTCTTTTTTTCATTCATTTACTTGGG	chr14:73186890 (+)		0.0;DAMAGING	Villemagne (2009) ARCH NEUR 66, 1537
Alzheimer disease	PSEN1	5663	Missense	DM	CM961206	rs63751163		[NM_000021.3:c.749T>C] [NP_000012.1:p.L250S]	T-C		TTG-TCG	Leu-Ser	250	chr14:73659552 (+)	ACCTCCCTGAATGGACTGCGTGGCTCATCT[T/C]GGCTGTGATTTCAGTATATGgtaaaaccca	chr14:73192844 (+)	0.95;VERY HIGH RISK	0.0;DAMAGING	Hutton (1996) NEURO REP 7, 801
Alzheimer disease	PSEN1	5663	Missense	DM	CM991075	rs63750299		[NM_000021.3:c.518T>G] [NP_000012.1:p.L173W]	T-G		TTG-TGG	Leu-Trp	173	chr14:73653598 (+)	ATGCCTGGCTTATTATATCATCTCTATTGT[T/G]GCTGTTCTTTTTTTCATTCATTTACTTGGG	chr14:73186890 (+)	0.88;VERY HIGH RISK	0.0;DAMAGING	Campion (1999) AJHG 65, 664
Alzheimer disease, early-onset	PSEN1	5663	Missense	DM	CM078843			[NM_000021.3:c.1148T>G] [NP_000012.1:p.L383W]	T-G		TTG-TGG	Leu-Trp	383	chr14:73683852 (+)	tttcctttttagGGGGAGTAAAACTTGGAT[T/G]GGGAGATTTCATTTTCTACAGTGTTCTGGT	chr14:73217144 (+)			Lanoiselee (2017) PM 14, 1002270
Alzheimer disease with spasticity, parkinsonism & white matter lesion	PSEN1	5663	Missense	DM	CM183456			[NM_000021.3:c.1253T>G] [NP_000012.1:p.L418W]	T-G		TTG-TGG	Leu-Trp	418	chr14:73685846 (+)	gtgtgtctttcccatcttctccacagGGTT[T/G]GTGCCTTACATTATTACTCCTTGCCATTTT	chr14:73219138 (+)			Takahashi (2018) JNS 387, 166
Alzheimer disease	PSEN1	5663	Missense	DM	CM971253	rs63750248		[NM_000021.3:c.786G>C] [NP_000012.1:p.L262F]	G-C		TTG-TTC	Leu-Phe	262	chr14:73664755 (+)	ttttctttttctagATTTAGTGGCTGTTTT[G/C]TGTCCGAAAGGTCCACTTCGTATGCTGGTT	chr14:73198047 (+)	0.94;VERY HIGH RISK	0.0;DAMAGING	Forsell (1997) NEURO LETT 234, 3
Alzheimer disease, early-onset	PSEN1	5663	Missense	DM	CM174723			[NM_000021.3:c.1254G>C] [NP_000012.1:p.L418F]	G-C		TTG-TTC	Leu-Phe	418	chr14:73685847 (+)	tgtgtctttcccatcttctccacagGGTTT[G/C]TGCCTTACATTATTACTCCTTGCCATTTTC	chr14:73219139 (+)			Lanoiselée (2017) PM 14, 1002270
Alzheimer disease, early-onset	PSEN1	5663	Missense	DM	CM127615			[NM_000021.3:c.519G>T] [NP_000012.1:p.L173F]	G-T		TTG-TTT	Leu-Phe	173	chr14:73653599 (+)	TGCCTGGCTTATTATATCATCTCTATTGTT[G/T]CTGTTCTTTTTTTCATTCATTTACTTGGGg	chr14:73186891 (+)		0.0;DAMAGING	Jin (2012) ALZRT 4, 34
Alzheimer disease, early-onset	PSEN1	5663	Missense	DM	CM103854			[NM_000021.3:c.750G>T] [NP_000012.1:p.L250F]	G-T		TTG-TTT	Leu-Phe	250	chr14:73659553 (+)	CCTCCCTGAATGGACTGCGTGGCTCATCTT[G/T]GCTGTGATTTCAGTATATGgtaaaacccaa	chr14:73192845 (+)		0.0;DAMAGING	Butler (2010) CJNEUROSCI 37, 359
Alzheimer disease	PSEN1	5663	Missense	DM	CM004077	rs63751316		[NM_000021.3:c.1254G>T] [NP_000012.1:p.L418F]	G-T		TTG-TTT	Leu-Phe	418	chr14:73685847 (+)	tgtgtctttcccatcttctccacagGGTTT[G/T]TGCCTTACATTATTACTCCTTGCCATTTTC	chr14:73219139 (+)	0.9;VERY HIGH RISK	0.0;DAMAGING	Rogaeva (2001) NEUROLOGY 57, 621
Alzheimer disease, early-onset	PSEN1	5663	Missense	DM	CM055499	rs63750325		[NM_000021.3:c.313T>A] [NP_000012.1:p.F105I]	T-A		TTT-ATT	Phe-Ile	105	chr14:73637730 (+)	GTGGTCGTGGCTACCATTAAGTCAGTCAGC[T/A]TTTATACCCGGAAGGATGGGCAGCTgtacg	chr14:73171022 (+)	0.96;VERY HIGH RISK	0.05;DAMAGING	Raux (2005) JMG 42, 793
Alzheimer disease	PSEN1	5663	Missense	DM	CM014216	rs63750858		[NM_000021.3:c.709T>A] [NP_000012.1:p.F237I]	T-A		TTT-ATT	Phe-Ile	237	chr14:73659512 (+)	ATTATGATTAGTGCCCTCATGGCCCTGGTG[T/A]TTATCAAGTACCTCCCTGAATGGACTGCGT	chr14:73192804 (+)	0.75;HIGH RISK	0.0;DAMAGING	Sodeyama (2001) JNNP 71, 556
Alzheimer disease, early-onset	PSEN1	5663	Missense	DM	CM1817769			[NM_000021.3:c.313T>C] [NP_000012.1:p.F105L]	T-C		TTT-CTT	Phe-Leu	105	chr14:73637730 (+)	GTGGTCGTGGCTACCATTAAGTCAGTCAGC[T/C]TTTATACCCGGAAGGATGGGCAGCTgtacg	chr14:73171022 (+)			Wei (2018) ZYXZZ 98, 3324
Alzheimer disease	PSEN1	5663	Missense	DM?	CM130747			[NM_000021.3:c.526T>C] [NP_000012.1:p.F176L]	T-C		TTT-CTT	Phe-Leu	176	chr14:73653606 (+)	CTTATTATATCATCTCTATTGTTGCTGTTC[T/C]TTTTTTCATTCATTTACTTGGGgtaagttg	chr14:73186898 (+)		1.0;TOLERATED	Müller (2013) L NEUROL 12, 129
Alzheimer disease	PSEN1	5663	Missense	DM	CM004062	rs63749911		[NM_000021.3:c.529T>C] [NP_000012.1:p.F177L]	T-C		TTT-CTT	Phe-Leu	177	chr14:73653609 (+)	ATTATATCATCTCTATTGTTGCTGTTCTTT[T/C]TTTCATTCATTTACTTGGGgtaagttgtga	chr14:73186901 (+)	0.89;VERY HIGH RISK	0.0;DAMAGING	Rogaeva (2001) NEUROLOGY 57, 621
Alzheimer disease	PSEN1	5663	Missense	DM	CM030703	rs63750858		[NM_000021.3:c.709T>C] [NP_000012.1:p.F237L]	T-C		TTT-CTT	Phe-Leu	237	chr14:73659512 (+)	ATTATGATTAGTGCCCTCATGGCCCTGGTG[T/C]TTATCAAGTACCTCCCTGAATGGACTGCGT	chr14:73192804 (+)	0.9;VERY HIGH RISK	0.09;TOLERATED	Janssen (2003) NEUROLOGY 60, 235
Alzheimer disease	PSEN1	5663	Missense	DM	CM098035			[NM_000021.3:c.313T>G] [NP_000012.1:p.F105V]	T-G		TTT-GTT	Phe-Val	105	chr14:73637730 (+)	GTGGTCGTGGCTACCATTAAGTCAGTCAGC[T/G]TTTATACCCGGAAGGATGGGCAGCTgtacg	chr14:73171022 (+)	0.95;VERY HIGH RISK	0.01;DAMAGING	Gomez-Tortosa (2010) JAD 19, 873
Alzheimer disease	PSEN1	5663	Missense	DM	CM004063	rs63749806		[NM_000021.3:c.530T>C] [NP_000012.1:p.F177S]	T-C		TTT-TCT	Phe-Ser	177	chr14:73653610 (+)	TTATATCATCTCTATTGTTGCTGTTCTTTT[T/C]TTCATTCATTTACTTGGGgtaagttgtgaa	chr14:73186902 (+)	0.9;VERY HIGH RISK	0.05;DAMAGING	Rogaeva (2001) NEUROLOGY 57, 621
Alzheimer disease, early-onset	PSEN1	5663	Missense	DM	CM145185	rs1057518919		[NM_000021.3:c.314T>G] [NP_000012.1:p.F105C]	T-G		TTT-TGT	Phe-Cys	105	chr14:73637731 (+)	TGGTCGTGGCTACCATTAAGTCAGTCAGCT[T/G]TTATACCCGGAAGGATGGGCAGCTgtacgt	chr14:73171023 (+)			Jiao (2014) NEURO AG 35, 1957.e1
Alzheimer disease, early-onset	PSEN1	5663	Missense	DM?	CM1616393			[NM_000021.3:c.710T>G] [NP_000012.1:p.F237C]	T-G		TTT-TGT	Phe-Cys	237	chr14:73659513 (+)	TTATGATTAGTGCCCTCATGGCCCTGGTGT[T/G]TATCAAGTACCTCCCTGAATGGACTGCGTG	chr14:73192805 (+)			Zarea (2016) NEUROLOGY 87, 912
Alzheimer disease, early-onset	PSEN1	5663	Missense	DM	CM174787			[NM_000021.3:c.711T>A] [NP_000012.1:p.F237L]	T-A		TTT-TTA	Phe-Leu	237	chr14:73659514 (+)	TATGATTAGTGCCCTCATGGCCCTGGTGTT[T/A]ATCAAGTACCTCCCTGAATGGACTGCGTGG	chr14:73192806 (+)			Lanoiselée (2017) PM 14, 1002270
Alzheimer disease	PSEN1	5663	Missense	DM	CM000202	rs63750321		[NM_000021.3:c.315T>G] [NP_000012.1:p.F105L]	T-G		TTT-TTG	Phe-Leu	105	chr14:73637732 (+)	GGTCGTGGCTACCATTAAGTCAGTCAGCTT[T/G]TATACCCGGAAGGATGGGCAGCTgtacgta	chr14:73171024 (+)	0.91;VERY HIGH RISK	0.07;TOLERATED	Finckh (2000) AJHG 66, 110
Alzheimer disease	PSEN1	5663	Missense	DM	BM1311498			[NM_000021.3:c.849T>G] [NP_000012.1:p.F283L]	T-G		TTT-TTG	Phe-Leu	283	chr14:73664818 (+)	AACAGCTCAGGAGAGAAATGAAACGCTTTT[T/G]CCAGCTCTCATTTACTCCTgtaagtatttg	chr14:73198110 (+)			Scahill (2013) JAD 35, 199
Alzheimer disease	PSEN1	5663	Regulatory	DM	CR000233	rs34086577			C-G	-244 relative to TIS				chr14:73602899 (+)	AATGACAGGTGTTAAATTTAGGATGGCCAT[C/G]GCTTGTATGCCGGGAGAAGCACACGCTGGG	chr14:73136191 (+)			Theuns (2000) HMG 9, 325
Alzheimer disease	PSEN1	5663	Regulatory	DM	CR000234	rs562520783			A-G	-2782 relative to TIS				chr14:73600361 (+)	CCCGAAGGAGTCCTCCTGTCCTGGGTCTTC[A/G]GCACCAAATGACACACACGTCCGTGTGAAG	chr14:73133653 (+)			Theuns (2000) HMG 9, 325
Alzheimer disease, association with	PSEN1	5663	Regulatory	DP	CR015066	rs1800839			C-T	-12 relative to TIS				chr14:73603131 (+)	TCCCCTCCTCCGTGGGCCGGCCGCCAACGA[C/T]GCCAGAGCCGGAAATGACGACAACGGTGAG	chr14:73136423 (+)			Lambert (2001) JMG 38, 353
Alzheimer disease, early-onset	PSEN1	5663	Splice	DM	CS1512605			[NM_000021.3:c.869-2A>G]	A-G	IVS 8, as, -2				chr14:73673092 (+)	gtgcttacctggaattttgtctttcccaac[A/G]gCAACAATGGTGTGGTTGGTGAATATGGCA	chr14:73206384 (+)			Rovelet-Lecrux (2015) MOL PSYCH 20, 1046
Alzheimer disease	PSEN1	5663	Splice	DM	CS982328	rs63750219		[NM_000021.3:c.869-1G>A]	G-A	IVS 8, as, -1				chr14:73673093 (+)	tgcttacctggaattttgtctttcccaaca[G/A]CAACAATGGTGTGGTTGGTGAATATGGCAG	chr14:73206385 (+)			Sato (1998) HUM MUT S1, S91
Alzheimer disease	PSEN1	5663	Splice	DM	CS951519	rs63750219		[NM_000021.3:c.869-1G>T]	G-T	IVS 8, as, -1				chr14:73673093 (+)	tgcttacctggaattttgtctttcccaaca[G/T]CAACAATGGTGTGGTTGGTGAATATGGCAG	chr14:73206385 (+)			Perez-Tur (1995) NEURO REP 7, 297
Alzheimer disease, late-onset, protection, association	PSEN1	5663	Splice	DP	CS962745	rs165932		[NM_000021.3:c.868+16T>G]	T-G	IVS 8, ds, +16				chr14:73664853 (+)	CTCTCATTTACTCCTgtaagtatttgagaa[T/G]gatattgaattagtaatcagtgtagaattt	chr14:73198145 (+)			Wragg (1996) LANCET 347, 509
Alzheimer disease	psen1mv		Missense	DM?	CM173688	rs777923890		[uc001xnq.4:c.500C>T] [p.S167F]	C-T		TCT-TTT	Ser-Phe	167						N'Songo (2017) JAD 56, 1215
Alzheimer disease	PSEN2	5664	Missense	DM	CM1411263			[NM_000447.2:c.245A>G] [NP_000438.2:p.K82R]	A-G		AAA-AGA	Lys-Arg	82	chr1:227071509 (+)	CGCCAGGCCTGGAGGAAGAGCTGACCCTCA[A/G]ATACGGAGCGAAGCACGTGATCATGCTGTT	chr1:226883808 (+)			Shi (2014) DGCD 39, 32
Alzheimer disease	PSEN2	5664	Missense	DM	CM951087	rs63750215		[NM_000447.2:c.422A>T] [NP_000438.2:p.N141I]	A-T		AAC-ATC	Asn-Ile	141	chr1:227073304 (+)	TGGGCCAGCGCCTCCTCAACTCCGTGCTGA[A/T]CACCCTCATCATGATCAGCGTCATCGTGGT	chr1:226885603 (+)	0.74;HIGH RISK	0.0;DAMAGING	Rogaev (1995) NATURE 376, 775
Alzheimer disease, early onset, autosomal dominant	PSEN2	5664	Missense	DM	CM146944	rs61761208		[NM_000447.2:c.421A>T] [NP_000438.2:p.N141Y]	A-T		AAC-TAC	Asn-Tyr	141	chr1:227073303 (+)	GTGGGCCAGCGCCTCCTCAACTCCGTGCTG[A/T]ACACCCTCATCATGATCAGCGTCATCGTGG	chr1:226885602 (+)			Niu (2014) NEURO AG 35, 2420.e1
Alzheimer disease	PSEN2	5664	Missense	DM	CM1811958	rs1163620977		[NM_000447.2:c.665A>C] [NP_000438.2:p.K222T]	A-C		AAG-ACG	Lys-Thr	222	chr1:227076628 (+)	GGGCAGTGGGCATGGTGTGCATCCACTGGA[A/C]GGGCCCTCTGGTGCTGCAGCAGGCCTACCT	chr1:226888927 (+)			Wells (2018) ADAD epub, epub
Alzheimer disease, early onset	PSEN2	5664	Missense	DM?	CM127213	rs755101354		[NM_000447.2:c.482A>G] [NP_000438.2:p.K161R]	A-G		AAG-AGG	Lys-Arg	161	chr1:227073364 (+)	TTATGACCATCTTCTTGGTGGTGCTCTACA[A/G]GTACCGCTGCTACAAGgtgaggccctggcc	chr1:226885663 (+)		0.01;DAMAGING	Wallon (2012) JAD 30, 847
Alzheimer disease	PSEN2	5664	Missense	DM?	CM1311795			[NM_000447.2:c.1204A>T] [NP_000438.2:p.T402S]	A-T		ACC-TCC	Thr-Ser	402	chr1:227083137 (+)	cccctccatgtcctgcagGGCTTGTGTCTG[A/T]CCCTCCTGCTGCTTGCTGTGTTCAAGAAGG	chr1:226895436 (+)			Benitez (2013) PG 9, e1003685
Alzheimer disease	PSEN2	5664	Missense	DM	CM033663	rs28936380		[NM_000447.2:c.365C>G] [NP_000438.2:p.T122R]	C-G		ACG-AGG	Thr-Arg	122	chr1:227073247 (+)	agccctttgccttctccctcagCATCTACA[C/G]GCCATTCACTGAGGACACACCCTCGGTGGG	chr1:226885546 (+)	0.96;VERY HIGH RISK	0.0;DAMAGING	Binetti (2003) ANN NEUROL 54, 832
Alzheimer disease	PSEN2	5664	Missense	DM	CM045430	rs144277432		[NM_000447.2:c.902C>T] [NP_000438.2:p.T301M]	C-T		ACG-ATG	Thr-Met	301	chr1:227078994 (+)	tttctcctcccccagCTGCCATGGTGTGGA[C/T]GGTTGGCATGGCGAAGCTGGACCCCTCCTC	chr1:226891293 (+)	0.47;MEDIUM RISK	0.18;TOLERATED	Croes (2004) JNNP 75, 1166
Alzheimer disease	PSEN2	5664	Missense	DM	CM186029	rs143549266		[NM_000447.2:c.1163C>T] [NP_000438.2:p.T388M]	C-T		ACG-ATG	Thr-Met	388	chr1:227081798 (+)	CTGCCACGGGCAGCGGGGACTGGAATACCA[C/T]GCTGGCCTGCTTCGTGGCCATCCTCATTgt	chr1:226894097 (+)			Bartoletti-Stella (2018) NEURO AG 66, 180.e23
Alzheimer disease	PSEN2	5664	Missense	DM	CM144212	rs756609078		[NM_000447.2:c.1262C>T] [NP_000438.2:p.T421M]	C-T		ACG-ATG	Thr-Met	421	chr1:227083195 (+)	AGGCGCTGCCCGCCCTCCCCATCTCCATCA[C/T]GTTCGGGCTCATCTTTTACTTCTCCACGGA	chr1:226895494 (+)			Yagi (2014) NEURO AG 35, 1780.e1
Alzheimer disease	PSEN2	5664	Missense	DM	CM023438	rs63750666		[NM_000447.2:c.1289C>T] [NP_000438.2:p.T430M]	C-T		ACG-ATG	Thr-Met	430	chr1:227083222 (+)	TCACGTTCGGGCTCATCTTTTACTTCTCCA[C/T]GGACAACCTGGTGCGGCCGTTCATGGACAC	chr1:226895521 (+)	0.88;VERY HIGH RISK	0.0;DAMAGING	Lleo (2002) ARCH NEUR 59, 1759
Alzheimer disease	PSEN2	5664	Missense	DM	CM000203	rs63749851		[NM_000447.2:c.364A>C] [NP_000438.2:p.T122P]	A-C		ACG-CCG	Thr-Pro	122	chr1:227073246 (+)	cagccctttgccttctccctcagCATCTAC[A/C]CGCCATTCACTGAGGACACACCCTCGGTGG	chr1:226885545 (+)	0.92;VERY HIGH RISK	0.0;DAMAGING	Finckh (2000) AJHG 66, 110
Alzheimer disease	PSEN2	5664	Missense	DM?	CM1311794			[NM_000447.2:c.1138A>C] [NP_000438.2:p.T380P]	A-C		ACG-CCG	Thr-Pro	380	chr1:227081773 (+)	TACAGTGTGCTGGTGGGCAAGGCGGCTGCC[A/C]CGGGCAGCGGGGACTGGAATACCACGCTGG	chr1:226894072 (+)			Benitez (2013) PG 9, e1003685
Alzheimer disease, early onset	PSEN2	5664	Missense	DM?	CM174801	rs1208742830		[NM_000447.2:c.850A>G] [NP_000438.2:p.R284G]	A-G		AGA-GGA	Arg-Gly	284	chr1:227077798 (+)	CTGAGAATGCTGGTAGAAACTGCCCAGGAG[A/G]GAAATGAGCCCATATTCCCTGCCCTGATAT	chr1:226890097 (+)			Lanoiselée (2017) PM 14, 1002270
Alzheimer disease	PSEN2	5664	Missense	DM	CM000204	rs63749884		[NM_000447.2:c.717G>A] [NP_000438.2:p.M239I]	G-A		ATG-ATA	Met-Ile	239	chr1:227076680 (+)	GGCCTACCTCATCATGATCAGTGCGCTCAT[G/A]GCCCTAGTGTTCATCAAGTACCTCCCAGAG	chr1:226888979 (+)	0.77;HIGH RISK	0.01;DAMAGING	Finckh (2000) AJHG 66, 110
Alzheimer disease	PSEN2	5664	Missense	DM?	CM083053	rs61757781		[NM_000447.2:c.520A>G] [NP_000438.2:p.M174V]	A-G		ATG-GTG	Met-Val	174	chr1:227075813 (+)	gttgtctagTTCATCCATGGCTGGTTGATC[A/G]TGTCTTCACTGATGCTGCTGTTCCTCTTCA	chr1:226888112 (+)		0.31;TOLERATED	Guerreiro (2010) NEURO AG 31, 725
Alzheimer disease	PSEN2	5664	Missense	DM	CM951088	rs28936379		[NM_000447.2:c.715A>G] [NP_000438.2:p.M239V]	A-G		ATG-GTG	Met-Val	239	chr1:227076678 (+)	CAGGCCTACCTCATCATGATCAGTGCGCTC[A/G]TGGCCCTAGTGTTCATCAAGTACCTCCCAG	chr1:226888977 (+)	0.77;HIGH RISK	0.03;DAMAGING	Rogaev (1995) NATURE 376, 775
Alzheimer disease	PSEN2	5664	Missense	DM	CM034894	rs63750880		[NM_000447.2:c.683A>T] [NP_000438.2:p.Q228L]	A-T		CAG-CTG	Gln-Leu	228	chr1:227076646 (+)	GCATCCACTGGAAGGGCCCTCTGGTGCTGC[A/T]GCAGGCCTACCTCATCATGATCAGTGCGCT	chr1:226888945 (+)	0.89;VERY HIGH RISK	0.0;DAMAGING	Zekanowski (2003) EXP NEUROL 184, 991
Alzheimer disease	PSEN2	5664	Missense	DM	CM1411262	rs533813519		[NM_000447.2:c.505C>A] [NP_000438.2:p.H169N]	C-A		CAT-AAT	His-Asn	169	chr1:227075798 (+)	gatcgtgcaatttctgttgtctagTTCATC[C/A]ATGGCTGGTTGATCATGTCTTCACTGATGC	chr1:226888097 (+)			Shi (2014) DGCD 39, 32
Alzheimer disease	PSEN2	5664	Missense	DM?	CM1512096			[NM_000447.2:c.368C>T] [NP_000438.2:p.P123L]	C-T		CCA-CTA	Pro-Leu	123	chr1:227073250 (+)	cctttgccttctccctcagCATCTACACGC[C/T]ATTCACTGAGGACACACCCTCGGTGGGCCA	chr1:226885549 (+)			Xia (2015) NEURO AG 36, 3334.e13
Alzheimer disease	PSEN2	5664	Missense	DM?	CM160072			[NM_000447.2:c.1043C>T] [NP_000438.2:p.P348L]	C-T		CCA-CTA	Pro-Leu	348	chr1:227079516 (+)	AAGTCTTTGAGCCTCCCTTGACTGGCTACC[C/T]AGGGGAGGAGCTGGAGGAAGAGGAGGAAAg	chr1:226891815 (+)			Blauwendraat (2016) NEURO AG 37, 208.e11
Alzheimer disease, early onset	PSEN2	5664	Missense	DM?	CM124565	rs202133351		[NM_000447.2:c.205C>G] [NP_000438.2:p.P69A]	C-G		CCC-GCC	Pro-Ala	69	chr1:227071469 (+)	GACCCTGACCGCTATGTCTGTAGTGGGGTT[C/G]CCGGGCGGCCGCCAGGCCTGGAGGAAGAGC	chr1:226883768 (+)		0.65;TOLERATED	Dobricic (2012) NEURO AG 33, 1481.e7
Alzheimer disease	PSEN2	5664	Missense	DM?	CM981662	rs58973334		[NM_000447.2:c.185G>A] [NP_000438.2:p.R62H]	G-A		CGC-CAC	Arg-His	62	chr1:227071449 (+)	ACGAGGAGGACGGTGAGGAGGACCCTGACC[G/A]CTATGTCTGTAGTGGGGTTCCCGGGCGGCC	chr1:226883748 (+)		0.18;TOLERATED	Cruts (1998) HMG 7, 43
Alzheimer disease	PSEN2	5664	Missense	DM?	CM1516403	rs150400387		[NM_000447.2:c.184C>T] [NP_000438.2:p.R62C]	C-T		CGC-TGC	Arg-Cys	62	chr1:227071448 (+)	AACGAGGAGGACGGTGAGGAGGACCCTGAC[C/T]GCTATGTCTGTAGTGGGGTTCCCGGGCGGC	chr1:226883747 (+)			Sala Frigerio (2015) ALZ DEM 11, 1265
Alzheimer disease	PSEN2	5664	Missense	DM?	CM068078	rs140501902		[NM_000447.2:c.211C>T] [NP_000438.2:p.R71W]	C-T		CGG-TGG	Arg-Trp	71	chr1:227071475 (+)	GACCGCTATGTCTGTAGTGGGGTTCCCGGG[C/T]GGCCGCCAGGCCTGGAGGAAGAGCTGACCC	chr1:226883774 (+)	0.34;LOW RISK	0.0;DAMAGING	Guerreiro (2010) NEURO AG 31, 725
Alzheimer disease	PSEN2	5664	Missense	DM	CM160071	rs1211631545		[NM_000447.2:c.713T>C] [NP_000438.2:p.L238P]	T-C		CTC-CCC	Leu-Pro	238	chr1:227076676 (+)	AGCAGGCCTACCTCATCATGATCAGTGCGC[T/C]CATGGCCCTAGTGTTCATCAAGTACCTCCC	chr1:226888975 (+)			Blauwendraat (2016) NEURO AG 37, 208.e11
Alzheimer disease	PSEN2	5664	Missense	DM?	CM1516402	rs367855127		[NM_000447.2:c.712C>T] [NP_000438.2:p.L238F]	C-T		CTC-TTC	Leu-Phe	238	chr1:227076675 (+)	CAGCAGGCCTACCTCATCATGATCAGTGCG[C/T]TCATGGCCCTAGTGTTCATCAAGTACCTCC	chr1:226888974 (+)			Sala Frigerio (2015) ALZ DEM 11, 1265
Alzheimer disease	PSEN2	5664	Missense	DM	CM186030	rs780464244		[NM_000447.2:c.1186C>T] [NP_000438.2:p.L396F]	C-T		CTC-TTC	Leu-Phe	396	chr1:227081821 (+)	AATACCACGCTGGCCTGCTTCGTGGCCATC[C/T]TCATTgtgagtggctggggatgcgtccagc	chr1:226894120 (+)			Bartoletti-Stella (2018) NEURO AG 66, 180.e23
Alzheimer disease, early onset	PSEN2	5664	Missense	DM?	CM1815425	rs763295042		[NM_000447.2:c.674T>C] [NP_000438.2:p.L225P]	T-C		CTG-CCG	Leu-Pro	225	chr1:227076637 (+)	GCATGGTGTGCATCCACTGGAAGGGCCCTC[T/C]GGTGCTGCAGCAGGCCTACCTCATCATGAT	chr1:226888936 (+)			Koriath (2018) MOL PSYCH epub, epub
Alzheimer disease	PSEN2	5664	Missense	DM	CM014082	rs63750110		[NM_000447.2:c.1316A>C] [NP_000438.2:p.D439A]	A-C		GAC-GCC	Asp-Ala	439	chr1:227083249 (+)	CCACGGACAACCTGGTGCGGCCGTTCATGG[A/C]CACCCTGGCCTCCCATCAGCTCTACATCTG	chr1:226895548 (+)	0.78;HIGH RISK	0.0;DAMAGING	Lleo (2001) NEUROLOGY 57, 1926
Alzheimer disease, early onset	PSEN2	5664	Missense	DM	CM146685			[NM_000447.2:c.376G>A] [NP_000438.2:p.E126K]	G-A		GAG-AAG	Glu-Lys	126	chr1:227073258 (+)	ttctccctcagCATCTACACGCCATTCACT[G/A]AGGACACACCCTCGGTGGGCCAGCGCCTCC	chr1:226885557 (+)			Müller (2014) JAD 42, 109
Alzheimer disease	PSEN2	5664	Missense	DM?	CM1311789	rs78420366		[NM_000447.2:c.1049A>G] [NP_000438.2:p.E350G]	A-G		GAG-GGG	Glu-Gly	350	chr1:227079522 (+)	TTGAGCCTCCCTTGACTGGCTACCCAGGGG[A/G]GGAGCTGGAGGAAGAGGAGGAAAgtaaggt	chr1:226891821 (+)			Benitez (2013) PG 9, e1003685
Alzheimer disease	PSEN2	5664	Missense	DM?	CM1311793			[NM_000447.2:c.1135G>T] [NP_000438.2:p.A379S]	G-T		GCC-TCC	Ala-Ser	379	chr1:227081770 (+)	TTCTACAGTGTGCTGGTGGGCAAGGCGGCT[G/T]CCACGGGCAGCGGGGACTGGAATACCACGC	chr1:226894069 (+)			Benitez (2013) PG 9, e1003685
Alzheimer disease, late-onset	PSEN2	5664	Missense	DM	CM1411511	rs200670135		[NM_000447.2:c.710C>T] [NP_000438.2:p.A237V]	C-T		GCG-GTG	Ala-Val	237	chr1:227076673 (+)	TGCAGCAGGCCTACCTCATCATGATCAGTG[C/T]GCTCATGGCCCTAGTGTTCATCAAGTACCT	chr1:226888972 (+)			Sassi (2014) NEURO AG 35, 288116
Alzheimer disease	PSEN2	5664	Missense	DM?	CM1311792			[NM_000447.2:c.907G>A] [NP_000438.2:p.G303S]	G-A		GGC-AGC	Gly-Ser	303	chr1:227078999 (+)	cctcccccagCTGCCATGGTGTGGACGGTT[G/A]GCATGGCGAAGCTGGACCCCTCCTCTCAGG	chr1:226891298 (+)			Benitez (2013) PG 9, e1003685
Alzheimer disease	PSEN2	5664	Missense	DM	CM186031			[NM_000447.2:c.668G>C] [NP_000438.2:p.G223A]	G-C		GGC-GCC	Gly-Ala	223	chr1:227076631 (+)	CAGTGGGCATGGTGTGCATCCACTGGAAGG[G/C]CCCTCTGGTGCTGCAGCAGGCCTACCTCAT	chr1:226888930 (+)			Bartoletti-Stella (2018) NEURO AG 66, 180.e23
Alzheimer disease, early onset	PSEN2	5664	Missense	DM	CM165516			[NM_000447.2:c.635G>T] [NP_000438.2:p.G212V]	G-T		GGG-GTG	Gly-Val	212	chr1:227076598 (+)	CCACCCTCTTGCTGACTGTCTGGAACTTCG[G/T]GGCAGTGGGCATGGTGTGCATCCACTGGAA	chr1:226888897 (+)			Marín-Muñoz (2016) JAD 53, 73
Alzheimer disease	PSEN2	5664	Missense	DM	CM983755	rs63750812		[NM_000447.2:c.442G>A] [NP_000438.2:p.V148I]	G-A		GTC-ATC	Val-Ile	148	chr1:227073324 (+)	TCCGTGCTGAACACCCTCATCATGATCAGC[G/A]TCATCGTGGTTATGACCATCTTCTTGGTGG	chr1:226885623 (+)	0.56;MEDIUM RISK	0.12;TOLERATED	Lao (1998) NEUROGENET 1, 293
Alzheimer disease	PSEN2	5664	Missense	DM?	CM1516401	rs373392465		[NM_000447.2:c.301G>A] [NP_000438.2:p.V101M]	G-A		GTG-ATG	Val-Met	101	chr1:227071565 (+)	CTGTTTGTGCCTGTCACTCTGTGCATGATC[G/A]TGGTGGTAGCCACCATCAAGTCTGTGCGCT	chr1:226883864 (+)			Sala Frigerio (2015) ALZ DEM 11, 1265
Alzheimer disease	PSEN2	5664	Missense	DM	CM081763	rs202178897		[NM_000447.2:c.415G>A] [NP_000438.2:p.V139M]	G-A		GTG-ATG	Val-Met	139	chr1:227073297 (+)	CCCTCGGTGGGCCAGCGCCTCCTCAACTCC[G/A]TGCTGAACACCCTCATCATGATCAGCGTCA	chr1:226885596 (+)	0.61;HIGH RISK	0.15;TOLERATED	Bernardi (2008) J NEUROL 255, 604
Alzheimer disease	PSEN2	5664	Missense	DM?	CM085665	rs142690225		[NM_000447.2:c.1177G>A] [NP_000438.2:p.V393M]	G-A		GTG-ATG	Val-Met	393	chr1:227081812 (+)	GGGGACTGGAATACCACGCTGGCCTGCTTC[G/A]TGGCCATCCTCATTgtgagtggctggggat	chr1:226894111 (+)		0.0;DAMAGING	Lindquist (2008) EJ NEUROL 15, 1135
Alzheimer disease	PSEN2	5664	Missense	DM?	CM1311788	rs77421307		[NM_000447.2:c.800T>G] [NP_000438.2:p.V267G]	T-G		GTG-GGG	Val-Gly	267	chr1:227077748 (+)	atgtctctgtcttcctagATCTCGTGGCTG[T/G]GCTGTGTCCCAAAGGGCCTCTGAGAATGCT	chr1:226890047 (+)			Benitez (2013) PG 9, e1003685
Alzheimer disease	PSEN2	5664	Missense	DM	CM146920	rs574125890		[NM_000447.2:c.640G>T] [NP_000438.2:p.V214L]	G-T		GTG-TTG	Val-Leu	214	chr1:227076603 (+)	CTCTTGCTGACTGTCTGGAACTTCGGGGCA[G/T]TGGGCATGGTGTGCATCCACTGGAAGGGCC	chr1:226888902 (+)			Youn (2014) BMC N 14, 105
Alzheimer disease	PSEN2	5664	Missense	DM?	CM032996	rs63750197		[NM_000447.2:c.389C>T] [NP_000438.2:p.S130L]	C-T		TCG-TTG	Ser-Leu	130	chr1:227073271 (+)	TCTACACGCCATTCACTGAGGACACACCCT[C/T]GGTGGGCCAGCGCCTCCTCAACTCCGTGCT	chr1:226885570 (+)	0.74;HIGH RISK	0.01;DAMAGING	Tedde (2003) ARCH NEUR 60, 1541
Alzheimer disease	PSEN2	5664	Missense	DM?	CM088070			[NM_000447.2:c.524C>A] [NP_000438.2:p.S175Y]	C-A		TCT-TAT	Ser-Tyr	175	chr1:227075817 (+)	tctagTTCATCCATGGCTGGTTGATCATGT[C/A]TTCACTGATGCTGCTGTTCCTCTTCACCTA	chr1:226888116 (+)		0.0;DAMAGING	Piscopo (2008) ALZ DEM 4S2, T595
Alzheimer disease, atypical	PSEN2	5664	Missense	DM	CM101162	rs775145486		[NM_000447.2:c.524C>G] [NP_000438.2:p.S175C]	C-G		TCT-TGT	Ser-Cys	175	chr1:227075817 (+)	tctagTTCATCCATGGCTGGTTGATCATGT[C/G]TTCACTGATGCTGCTGTTCCTCTTCACCTA	chr1:226888116 (+)	0.67;HIGH RISK	0.0;DAMAGING	Piscopo (2010) JAD 20, 43
Alzheimer disease	PSEN2	5664	Missense	DM?	CM173682	rs1432829739		[NM_000447.2:c.331T>C] [NP_000438.2:p.F111L]	T-C		TTC-CTC	Phe-Leu	111	chr1:227071595 (+)	GTGGTGGTAGCCACCATCAAGTCTGTGCGC[T/C]TCTACACAGAGAAGAATGGACAGCTgtgag	chr1:226883894 (+)			N'Songo (2017) JAD 56, 1215
Alzheimer disease	PSEN2	5664	Missense	DM	CM1212539			[NM_000447.2:c.548T>C] [NP_000438.2:p.F183S]	T-C		TTC-TCC	Phe-Ser	183	chr1:227075841 (+)	TCATGTCTTCACTGATGCTGCTGTTCCTCT[T/C]CACCTATATCTACCTTGGgtaagtgacaga	chr1:226888140 (+)		0.0;DAMAGING	Wojtas (2012) AJND 1, 107
Alzheimer disease	PSENEN	55851	Missense	DM?	CM1713578	rs201293694		[NM_172341.3:c.239T>C] [NP_758844.1:p.I80T]	T-C		ATC-ACC	Ile-Thr	80	chr19:36237681 (+)	TGCTCACCTCCTGGATCACCATCTTCCAGA[T/C]CTACCGGCCCCGCTGGGGTGCCCTTGGGGA	chr19:35746780 (+)			Rehker (2017) PLOS ONE 12, e0185777
Alzheimer disease	PSENEN	55851	Missense	DM	CM056039			[NM_172341.3:c.268G>A] [NP_758844.1:p.D90N]	G-A		GAC-AAC	Asp-Asn	90	chr19:36237710 (+)	ATCTACCGGCCCCGCTGGGGTGCCCTTGGG[G/A]ACTACCTCTCCTTCACCATACCCCTGGGCA	chr19:35746809 (+)	0.88;VERY HIGH RISK	0.01;DAMAGING	Sala Frigerio (2005) J NEUROL 252, 1033
Alzheimer disease in e4 carriers, association	PSENEN	55851	Splice	DP	CS056127	rs10402601		[NM_172341.3:c.61+17G>C]	G-C	IVS 2, ds, +17				chr19:36236909 (+)	GAAGTACTACCTGGgtaaggcagatcgcta[G/C]ggtcccaggagaagagaggggactggacta	chr19:35746008 (+)			Sala Frigerio (2005) J NEUROL 252, 1033
Later onset of Alzheimer disease, association with	RGS11	8786	Missense	DP	CM1614795	rs739999		[NM_001286485.1:c.1247T>C] [NP_001273414.1:p.M416T]	T-C		ATG-ACG	Met-Thr	416	chr16:319511 (-)	TCCTGGCAGAGGCTGGGATCCCGCTGGAGA[T/C]GAAGAGACGgtgagcccaggcagtgccctg	chr16:269512 (-)			Vélez (2016) AJMGBNG 171, 1116
Alzheimer disease, association with	RTN3	10313	Missense	DM?	CM180601			[NM_001265589.1:c.116C>T] [NP_001252518.1:p.T39M]	C-T		ACG-ATG	Thr-Met	39	chr11:63449224 (+)	GGAGCCCAGGAGCCTGCCCCGCCCTGGGGA[C/T]GAAGAGCTGCAGCTCCTCCTGTGCGGgtaa	chr11:63681752 (+)			Zou (2018) HUM GENET 137, 141
Alzheimer disease, association with	RTN3	10313	Regulatory	DFP	CR180598	rs372883387			G-T	-8 relative to MET				chr11:63449101 (+)	TCTCTTTTCACCCTTCTCCCACCCTCGCTC[G/T]CGTAGCCATGGCGGAGCCGTCGGCGGCCAC	chr11:63681629 (+)			Zou (2018) HUM GENET 137, 141
Alzheimer disease, reduced risk, association with	SERPINA3	12	Same-sense	DP	CM024338	rs113864331		[NM_001085.4:c.798G>A] [NP_001076.2:p.L266L]	G-A		CTG-CTA	Leu-Leu	266	chr14:95085686 (+)	CGAGGAGCTGTCCTGCACCGTGGTGGAGCT[G/A]AAGTACACAGGCAATGCCAGCGCACTCTTC	chr14:94619349 (+)			Wang (2002) HUM GENET 110, 356
Alzheimer disease, association with	SERPINA3	12	Missense	DP	CM950001	rs4934		[NM_001085.4:c.25G>A] [NP_001076.2:p.A9T]	G-A		GCT-ACT	Ala-Thr	9	chr14:95080803 (+)	ttgagaATGGAGAGAATGTTACCTCTCCTG[G/A]CTCTGGGGCTCTTGGCGGCTGGGTTCTGCC	chr14:94614466 (+)	0.2;VERY LOW RISK	0.37;TOLERATED	Kamboh (1995) NAT GENET 10, 486
Alzheimer disease, association with	SERPINA3	12	Same-sense	DP	CM002214	rs538662666		[NM_001085.4:c.39G>A] [NP_001076.2:p.L13L]	G-A		TTG-TTA	Leu-Leu	13	chr14:95080817 (+)	AATGTTACCTCTCCTGGCTCTGGGGCTCTT[G/A]GCGGCTGGGTTCTGCCCTGCTGTCCTCTGC	chr14:94614480 (+)			Meng (2000) HUM MUT 16, 275
Alzheimer disease	SERPINI1	5274	Missense	DM	CM186043			[NM_005025.4:c.470A>G] [NP_005016.1:p.N157S]	A-G		AAT-AGT	Asn-Ser	157	chr3:167508379 (+)	TGGCCAACTACATCAATAAGTGGGTGGAGA[A/G]TAACACAAACAgtatgtcacttggttcctt	chr3:167790591 (+)			Bartoletti-Stella (2018) NEURO AG 66, 180.e23
Alzheimer disease	SETX	23064	Missense	DM?	CM150193	rs150673589		[NM_015046.6:c.7114G>A] [NP_055861.3:p.D2372N]	G-A		GAC-AAC	Asp-Asn	2372	chr9:135147182 (-)	ttctcttttgtaaatagACCAGCAGAAGTA[G/A]ACACTGTGGATGCATTCCAGGGTCGGCAGA	chr9:132271795 (-)			Ghani (2015) NEURO AG 36, 545.e9
Alzheimer disease	SIGMAR1	10280	Missense	DM?	CM150163	rs11559048		[NM_005866.3:c.622C>T] [NP_005857.1:p.R208W]	C-T		CGG-TGG	Arg-Trp	208	chr9:34635679 (-)	ACCCTCTTCTATACTCTTCGCTCCTATGCT[C/T]GGGGCCTCCGGCTTGAGCTCACCACCTACC	chr9:34635682 (-)			Ghani (2015) NEURO AG 36, 545.e9
Alzheimer disease, modifier of	SORL1	6653	Missense	DM?	CM1719262	rs762176154		[NM_003105.5:c.2021A>G] [NP_003096.1:p.N674S]	A-G		AAC-AGC	Asn-Ser	674	chr11:121416108 (+)	AGGACTTTGACAGGCCGGTGGTCGTGTCCA[A/G]CTGCTCCTGCACCCGGGAGGACTATGAGTG	chr11:121545399 (+)			Louwersheimer (2017) JAD 56, 63
Alzheimer disease, early onset	SORL1	6653	Missense	DM?	CM123108	rs747306346		[NM_003105.5:c.4073A>G] [NP_003096.1:p.N1358S]	A-G		AAC-AGC	Asn-Ser	1358	chr11:121460094 (+)	ATGATTGCGGCGATTATTCTGATGAAGCCA[A/G]CTGCGgtaagatgtccagtctgcctcctca	chr11:121589385 (+)		0.11;TOLERATED	Pottier (2012) MOL PSYCH 17, 875
Alzheimer disease, early onset	SORL1	6653	Missense	DM?	CM164135			[NM_003105.5:c.6521A>G] [NP_003096.1:p.N2174S]	A-G		AAC-AGC	Asn-Ser	2174	chr11:121498420 (+)	GGCTGCAGAGCAGCTTCACCGCCTTCGCCA[A/G]CAGCCACTACAGCTCCAGGCTGGGGTCCGC	chr11:121627711 (+)			Verheijen (2016) ACTA NEURO 132, 213
Alzheimer disease, early onset	SORL1	6653	Missense	DM?	CM164103			[NM_003105.5:c.436A>C] [NP_003096.1:p.K146Q]	A-C		AAG-CAG	Lys-Gln	146	chr11:121348860 (+)	TACGTGTCTTACGACTATGGAAAATCATTC[A/C]AGAAAATTTCAGACAAGTTAAACTTTGGCT	chr11:121478151 (+)			Verheijen (2016) ACTA NEURO 132, 213
Alzheimer disease, early onset	SORL1	6653	Missense	DM?	CM164111			[NM_003105.5:c.2454T>G] [NP_003096.1:p.N818K]	T-G		AAT-AAG	Asn-Lys	818	chr11:121425910 (+)	acttttctctcttaagCGCCTCTGTTTGAA[T/G]GGAAGCACAGGGCAAGAGGTGATCATCAAT	chr11:121555201 (+)			Verheijen (2016) ACTA NEURO 132, 213
Alzheimer disease, early onset	SORL1	6653	Missense	DM?	CM123107	rs377498269		[NM_003105.5:c.2771A>G] [NP_003096.1:p.N924S]	A-G		AAT-AGT	Asn-Ser	924	chr11:121429407 (+)	ACCTGGTGTCTGAGGATGTGAAGTGGCCCA[A/G]TGGCATCTCTGTGGACGACCAGTGGATTTA	chr11:121558698 (+)		0.01;DAMAGING	Pottier (2012) MOL PSYCH 17, 875
Alzheimer disease, late-onset	SORL1	6653	Missense	DM?	CM1719354	rs775307347		[NM_003105.5:c.4133A>G] [NP_003096.1:p.N1378S]	A-G		AAT-AGT	Asn-Ser	1378	chr11:121460803 (+)	GCTCCCGCTACTTCCAGTTTCGGTGTGAGA[A/G]TGGCCACTGCATCCCCAACAGATGGAAATG	chr11:121590094 (+)			Bellenguez (2017) NEURO AG 59, 220.e1
Alzheimer disease, early onset	SORL1	6653	Missense	DM?	CM1719355	rs200889461		[NM_003105.5:c.4265A>G] [NP_003096.1:p.N1422S]	A-G		AAT-AGT	Asn-Ser	1422	chr11:121461761 (+)	CGACTCCTGGGCCCTCCACGTGTCTGCCCA[A/G]TTACTACCGCTGCAGCAGTGGGACCTGCGT	chr11:121591052 (+)			Bellenguez (2017) NEURO AG 59, 220.e1
[truncated: 53,733 more rows]

## Sheet: ST6
CHR	POS	Gene	SNP	A1	A2	AF	MAF	R2	ER2	status	Ancestry
1	155235196	GBA1	chr1:155235196:G:A	G	A	0.0007	0.0007	0.8678		IMPUTED	EUR
[truncated: 43 more rows]

## Sheet: ST7
Population	N of imputed markers
[truncated: 12 more rows]

[truncated: 1 more sheets: ST8]
